# Supplementary material for: Comprehensive Characterization for Ginsenosides Biosynthesis in Ginseng Root by Integration Analysis of Chemical and Transcriptome
Source: Molecules. 2017 May 31;22(6):889. doi: 10.3390/molecules22060889 (PMC6152789; doi:10.3390/molecules22060889)
Supplement: Supplementary file 1 [file molecules-22-00889-s001.zip]

Archive with 83 entries (66 files):
- molecules-192541-supplementary /
- molecules-192541-supplementary /.DS_Store
- __MACOSX/
- __MACOSX/molecules-192541-supplementary /
- __MACOSX/molecules-192541-supplementary /._.DS_Store
- molecules-192541-supplementary /Supplementary material 1-Figure S1.tif
- __MACOSX/molecules-192541-supplementary /._Supplementary material 1-Figure S1.tif
- molecules-192541-supplementary /Supplementary material 10-Table S7.xls
- __MACOSX/molecules-192541-supplementary /._Supplementary material 10-Table S7.xls
- molecules-192541-supplementary /Supplementary material 11-Table S8.xls
- __MACOSX/molecules-192541-supplementary /._Supplementary material 11-Table S8.xls
- molecules-192541-supplementary /Supplementary material 12-Table S9.xls
- __MACOSX/molecules-192541-supplementary /._Supplementary material 12-Table S9.xls
- molecules-192541-supplementary /Supplementary material 13-Figure S3.jpg
- __MACOSX/molecules-192541-supplementary /._Supplementary material 13-Figure S3.jpg
- molecules-192541-supplementary /Supplementary material 14-Figure S4.jpg
- __MACOSX/molecules-192541-supplementary /._Supplementary material 14-Figure S4.jpg
- molecules-192541-supplementary /Supplementary material 15-Figure S5.tif
- __MACOSX/molecules-192541-supplementary /._Supplementary material 15-Figure S5.tif
- molecules-192541-supplementary /Supplementary material 2-Table S1.doc
- __MACOSX/molecules-192541-supplementary /._Supplementary material 2-Table S1.doc
- molecules-192541-supplementary /Supplementary material 3-Table S2.doc
- __MACOSX/molecules-192541-supplementary /._Supplementary material 3-Table S2.doc
- molecules-192541-supplementary /Supplementary material 4-Table S3.doc
- __MACOSX/molecules-192541-supplementary /._Supplementary material 4-Table S3.doc
- molecules-192541-supplementary /Supplementary material 5-Table S4.xls
- __MACOSX/molecules-192541-supplementary /._Supplementary material 5-Table S4.xls
- molecules-192541-supplementary /Supplementary material 6-Figure S2.tif
- __MACOSX/molecules-192541-supplementary /._Supplementary material 6-Figure S2.tif
- molecules-192541-supplementary /Supplementary material 7-Table S5.csv
- __MACOSX/molecules-192541-supplementary /._Supplementary material 7-Table S5.csv
- molecules-192541-supplementary /Supplementary material 8-Table S6.doc
- __MACOSX/molecules-192541-supplementary /._Supplementary material 8-Table S6.doc
- molecules-192541-supplementary /Supplementary material 9-Dataset S1/
- molecules-192541-supplementary /Supplementary material 9-Dataset S1/.DS_Store
- __MACOSX/molecules-192541-supplementary /Supplementary material 9-Dataset S1/
- __MACOSX/molecules-192541-supplementary /Supplementary material 9-Dataset S1/._.DS_Store
- molecules-192541-supplementary /Supplementary material 9-Dataset S1/A/
- molecules-192541-supplementary /Supplementary material 9-Dataset S1/A/CvsS_down_BP.csv
- __MACOSX/molecules-192541-supplementary /Supplementary material 9-Dataset S1/A/
- __MACOSX/molecules-192541-supplementary /Supplementary material 9-Dataset S1/A/._CvsS_down_BP.csv
- molecules-192541-supplementary /Supplementary material 9-Dataset S1/A/CvsS_down_BPGO_classic_10_all.pdf
- __MACOSX/molecules-192541-supplementary /Supplementary material 9-Dataset S1/A/._CvsS_down_BPGO_classic_10_all.pdf
- __MACOSX/molecules-192541-supplementary /Supplementary material 9-Dataset S1/._A
- molecules-192541-supplementary /Supplementary material 9-Dataset S1/B/
- molecules-192541-supplementary /Supplementary material 9-Dataset S1/B/CvsS_up_BP.csv
- __MACOSX/molecules-192541-supplementary /Supplementary material 9-Dataset S1/B/
- __MACOSX/molecules-192541-supplementary /Supplementary material 9-Dataset S1/B/._CvsS_up_BP.csv
- molecules-192541-supplementary /Supplementary material 9-Dataset S1/B/CvsS_up_BPGO_classic_10_all.pdf
- __MACOSX/molecules-192541-supplementary /Supplementary material 9-Dataset S1/B/._CvsS_up_BPGO_classic_10_all.pdf
- __MACOSX/molecules-192541-supplementary /Supplementary material 9-Dataset S1/._B
- molecules-192541-supplementary /Supplementary material 9-Dataset S1/C/
- molecules-192541-supplementary /Supplementary material 9-Dataset S1/C/PvsC_down_BP.csv
- __MACOSX/molecules-192541-supplementary /Supplementary material 9-Dataset S1/C/
- __MACOSX/molecules-192541-supplementary /Supplementary material 9-Dataset S1/C/._PvsC_down_BP.csv
- molecules-192541-supplementary /Supplementary material 9-Dataset S1/C/PvsC_down_BPGO_classic_10_all.pdf
- __MACOSX/molecules-192541-supplementary /Supplementary material 9-Dataset S1/C/._PvsC_down_BPGO_classic_10_all.pdf
- __MACOSX/molecules-192541-supplementary /Supplementary material 9-Dataset S1/._C
- molecules-192541-supplementary /Supplementary material 9-Dataset S1/D/
- molecules-192541-supplementary /Supplementary material 9-Dataset S1/D/PvsC_UP_BP.csv
- __MACOSX/molecules-192541-supplementary /Supplementary material 9-Dataset S1/D/
- __MACOSX/molecules-192541-supplementary /Supplementary material 9-Dataset S1/D/._PvsC_UP_BP.csv
- molecules-192541-supplementary /Supplementary material 9-Dataset S1/D/PvsC_UP_BPGO_classic_10_all.pdf
- __MACOSX/molecules-192541-supplementary /Supplementary material 9-Dataset S1/D/._PvsC_UP_BPGO_classic_10_all.pdf
- __MACOSX/molecules-192541-supplementary /Supplementary material 9-Dataset S1/._D
- molecules-192541-supplementary /Supplementary material 9-Dataset S1/E/
- molecules-192541-supplementary /Supplementary material 9-Dataset S1/E/PvsS_down_BP.csv
- __MACOSX/molecules-192541-supplementary /Supplementary material 9-Dataset S1/E/
- __MACOSX/molecules-192541-supplementary /Supplementary material 9-Dataset S1/E/._PvsS_down_BP.csv
- molecules-192541-supplementary /Supplementary material 9-Dataset S1/E/PvsS_down_BPGO_classic_10_all.pdf
- __MACOSX/molecules-192541-supplementary /Supplementary material 9-Dataset S1/E/._PvsS_down_BPGO_classic_10_all.pdf
- __MACOSX/molecules-192541-supplementary /Supplementary material 9-Dataset S1/._E
- molecules-192541-supplementary /Supplementary material 9-Dataset S1/F/
- molecules-192541-supplementary /Supplementary material 9-Dataset S1/F/PvsS_up_BP.csv
- __MACOSX/molecules-192541-supplementary /Supplementary material 9-Dataset S1/F/
- __MACOSX/molecules-192541-supplementary /Supplementary material 9-Dataset S1/F/._PvsS_up_BP.csv
- molecules-192541-supplementary /Supplementary material 9-Dataset S1/F/PvsS_up_BPGO_classic_10_all.pdf
- __MACOSX/molecules-192541-supplementary /Supplementary material 9-Dataset S1/F/._PvsS_up_BPGO_classic_10_all.pdf
- __MACOSX/molecules-192541-supplementary /Supplementary material 9-Dataset S1/._F
- __MACOSX/molecules-192541-supplementary /._Supplementary material 9-Dataset S1
- molecules-192541-supplementary /The list of supplementary materials.docx
- __MACOSX/molecules-192541-supplementary /._The list of supplementary materials.docx
- __MACOSX/._molecules-192541-supplementary 
