# Supplementary material for: Comprehensive Characterization for Ginsenosides Biosynthesis in Ginseng Root by Integration Analysis of Chemical and Transcriptome
Source: Molecules. 2017 May 31;22(6):889. doi: 10.3390/molecules22060889 (PMC6152789; doi:10.3390/molecules22060889)
Supplement: Supplementary file 1 [file molecules-22-00889-s001.zip › molecules-192541-supplementary /Supplementary material 10-Table S7.xls]

## Sheet: Sheet1
Table S7. The mergedcolors and correlation coefficient for 39,493 genes in coexpression analysis through the WGCNA.
BlockGenes	GeneID	Average FPKM in periderm	Average FPKM in cortex	Average FPKM in stele	ginsenosides-Rg1	ginsenosides-Rb1	ginsenosides-Re	Colors	MergedColors
1	TRINITY_DN100000_c0_g3	3.432	3.632	5.9	-0.352004	-0.370143	-0.388687	2	blue
2	TRINITY_DN100001_c1_g1	11.162	8.96	10.766	0.336174	0.264976	0.251423	1	turquoise
3	TRINITY_DN100001_c1_g2	10.254	9.138	10.022	0.329476	0.234839	0.184417	1	turquoise
4	TRINITY_DN100001_c1_g4	10.55	3.356	7.292	0.558277	0.479068	0.449551	1	turquoise
5	TRINITY_DN100002_c0_g2	3.666	3.306	3.342	0.520189	0.499856	0.481854	1	turquoise
6	TRINITY_DN100002_c1_g1	3.344	2.892	3.326	0.291009	0.240524	0.224792	1	turquoise
7	TRINITY_DN100002_c1_g3	4.73	5.016	3.922	0.06598	0.0994115	0.129924	7	black
8	TRINITY_DN100003_c2_g1	3.294	2.904	3.27	0.0289592	0.082114	0.0849721	5	green
9	TRINITY_DN100003_c2_g6	14.5	10.818	12.674	0.487162	0.480132	0.448864	2	blue
10	TRINITY_DN100004_c1_g2	143.012	117.952	122.17	0.558275	0.556414	0.568362	4	yellow
11	TRINITY_DN100004_c1_g3	4.196	4.778	4.05	-0.0336744	-0.10134	-0.100793	3	brown
12	TRINITY_DN100007_c0_g2	7.214	6.274	6.53	0.344139	0.359165	0.418907	1	turquoise
13	TRINITY_DN100007_c0_g5	3.87	3.926	3.904	-0.0265522	0.017074	0.0372202	5	green
14	TRINITY_DN100007_c1_g2	3.642	2.994	3.134	0.108218	0.202401	0.196494	5	green
15	TRINITY_DN100008_c0_g1	71.588	56.778	60.284	0.508364	0.490276	0.505627	4	yellow
16	TRINITY_DN100008_c1_g2	7.968	6.222	7.432	0.419669	0.405355	0.354963	2	blue
17	TRINITY_DN100008_c1_g3	42.888	31.104	34.608	0.729524	0.735408	0.739908	1	turquoise
18	TRINITY_DN100009_c2_g1	5.884	4.452	5.886	0.40658	0.397646	0.371001	3	brown
19	TRINITY_DN100009_c3_g2	4.872	4.944	4.974	0.0646745	0.0426272	0.0504803	5	green
20	TRINITY_DN100010_c0_g1	21.374	23.41	27.488	-0.37533	-0.351257	-0.380454	2	blue
21	TRINITY_DN100010_c0_g2	8.89	8.93	8.146	0.108567	0.138034	0.172498	8	pink
22	TRINITY_DN100010_c1_g1	23.992	29.688	30.536	-0.38677	-0.385909	-0.362282	8	pink
23	TRINITY_DN100010_c1_g2	8.732	5.25	5.928	0.8213	0.876272	0.860557	1	turquoise
24	TRINITY_DN100012_c1_g2	7.464	5.22	6.226	0.520626	0.606558	0.559085	3	brown
25	TRINITY_DN100013_c0_g1	27.992	17.944	24.138	0.715225	0.622568	0.610432	1	turquoise
26	TRINITY_DN100013_c0_g2	14.66	8.142	15.006	0.371874	0.387955	0.366136	11	greenyellow
27	TRINITY_DN100013_c0_g5	5.954	4.352	4.568	0.524996	0.493484	0.482174	1	turquoise
28	TRINITY_DN100013_c1_g2	13.312	7.602	9.662	0.523775	0.61522	0.640028	3	brown
29	TRINITY_DN100014_c1_g2	4.37	3.518	5.22	0.180577	0.0760762	0.0159401	1	turquoise
30	TRINITY_DN100015_c0_g1	11.614	29.782	23.406	-0.715288	-0.724863	-0.69925	1	turquoise
31	TRINITY_DN100015_c0_g2	26.864	24.608	25.4	0.182624	0.274343	0.303981	17	grey60
32	TRINITY_DN100016_c0_g1	78.358	89.446	102.712	-0.446566	-0.60138	-0.659751	7	black
33	TRINITY_DN100016_c2_g1	3.958	8.006	3.382	-0.114131	-0.205726	-0.210459	1	turquoise
34	TRINITY_DN100017_c2_g1	7.438	5.43	6.354	0.288143	0.344183	0.314777	18	lightgreen
35	TRINITY_DN100017_c2_g14	3.086	3.048	4.032	-0.272948	-0.276565	-0.25904	9	magenta
36	TRINITY_DN100017_c2_g3	10.718	7.396	9.052	0.455573	0.500217	0.445312	3	brown
37	TRINITY_DN100018_c0_g1	77.478	153.072	163.074	-0.822589	-0.904279	-0.926621	1	turquoise
38	TRINITY_DN100018_c0_g3	8.278	6.008	5.172	0.711315	0.779623	0.805795	1	turquoise
39	TRINITY_DN100019_c1_g1	21.634	25.726	28.054	-0.595612	-0.64662	-0.688029	1	turquoise
40	TRINITY_DN100020_c0_g1	10.636	4.612	5.74	0.477635	0.575875	0.556517	3	brown
41	TRINITY_DN100021_c2_g2	30.16	27.664	22.116	0.246268	0.302743	0.369293	1	turquoise
42	TRINITY_DN100023_c1_g2	91.4	71.69	79.484	0.6853	0.616275	0.598222	1	turquoise
43	TRINITY_DN100023_c1_g3	11.674	10.782	10.048	0.350915	0.401553	0.452103	1	turquoise
44	TRINITY_DN100023_c1_g4	361.462	443.544	371.3	-0.515984	-0.505093	-0.447846	3	brown
45	TRINITY_DN100024_c2_g2	5.67	4.972	6.012	-0.0567215	0.0083015	-0.00406122	2	blue
46	TRINITY_DN100024_c3_g2	10.2	10.064	10.662	-0.0587054	-0.0643138	-0.0426155	13	salmon
47	TRINITY_DN100025_c1_g2	25.794	24.772	25.48	-0.0439443	0.00576367	0.0194313	2	blue
48	TRINITY_DN100026_c1_g1	16.644	11.812	12.786	0.911315	0.912247	0.896448	1	turquoise
49	TRINITY_DN100026_c1_g2	4.708	2.068	2.15	0.464085	0.56076	0.543284	3	brown
50	TRINITY_DN100026_c1_g3	48.48	28.978	33.588	0.562328	0.62007	0.620902	2	blue
51	TRINITY_DN100027_c2_g1	14.306	11.668	15.816	0.0432434	0.0412103	-0.0155584	2	blue
52	TRINITY_DN100027_c3_g1	21.088	13.026	15.294	0.813603	0.782537	0.750869	1	turquoise
53	TRINITY_DN100028_c0_g1	3.992	2.72	3.39	0.602198	0.555471	0.473766	1	turquoise
54	TRINITY_DN100028_c0_g4	154.854	187.114	209.348	-0.588284	-0.650546	-0.674003	1	turquoise
55	TRINITY_DN100029_c1_g1	13.012	8.384	11.97	0.46207	0.43638	0.427019	1	turquoise
56	TRINITY_DN100029_c2_g1	19.672	14.07	17.43	0.476855	0.532806	0.516253	3	brown
57	TRINITY_DN100029_c2_g4	9.666	4.456	6.57	0.436568	0.518535	0.521062	3	brown
58	TRINITY_DN100031_c2_g2	10.806	7.482	7.874	0.561356	0.574631	0.569039	2	blue
59	TRINITY_DN100031_c3_g2	60.1	33.88	40.146	0.575901	0.678634	0.678167	3	brown
60	TRINITY_DN100032_c0_g2	4.758	3.464	4.214	0.372154	0.40009	0.431915	1	turquoise
61	TRINITY_DN100032_c1_g1	37.102	29.992	35.582	0.261696	0.336977	0.31154	2	blue
62	TRINITY_DN100032_c1_g3	4.914	3.52	4.342	0.554159	0.507443	0.438296	2	blue
63	TRINITY_DN100033_c1_g2	12.078	12.316	11.76	0.014446	-0.00526306	-0.0165887	2	blue
64	TRINITY_DN100035_c2_g1	17.28	14.838	16.576	0.208612	0.286084	0.295545	2	blue
65	TRINITY_DN100035_c3_g2	54.928	15.924	28.966	0.794241	0.770136	0.782851	1	turquoise
66	TRINITY_DN100035_c3_g4	17.626	19.648	18.678	-0.263072	-0.315293	-0.32	3	brown
67	TRINITY_DN100036_c2_g1	11.544	10.526	12.264	0.0599369	0.0743042	0.054034	2	blue
68	TRINITY_DN100036_c2_g4	70.9	54.662	82.324	0.058563	0.0400761	0.000500493	2	blue
69	TRINITY_DN100036_c2_g5	53.272	39.662	55.284	0.290252	0.274646	0.211009	2	blue
70	TRINITY_DN100036_c2_g6	36.63	27.84	23.44	0.70554	0.731654	0.770016	1	turquoise
71	TRINITY_DN100037_c1_g1	15.572	17.288	15.652	-0.381348	-0.300171	-0.27926	3	brown
72	TRINITY_DN100037_c2_g1	7.488	12.134	7.938	-0.488864	-0.507028	-0.485905	11	greenyellow
73	TRINITY_DN100037_c3_g1	11.436	12.428	11.754	-0.217356	-0.240548	-0.243005	3	brown
74	TRINITY_DN100038_c0_g2	4.4	4.48	3.792	-0.0709621	0.0609447	0.0900274	3	brown
75	TRINITY_DN100038_c1_g1	5.95	3.338	4.148	0.556008	0.683486	0.657443	1	turquoise
76	TRINITY_DN100038_c1_g2	3.462	3.614	3.684	-0.221828	-0.121166	-0.106247	12	tan
77	TRINITY_DN100038_c1_g5	8.33	5.548	6.57	0.776961	0.748429	0.750334	1	turquoise
78	TRINITY_DN100038_c1_g6	4.512	5.946	5.036	-0.224134	-0.223081	-0.185208	5	green
79	TRINITY_DN100038_c1_g8	19.628	3.906	4.238	0.939883	0.971554	0.965704	1	turquoise
80	TRINITY_DN100040_c0_g3	6.764	4.564	5.906	0.66122	0.657912	0.65436	1	turquoise
81	TRINITY_DN100041_c1_g2	66.182	56.914	62.852	0.106401	0.174619	0.154717	2	blue
82	TRINITY_DN100041_c1_g3	47.824	38.976	48.244	0.0869096	0.149265	0.133225	2	blue
83	TRINITY_DN100041_c1_g4	8.254	5.7	5.998	0.459963	0.346091	0.357519	8	pink
84	TRINITY_DN100042_c1_g11	21.156	20.136	21.794	0.143423	0.0726861	0.0260116	2	blue
85	TRINITY_DN100042_c1_g12	6.83	4.646	4.916	0.320441	0.293162	0.339482	1	turquoise
86	TRINITY_DN100042_c1_g7	8.344	6.846	7.89	0.0305535	0.0970861	0.0429347	2	blue
87	TRINITY_DN100042_c1_g9	68.806	34.872	43.112	0.836451	0.892605	0.873338	1	turquoise
88	TRINITY_DN100042_c2_g1	2.374	3.198	3.826	-0.230986	-0.154808	-0.142546	5	green
89	TRINITY_DN100042_c3_g1	33.74	27.366	31.466	0.206834	0.256546	0.209031	2	blue
90	TRINITY_DN100043_c1_g3	4.982	2.968	4.17	0.232432	0.249699	0.326144	26	darkorange
91	TRINITY_DN100043_c2_g1	26.856	11.85	21.234	0.250833	0.317533	0.286942	1	turquoise
92	TRINITY_DN100043_c2_g2	15.478	15.244	18.446	-0.227706	-0.212348	-0.229274	2	blue
93	TRINITY_DN100044_c1_g3	30.646	16.376	18.77	0.29367	0.450312	0.474994	3	brown
94	TRINITY_DN100044_c1_g4	41.914	35.338	39.496	0.318527	0.317992	0.293456	2	blue
95	TRINITY_DN100045_c0_g1	7.456	7.086	6.744	0.232806	0.275019	0.296355	3	brown
96	TRINITY_DN100045_c1_g1	7.554	6.898	7.076	0.340608	0.429185	0.469316	3	brown
97	TRINITY_DN100046_c0_g1	4.604	3.738	3.584	0.134081	0.255877	0.2799	2	blue
98	TRINITY_DN100046_c1_g1	5.554	4.198	4.73	0.44018	0.516345	0.494392	17	grey60
99	TRINITY_DN100046_c2_g1	8.29	8.118	12.41	0.00728307	-0.0575014	-0.125042	2	blue
100	TRINITY_DN100047_c1_g3	76.084	63.27	78.67	0.234352	0.224844	0.156095	2	blue
101	TRINITY_DN100047_c2_g2	7.006	6.08	5.606	0.585899	0.619519	0.659145	1	turquoise
102	TRINITY_DN100047_c2_g3	4.552	2.064	4.278	0.226132	0.267707	0.194097	3	brown
103	TRINITY_DN100047_c2_g4	10.18	7.05	5.96	0.565302	0.545914	0.607795	1	turquoise
104	TRINITY_DN100047_c2_g7	9.82	8.784	8.308	0.203979	0.181994	0.220265	2	blue
105	TRINITY_DN100047_c3_g1	15.252	13.604	13.05	0.0417908	0.120655	0.122627	12	tan
106	TRINITY_DN100048_c0_g1	40.866	36.044	44.378	0.146629	0.102741	0.0783906	18	lightgreen
107	TRINITY_DN100048_c1_g1	51.898	67.906	51.636	-0.517938	-0.409786	-0.343082	1	turquoise
108	TRINITY_DN100048_c1_g2	68.864	76.738	69.482	-0.453337	-0.365478	-0.341215	3	brown
109	TRINITY_DN100049_c0_g1	15.88	12.574	16.454	0.0249111	0.0547226	0.0644011	2	blue
110	TRINITY_DN100049_c0_g2	3.796	2.716	2.464	0.502502	0.467479	0.459356	1	turquoise
111	TRINITY_DN100050_c0_g1	48.73	34.514	45.242	0.328479	0.328266	0.27068	2	blue
112	TRINITY_DN100050_c0_g2	14.946	10.906	16.38	0.0747968	0.115749	0.114956	2	blue
113	TRINITY_DN100050_c0_g3	11.378	10.836	18.834	-0.244976	-0.262619	-0.277916	2	blue
114	TRINITY_DN100050_c0_g6	22.458	15.43	17.136	0.706817	0.757135	0.776955	2	blue
115	TRINITY_DN100050_c0_g7	4.752	3.95	3.366	0.244064	0.291972	0.232061	3	brown
116	TRINITY_DN100051_c1_g1	17.846	10.494	12.546	0.533701	0.52354	0.476981	1	turquoise
117	TRINITY_DN100051_c1_g2	5.13	3.61	3.512	0.717524	0.726975	0.745072	1	turquoise
118	TRINITY_DN100051_c2_g1	25.248	21.268	22.108	0.574378	0.533117	0.54107	1	turquoise
119	TRINITY_DN100051_c2_g2	15.816	11.692	8.764	0.509225	0.568812	0.542698	1	turquoise
120	TRINITY_DN100051_c2_g3	10.4	5.196	6.9	0.353061	0.368968	0.410689	2	blue
121	TRINITY_DN100051_c3_g1	10.814	5.048	8.902	0.242283	0.247185	0.297135	4	yellow
122	TRINITY_DN100053_c1_g1	5.584	31.12	16.814	-0.817131	-0.798692	-0.753742	1	turquoise
123	TRINITY_DN100053_c3_g1	2.458	9.356	7.032	-0.837305	-0.874821	-0.85335	1	turquoise
124	TRINITY_DN100053_c4_g1	10.428	19.45	17.226	-0.918301	-0.918826	-0.893108	1	turquoise
125	TRINITY_DN100053_c4_g2	14.948	6.968	6.952	0.745753	0.825797	0.845831	1	turquoise
126	TRINITY_DN100053_c4_g3	8.478	6.18	6.886	0.223221	0.296806	0.324727	3	brown
127	TRINITY_DN100054_c0_g2	12.186	9.988	9.676	0.400881	0.438114	0.455952	2	blue
128	TRINITY_DN100054_c2_g1	13.002	18.564	11.53	-0.235026	-0.233681	-0.170874	3	brown
129	TRINITY_DN100054_c4_g2	184.496	173.356	157.2	0.32083	0.372628	0.375115	20	royalblue
130	TRINITY_DN100054_c4_g3	7.766	7.936	7.562	-0.0316137	-0.0457648	-0.0791326	3	brown
131	TRINITY_DN100054_c4_g4	3.468	3.264	4.676	-0.25649	-0.180136	-0.175429	21	darkred
132	TRINITY_DN100054_c4_g5	9.256	6.768	4.216	0.125207	0.197203	0.221742	2	blue
133	TRINITY_DN100055_c0_g1	2.434	3.734	2.826	-0.358418	-0.38097	-0.322321	2	blue
134	TRINITY_DN100056_c4_g1	16.706	12.924	15.284	0.493501	0.418854	0.413706	1	turquoise
135	TRINITY_DN100057_c0_g1	2.822	2.336	2.538	0.482805	0.470402	0.437752	1	turquoise
136	TRINITY_DN100057_c0_g2	19.318	16.884	18.218	0.262309	0.264126	0.266738	1	turquoise
137	TRINITY_DN100057_c0_g3	7.378	6.62	7.574	0.0430768	0.0608458	0.0505714	2	blue
138	TRINITY_DN100057_c1_g1	11.978	12.254	11.658	-0.151094	-0.10949	-0.12029	3	brown
139	TRINITY_DN100058_c1_g1	9.172	5.766	7.128	0.329648	0.403405	0.361317	2	blue
140	TRINITY_DN100058_c2_g1	9.422	5.896	6.51	0.774297	0.805815	0.834499	2	blue
141	TRINITY_DN100058_c2_g2	8.136	6.694	6.57	0.64164	0.609939	0.579389	4	yellow
142	TRINITY_DN100059_c3_g5	3.456	3.36	3.902	-0.255027	-0.160131	-0.174397	2	blue
143	TRINITY_DN100060_c1_g3	12.084	10.768	11.808	0.170545	0.204421	0.188046	2	blue
144	TRINITY_DN100060_c2_g1	8.962	9.164	8.282	-0.0190414	-0.0199859	0.0178744	3	brown
145	TRINITY_DN100060_c3_g3	26.57	30.908	23.786	-0.101657	-0.12083	-0.0613405	18	lightgreen
146	TRINITY_DN100060_c3_g6	3.216	2.05	2.72	0.154978	0.140758	0.126118	1	turquoise
147	TRINITY_DN100061_c2_g1	27.1	22.424	23.258	0.757334	0.741318	0.755337	1	turquoise
148	TRINITY_DN100062_c2_g5	8.89	6.334	6.964	0.519063	0.57946	0.567379	1	turquoise
149	TRINITY_DN100063_c1_g1	15.194	6.694	9.68	0.277763	0.385445	0.386926	3	brown
150	TRINITY_DN100063_c2_g1	28.294	15.234	17.954	0.399082	0.488818	0.49647	3	brown
151	TRINITY_DN100063_c2_g3	3.672	2.67	3.108	0.561708	0.582807	0.579754	3	brown
152	TRINITY_DN100064_c0_g1	8.242	6.362	6.538	0.485385	0.405794	0.377972	1	turquoise
153	TRINITY_DN100064_c1_g1	36.166	35.636	50.292	-0.0949231	-0.131996	-0.170015	5	green
154	TRINITY_DN100064_c1_g3	17.028	6.15	16.442	0.533939	0.519366	0.454872	1	turquoise
155	TRINITY_DN100064_c1_g5	56.156	63.12	54.964	-0.218563	-0.190013	-0.173064	3	brown
156	TRINITY_DN100065_c0_g1	6.962	6.806	7.118	-0.000883863	-0.00619607	0.00534586	16	lightcyan
157	TRINITY_DN100065_c1_g1	4.432	5.118	4.506	-0.337035	-0.366785	-0.351551	1	turquoise
158	TRINITY_DN100065_c1_g2	6.304	5.824	6.066	0.153681	0.15792	0.134064	13	salmon
159	TRINITY_DN100066_c0_g1	14.32	22.472	28.934	-0.58487	-0.645459	-0.640576	6	red
160	TRINITY_DN100066_c1_g2	8.788	12.69	18.424	-0.344883	-0.362982	-0.335594	1	turquoise
161	TRINITY_DN100066_c2_g2	25.816	36.438	47.496	-0.515597	-0.601231	-0.613589	6	red
162	TRINITY_DN100067_c3_g1	5.766	5.108	4.54	0.155912	0.202489	0.247607	16	lightcyan
163	TRINITY_DN100068_c2_g2	56.762	194.926	180.142	-0.791692	-0.852746	-0.865654	1	turquoise
164	TRINITY_DN100068_c3_g1	4.968	4.336	4.152	0.211366	0.242576	0.241502	5	green
165	TRINITY_DN100069_c0_g1	16.982	15.058	16.284	0.275639	0.26024	0.227463	6	red
166	TRINITY_DN100069_c0_g2	9.5	7.556	7.32	0.610789	0.553282	0.562523	1	turquoise
167	TRINITY_DN100072_c0_g1	2.8	3.284	3.534	-0.32883	-0.336219	-0.331281	16	lightcyan
168	TRINITY_DN100072_c1_g5	11.466	7.924	6.498	0.79011	0.763312	0.774347	1	turquoise
169	TRINITY_DN100073_c1_g2	7.362	6.452	5.984	0.699016	0.695834	0.746034	1	turquoise
170	TRINITY_DN100074_c1_g1	3.974	3.074	3.326	0.420017	0.43117	0.458477	2	blue
171	TRINITY_DN100075_c1_g2	122.106	28.294	29.5	0.590416	0.688832	0.687824	3	brown
172	TRINITY_DN100075_c2_g1	91.464	58.928	56.954	0.557919	0.645343	0.63846	3	brown
173	TRINITY_DN100075_c2_g2	91.87	67.096	86.458	0.425593	0.422255	0.376066	2	blue
174	TRINITY_DN100076_c1_g1	13.446	6.256	7.712	0.602943	0.713109	0.686494	2	blue
175	TRINITY_DN100076_c1_g3	4.69	3.232	3.694	0.442514	0.543533	0.527381	2	blue
176	TRINITY_DN100076_c1_g4	43.53	47.812	49.408	-0.431649	-0.467638	-0.489878	3	brown
177	TRINITY_DN100076_c1_g8	3.948	5.278	6.078	-0.420941	-0.423348	-0.443406	4	yellow
178	TRINITY_DN100076_c1_g9	27.554	24.55	26.39	0.272561	0.209969	0.206698	5	green
179	TRINITY_DN100077_c1_g2	7.312	5.096	5.388	0.475334	0.47267	0.500807	1	turquoise
180	TRINITY_DN100078_c0_g2	9.594	10.98	11.682	-0.381097	-0.382176	-0.368558	5	green
181	TRINITY_DN100079_c1_g1	17.492	15.362	14.646	0.516977	0.559982	0.58995	4	yellow
182	TRINITY_DN100079_c1_g4	4.71	4.014	4.616	0.211759	0.174896	0.160251	13	salmon
183	TRINITY_DN100080_c0_g1	9.886	11.52	11.33	-0.348259	-0.384336	-0.400728	3	brown
184	TRINITY_DN100080_c0_g2	4.178	2.58	2.828	0.255636	0.383875	0.381098	3	brown
185	TRINITY_DN100081_c0_g1	40.968	41.562	40.626	-0.0414233	-0.0385138	0.0146984	16	lightcyan
186	TRINITY_DN100081_c1_g1	39.632	39.71	40.294	0.0358398	-0.0374987	0.00215274	16	lightcyan
187	TRINITY_DN100081_c2_g1	24.216	23.25	24.502	-0.0360021	-0.0248323	0.0119416	13	salmon
188	TRINITY_DN100081_c3_g1	11.504	10.744	11.142	-0.0383501	0.0294129	0.0476625	2	blue
189	TRINITY_DN100081_c3_g2	28.68	32.288	29.376	-0.273689	-0.273994	-0.223974	6	red
190	TRINITY_DN100082_c0_g1	3.366	2.814	3.366	0.0835016	0.0990345	0.0568287	2	blue
191	TRINITY_DN100082_c1_g2	10.434	5.204	3.198	0.537714	0.409938	0.430591	4	yellow
192	TRINITY_DN100082_c1_g3	38.78	41.292	37.138	-0.204558	-0.128888	-0.0816045	12	tan
193	TRINITY_DN100082_c2_g1	6.474	7.528	6.006	0.0965304	-0.00509985	0.0098525	8	pink
194	TRINITY_DN100083_c0_g1	2.66	3.134	3.486	-0.259015	-0.243273	-0.249334	5	green
195	TRINITY_DN100083_c1_g5	6.25	5.342	3.666	0.134148	0.222213	0.253332	2	blue
196	TRINITY_DN100083_c2_g1	15.296	12.934	14.032	0.189182	0.302099	0.304613	3	brown
197	TRINITY_DN100083_c2_g2	4.154	2.826	2.682	0.843895	0.844515	0.866238	1	turquoise
198	TRINITY_DN100084_c1_g1	3.758	2.624	3.202	0.503078	0.489832	0.444494	2	blue
199	TRINITY_DN100085_c0_g1	7.226	6.042	5.468	0.216092	0.328376	0.353582	2	blue
200	TRINITY_DN100086_c4_g1	7.466	10.846	9.144	-0.189819	-0.324563	-0.357006	17	grey60
201	TRINITY_DN100087_c1_g3	2.738	2.46	3.062	-0.00076597	0.0143715	-0.0255684	20	royalblue
202	TRINITY_DN100088_c0_g2	7.688	8.124	9.142	-0.147237	-0.120216	-0.0725285	13	salmon
203	TRINITY_DN100088_c3_g5	2.058	3.182	3.116	-0.234273	-0.317353	-0.307006	6	red
204	TRINITY_DN100089_c1_g1	31.976	6.016	11.236	0.516572	0.612115	0.603758	3	brown
205	TRINITY_DN100089_c1_g2	90.256	21.302	32.968	0.577199	0.678544	0.675623	3	brown
206	TRINITY_DN100089_c2_g1	43.134	9.656	16.372	0.6671	0.742093	0.731816	3	brown
207	TRINITY_DN100090_c2_g1	153.072	186.318	181.742	-0.305158	-0.376202	-0.338983	6	red
208	TRINITY_DN100090_c3_g2	18.378	13.172	14.068	0.562089	0.640144	0.663064	2	blue
209	TRINITY_DN100090_c3_g4	3.358	2.746	3.326	0.127052	0.0875228	0.0714125	0	grey
210	TRINITY_DN100091_c1_g1	9.882	5.922	6.936	0.738201	0.720289	0.724456	1	turquoise
211	TRINITY_DN100092_c1_g1	50.146	34.658	37.082	0.57327	0.519865	0.511803	1	turquoise
212	TRINITY_DN100092_c2_g2	205.322	65.242	64.548	0.669487	0.76166	0.761762	3	brown
213	TRINITY_DN100092_c3_g1	72.444	4.568	4.36	0.663259	0.751068	0.744353	3	brown
214	TRINITY_DN100092_c3_g3	68.692	80.77	89.072	-0.536692	-0.577633	-0.584881	19	lightyellow
215	TRINITY_DN100092_c3_g4	352.802	177.464	228.938	0.808972	0.807322	0.795661	1	turquoise
216	TRINITY_DN100093_c0_g1	8.398	7.156	8.136	0.0203748	0.10849	0.0855542	2	blue
217	TRINITY_DN100093_c1_g1	3.13	2.704	3.442	-0.0155337	0.0279568	0.0286762	5	green
218	TRINITY_DN100093_c1_g4	45.224	27.14	45.76	0.103261	0.135565	0.170609	2	blue
219	TRINITY_DN100095_c1_g1	2.946	2.718	2.91	-0.0812682	-0.0389618	-0.00579408	5	green
220	TRINITY_DN100095_c1_g3	94.81	71.384	78.608	0.437132	0.481406	0.465122	2	blue
221	TRINITY_DN100096_c1_g1	4.506	3.474	3.98	0.613457	0.472509	0.446606	1	turquoise
222	TRINITY_DN100097_c0_g1	7.428	6.92	8.106	-0.0962418	-0.0643507	-0.1406	8	pink
223	TRINITY_DN100097_c0_g2	7.988	7.476	6.51	0.374775	0.335008	0.334207	4	yellow
224	TRINITY_DN100098_c3_g5	30.934	21.708	26.114	0.39151	0.441132	0.41187	2	blue
225	TRINITY_DN100098_c4_g1	32.582	31.382	29.236	0.122712	0.18803	0.210959	2	blue
226	TRINITY_DN100100_c1_g1	8.18	9.51	9.822	-0.384096	-0.481182	-0.470821	3	brown
227	TRINITY_DN100100_c2_g1	13.054	13.172	13.332	0.104438	-0.0528571	-0.072952	3	brown
228	TRINITY_DN100101_c2_g1	2.366	2.292	2.788	-0.160379	-0.219471	-0.273583	7	black
229	TRINITY_DN100102_c0_g1	4.914	5.498	4.588	-0.01361	-0.0857274	-0.0803447	3	brown
230	TRINITY_DN100102_c0_g4	31.33	30.442	27.056	0.321127	0.328923	0.342701	6	red
231	TRINITY_DN100103_c2_g2	20.59	23.312	24.29	-0.380558	-0.469941	-0.514783	1	turquoise
232	TRINITY_DN100104_c1_g4	7.798	5.198	5.528	0.512215	0.568664	0.605516	2	blue
233	TRINITY_DN100104_c1_g5	25.106	26.046	26.406	-0.188715	-0.177675	-0.139125	3	brown
234	TRINITY_DN100104_c2_g2	11.826	12.036	13.076	0.04516	-0.0039732	0.0235557	23	darkturquoise
235	TRINITY_DN100104_c2_g3	3.368	2.554	3.106	0.143799	0.212038	0.166813	2	blue
236	TRINITY_DN100104_c2_g4	4.304	2.134	2.578	0.699887	0.732796	0.679792	1	turquoise
237	TRINITY_DN100105_c0_g1	3.446	3.662	3.27	-0.164598	-0.119717	-0.109846	3	brown
238	TRINITY_DN100105_c1_g1	18.348	12.632	11.926	0.518645	0.614723	0.605996	2	blue
239	TRINITY_DN100105_c2_g2	22.13	20.988	22.226	0.192573	0.126606	0.102493	2	blue
240	TRINITY_DN100105_c2_g4	4.976	2.6	5.446	0.238986	0.232526	0.186735	2	blue
241	TRINITY_DN100105_c2_g7	19.382	12.592	15.152	0.318943	0.400227	0.400767	2	blue
242	TRINITY_DN100107_c0_g1	18.91	9.75	13.646	0.5599	0.655684	0.643164	3	brown
243	TRINITY_DN100107_c1_g2	25.424	19.29	20.89	0.687106	0.737306	0.766242	1	turquoise
244	TRINITY_DN100107_c1_g3	31.81	7.776	12.462	0.735847	0.837509	0.834939	2	blue
245	TRINITY_DN100107_c2_g1	27.734	20.866	26.726	0.300481	0.358285	0.368479	1	turquoise
246	TRINITY_DN100107_c2_g2	8.148	10.042	8.018	-0.0359556	-0.053157	-0.014163	4	yellow
247	TRINITY_DN100108_c2_g1	32.118	35.27	30.468	-0.0931919	-0.0988594	-0.0173963	18	lightgreen
248	TRINITY_DN100108_c3_g1	61.038	54.638	61.39	0.174261	0.205895	0.158415	13	salmon
249	TRINITY_DN100108_c3_g2	88.94	90.922	95.418	-0.242754	-0.183021	-0.141505	21	darkred
250	TRINITY_DN100108_c3_g4	2.57	2.802	2.81	-0.245348	-0.285006	-0.255986	6	red
251	TRINITY_DN100108_c3_g6	29.46	28.562	31.708	0.0514333	-0.0482653	-0.0655425	6	red
252	TRINITY_DN100108_c4_g1	39.416	34.226	32.846	0.0591444	0.139386	0.160584	2	blue
253	TRINITY_DN100109_c0_g1	12.908	12.034	12.084	0.207665	0.196639	0.173685	16	lightcyan
254	TRINITY_DN100109_c0_g2	5.408	8.506	10.444	-0.582671	-0.639475	-0.678347	1	turquoise
255	TRINITY_DN100109_c1_g5	56.53	58.828	74.99	-0.331122	-0.318527	-0.341102	2	blue
256	TRINITY_DN100110_c0_g1	9.148	4.506	4.93	0.747081	0.843256	0.843281	1	turquoise
257	TRINITY_DN100110_c1_g1	15.398	15.852	12.704	0.205414	0.129045	0.121792	5	green
258	TRINITY_DN100110_c2_g1	4.308	2.04	3.218	0.64432	0.604209	0.569527	1	turquoise
259	TRINITY_DN100110_c3_g1	146.944	105.164	116.126	0.881844	0.900223	0.864568	1	turquoise
260	TRINITY_DN100111_c0_g1	5.998	8.786	7.054	-0.19519	-0.244249	-0.207231	3	brown
261	TRINITY_DN100111_c1_g1	33.18	31.662	32.344	-0.0316406	0.0465653	0.0349194	2	blue
262	TRINITY_DN100111_c1_g2	9.188	17.792	14.414	-0.653733	-0.651896	-0.647082	1	turquoise
263	TRINITY_DN100113_c2_g4	27.616	21.834	21.826	0.745441	0.797804	0.799385	1	turquoise
264	TRINITY_DN100113_c2_g6	43.826	34.038	35.788	0.222261	0.301027	0.306442	2	blue
265	TRINITY_DN100113_c2_g7	35.768	24.628	23.722	0.792284	0.854519	0.864972	4	yellow
266	TRINITY_DN100114_c2_g2	57.596	40.236	55.7	0.538538	0.511364	0.477021	1	turquoise
267	TRINITY_DN100116_c2_g1	12.752	11.39	12.55	0.431841	0.342226	0.269187	1	turquoise
268	TRINITY_DN100116_c3_g1	83.534	90.186	84.578	-0.43755	-0.413219	-0.354022	3	brown
269	TRINITY_DN100117_c0_g1	19.666	17.97	15.158	0.364791	0.412202	0.438985	4	yellow
270	TRINITY_DN100118_c1_g4	3.728	2.432	2.5	0.496472	0.615522	0.656292	2	blue
271	TRINITY_DN100118_c1_g5	12.198	5.988	5.252	0.400425	0.35715	0.415775	1	turquoise
272	TRINITY_DN100118_c1_g6	14.328	13.328	14.608	0.258008	0.217616	0.173578	1	turquoise
273	TRINITY_DN100119_c1_g1	5.312	4.654	4.83	0.272198	0.244389	0.236529	4	yellow
274	TRINITY_DN100119_c2_g1	72.34	55.744	66.58	0.156685	0.22258	0.206194	2	blue
275	TRINITY_DN100121_c1_g3	18.4	4.646	11.752	0.696803	0.673673	0.586732	1	turquoise
276	TRINITY_DN100122_c0_g1	2.906	6.16	2.316	-0.274742	-0.24014	-0.214782	2	blue
277	TRINITY_DN100122_c1_g1	21.036	16.53	20.28	0.300719	0.343652	0.30821	2	blue
278	TRINITY_DN100122_c1_g3	18.156	15.396	16.24	0.246171	0.278896	0.282163	2	blue
279	TRINITY_DN100123_c0_g1	4.61	3.374	5.47	0.18108	0.120264	0.0717959	3	brown
280	TRINITY_DN100123_c0_g3	6.24	3.982	4.734	0.377213	0.512014	0.479165	2	blue
281	TRINITY_DN100124_c0_g3	2.098	2.668	3.554	0.11443	0.00846494	-0.0516879	14	cyan
282	TRINITY_DN100126_c1_g1	7.488	6.124	7.724	0.0220057	0.0817544	0.0606211	2	blue
283	TRINITY_DN100127_c2_g1	3.688	4.63	4.56	-0.475754	-0.479145	-0.437513	6	red
284	TRINITY_DN100128_c0_g4	3.4	3.544	2.458	0.0951274	0.0654949	0.0683229	2	blue
285	TRINITY_DN100128_c1_g1	12.152	8.732	10.132	0.646989	0.566443	0.526668	10	purple
286	TRINITY_DN100129_c1_g1	26.658	17.3	17.944	0.804891	0.856109	0.855784	1	turquoise
287	TRINITY_DN100131_c2_g2	6.12	3.07	2.376	0.678474	0.7896	0.7776	1	turquoise
288	TRINITY_DN100132_c0_g1	4.174	3.466	3.304	0.441532	0.437158	0.388265	1	turquoise
289	TRINITY_DN100132_c1_g2	4.618	3.876	2.856	0.485013	0.505428	0.532087	1	turquoise
290	TRINITY_DN100133_c1_g1	5.838	4.21	5.024	0.658759	0.616127	0.572836	2	blue
291	TRINITY_DN100134_c1_g1	13.854	13.44	20.922	-0.0292737	-0.163621	-0.242618	14	cyan
292	TRINITY_DN100134_c2_g1	6.008	8.76	7.584	-0.647349	-0.655675	-0.579013	1	turquoise
293	TRINITY_DN100134_c4_g1	18.356	13.69	15.028	0.313585	0.370974	0.359797	2	blue
294	TRINITY_DN100134_c5_g1	5.29	5.234	6.234	-0.0910805	-0.0774189	-0.133973	2	blue
295	TRINITY_DN100134_c5_g2	33.538	36.786	39.85	-0.250004	-0.404711	-0.424041	3	brown
296	TRINITY_DN100135_c1_g3	9.212	9.318	7.986	0.265631	0.256619	0.319029	9	magenta
297	TRINITY_DN100135_c1_g5	13.054	14.578	15.042	-0.334626	-0.396595	-0.340562	3	brown
298	TRINITY_DN100136_c0_g2	7.644	6.848	7.534	0.092953	0.175053	0.157961	2	blue
299	TRINITY_DN100136_c1_g1	8.65	4.972	6.566	0.626433	0.697706	0.700424	1	turquoise
300	TRINITY_DN100136_c1_g2	9.288	9.838	10.574	-0.00589508	-0.135681	-0.182343	2	blue
301	TRINITY_DN100137_c0_g1	5.568	5.096	5.642	0.0327954	0.0504599	-0.0109083	2	blue
302	TRINITY_DN100137_c1_g1	6.798	5.982	7.078	0.0977558	0.0830656	0.0898861	13	salmon
303	TRINITY_DN100137_c1_g3	6.514	3.202	6.026	0.43602	0.388408	0.405307	1	turquoise
304	TRINITY_DN100139_c0_g1	5.686	5.734	7.42	-0.241441	-0.301724	-0.340335	2	blue
305	TRINITY_DN100139_c1_g1	7.918	8.842	8.258	-0.397787	-0.4024	-0.36698	1	turquoise
306	TRINITY_DN100140_c0_g1	9.174	10.196	9.402	-0.166827	-0.120141	-0.11757	2	blue
307	TRINITY_DN100140_c2_g2	13.936	17.496	15.898	-0.682502	-0.740544	-0.720833	3	brown
308	TRINITY_DN100141_c0_g1	5.396	3.794	3.562	0.595979	0.688462	0.712643	1	turquoise
309	TRINITY_DN100143_c3_g1	12.148	8.906	9.59	0.318729	0.439564	0.426835	2	blue
310	TRINITY_DN100144_c1_g1	11.096	8.47	11.548	0.255817	0.251821	0.198155	22	darkgreen
311	TRINITY_DN100144_c2_g2	116.04	131	111.474	-0.414971	-0.332427	-0.263749	3	brown
312	TRINITY_DN100144_c2_g4	65.16	56.954	61.004	0.455162	0.432797	0.436039	10	purple
313	TRINITY_DN100145_c3_g1	7.682	6.726	5.526	0.372261	0.420712	0.413872	3	brown
314	TRINITY_DN100146_c0_g1	14.97	12.376	12.106	0.416974	0.418986	0.413662	2	blue
315	TRINITY_DN100146_c1_g1	6.56	12.182	10.606	-0.748848	-0.691747	-0.653402	1	turquoise
316	TRINITY_DN100146_c2_g1	9.562	16.35	13.236	-0.677824	-0.593924	-0.570015	1	turquoise
317	TRINITY_DN100148_c0_g1	2.576	2.878	2.546	-0.120658	-0.12478	-0.118302	16	lightcyan
318	TRINITY_DN100149_c1_g2	7.924	7.656	7.162	0.116813	0.148202	0.188043	15	midnightblue
319	TRINITY_DN100149_c1_g3	43.012	21.382	24.66	0.444006	0.532928	0.534455	3	brown
320	TRINITY_DN100150_c1_g2	19.372	17.376	17.748	0.543402	0.593499	0.583176	1	turquoise
321	TRINITY_DN100152_c2_g3	2.27	2.994	4.254	-0.179763	-0.302114	-0.313313	3	brown
322	TRINITY_DN100152_c2_g4	5.368	9.866	6.186	-0.47279	-0.448482	-0.42446	1	turquoise
323	TRINITY_DN100152_c2_g5	16.192	10.544	12.344	0.512293	0.605243	0.581597	2	blue
324	TRINITY_DN100153_c4_g4	8.414	3.962	3.624	0.655756	0.747448	0.762243	3	brown
325	TRINITY_DN100153_c4_g5	7.238	7.198	8.306	-0.103273	-0.0890984	-0.0967796	5	green
326	TRINITY_DN100154_c3_g1	10.25	8.942	9.016	0.354365	0.268858	0.264129	16	lightcyan
327	TRINITY_DN100154_c4_g2	27.33	27.426	32.644	-0.343771	-0.397273	-0.472943	9	magenta
328	TRINITY_DN100154_c4_g4	55.214	35.402	43.658	0.347022	0.402827	0.371544	2	blue
329	TRINITY_DN100154_c4_g5	2.826	2.918	4.196	-0.356242	-0.402647	-0.435646	9	magenta
330	TRINITY_DN100155_c3_g1	19.89	20.364	16.306	0.136907	0.170537	0.207431	9	magenta
331	TRINITY_DN100156_c0_g1	28.002	25.478	26.104	0.320808	0.366092	0.310872	1	turquoise
332	TRINITY_DN100156_c1_g1	13.148	13.624	12.64	-0.187853	-0.0834099	-0.0424908	12	tan
333	TRINITY_DN100157_c1_g1	9.71	6.3	7.428	0.751567	0.821703	0.805887	1	turquoise
334	TRINITY_DN100157_c2_g1	7.906	8.338	7.314	-0.108076	-0.0471957	-0.0454153	2	blue
335	TRINITY_DN100158_c1_g3	15.34	10.086	11.22	0.836057	0.826778	0.810217	1	turquoise
336	TRINITY_DN100160_c1_g1	24.832	27.164	27.584	-0.39679	-0.431521	-0.456171	3	brown
337	TRINITY_DN100161_c0_g1	3.238	7.454	7.256	-0.575813	-0.561039	-0.549707	1	turquoise
338	TRINITY_DN100161_c2_g1	11.152	12.3	11.622	-0.320727	-0.241488	-0.233004	12	tan
339	TRINITY_DN100161_c3_g1	37.956	43.132	42.604	0.0635175	-0.0773882	-0.073887	18	lightgreen
340	TRINITY_DN100161_c3_g4	5.18	6.302	5.764	-0.440503	-0.545369	-0.514705	3	brown
341	TRINITY_DN100162_c3_g1	4.554	2.152	3.656	0.607665	0.641807	0.634261	1	turquoise
342	TRINITY_DN100162_c4_g1	49.276	37.068	37.848	0.711946	0.754389	0.732788	1	turquoise
343	TRINITY_DN100162_c4_g3	9.116	6.898	8.362	0.0966266	0.117932	0.101332	2	blue
344	TRINITY_DN100162_c5_g1	11.114	8.73	9.544	0.0660491	0.142394	0.128515	2	blue
345	TRINITY_DN100163_c0_g1	16.936	7.884	9.454	0.559305	0.664103	0.663415	3	brown
346	TRINITY_DN100163_c1_g1	21.72	10.05	10.988	0.52789	0.637418	0.630818	3	brown
347	TRINITY_DN100165_c0_g1	8.42	7.824	7.942	0.200838	0.278069	0.24995	3	brown
348	TRINITY_DN100165_c1_g1	4.242	3.276	4.464	0.301406	0.268882	0.261739	11	greenyellow
349	TRINITY_DN100166_c3_g2	17.938	112.982	46.852	-0.722418	-0.742583	-0.703786	11	greenyellow
350	TRINITY_DN100166_c3_g5	6.67	5.76	5.346	0.229735	0.22235	0.24465	4	yellow
351	TRINITY_DN100166_c3_g6	3.24	3.524	2.816	-0.102692	-0.0469099	-0.0440199	2	blue
352	TRINITY_DN100167_c0_g1	12.258	7.232	10.532	0.624438	0.669975	0.627171	3	brown
353	TRINITY_DN100167_c1_g1	32.854	24.102	25.854	0.931355	0.938633	0.919091	1	turquoise
354	TRINITY_DN100167_c1_g3	11.496	7.132	8.278	0.71802	0.810092	0.769642	1	turquoise
355	TRINITY_DN100167_c1_g4	6.798	6.878	5.862	0.220073	0.211823	0.261647	14	cyan
356	TRINITY_DN100168_c0_g4	4.706	4.134	3.818	0.190827	0.289994	0.312807	2	blue
357	TRINITY_DN100168_c1_g2	9.742	8.04	8.328	0.487013	0.4951	0.490024	2	blue
358	TRINITY_DN100169_c1_g1	3.002	3.162	3.96	-0.0113836	-0.131293	-0.193375	2	blue
359	TRINITY_DN100169_c1_g6	10.504	11.588	21.75	-0.0735176	-0.227306	-0.307196	14	cyan
360	TRINITY_DN100172_c0_g2	6.648	8.454	9.116	-0.353251	-0.283127	-0.261056	5	green
361	TRINITY_DN100172_c1_g1	12.546	4.752	6.442	0.756385	0.680628	0.704161	1	turquoise
362	TRINITY_DN100173_c2_g2	5.858	4.33	7.194	-0.0100104	0.0089932	-0.0300317	2	blue
363	TRINITY_DN100173_c2_g5	3.09	2.374	3.076	0.175667	0.233976	0.229176	2	blue
364	TRINITY_DN100174_c0_g2	81.416	125.538	114.298	-0.752995	-0.80252	-0.763193	1	turquoise
365	TRINITY_DN100174_c0_g3	14.758	12.808	15.146	0.0764535	0.0957678	0.0747629	2	blue
366	TRINITY_DN100174_c0_g4	46.84	30.522	37.796	0.799992	0.759905	0.707861	1	turquoise
367	TRINITY_DN100175_c1_g5	12.192	10.112	12.256	0.332041	0.334011	0.262757	1	turquoise
368	TRINITY_DN100175_c1_g6	7.354	5.574	8.45	0.15689	0.136324	0.0744714	2	blue
369	TRINITY_DN100176_c1_g1	8.46	2.612	3.362	0.741556	0.766696	0.770183	3	brown
370	TRINITY_DN100176_c2_g1	39.244	28.902	20.118	0.686166	0.713515	0.726523	1	turquoise
371	TRINITY_DN100176_c3_g2	8.48	3.458	2.17	0.835364	0.830112	0.855537	1	turquoise
372	TRINITY_DN100177_c0_g1	5.032	3.216	4.542	0.148706	0.122711	0.145403	0	grey
373	TRINITY_DN100177_c2_g1	9.694	7.512	7.628	0.627169	0.543985	0.559532	1	turquoise
374	TRINITY_DN100177_c3_g1	3.822	3.332	3.138	0.326375	0.362196	0.421223	1	turquoise
375	TRINITY_DN100178_c1_g3	17.002	16.054	17.436	0.0994621	0.0442553	0.0518578	6	red
376	TRINITY_DN100178_c1_g4	32.06	24.406	23.478	0.485169	0.577445	0.57553	1	turquoise
377	TRINITY_DN100178_c2_g1	6.412	6.422	7.452	-0.13333	-0.13106	-0.139679	0	grey
378	TRINITY_DN100178_c2_g2	4.696	3.656	4.698	0.286726	0.266255	0.218286	10	purple
379	TRINITY_DN100178_c2_g3	97.47	70.592	77.282	0.569116	0.637255	0.612839	3	brown
380	TRINITY_DN100178_c2_g4	5.582	6.222	5.822	-0.104222	-0.097694	-0.103111	2	blue
381	TRINITY_DN100179_c0_g1	2.7	4.484	6.828	-0.455563	-0.406535	-0.381773	9	magenta
382	TRINITY_DN100179_c2_g1	19.414	17.21	18.396	0.546762	0.595224	0.54264	2	blue
383	TRINITY_DN100180_c1_g1	323.664	323.834	349.268	-0.0228007	-0.111936	-0.144872	2	blue
384	TRINITY_DN100180_c2_g2	9.462	7.478	8.174	0.516751	0.516561	0.51997	2	blue
385	TRINITY_DN100180_c2_g3	409.642	482.702	489.912	-0.529123	-0.620994	-0.596837	3	brown
386	TRINITY_DN100181_c1_g1	3.552	3.246	3.276	0.367063	0.361592	0.400068	4	yellow
387	TRINITY_DN100181_c1_g2	3.642	3.328	3.172	0.177044	0.198563	0.184478	16	lightcyan
388	TRINITY_DN100181_c1_g3	3.872	2.94	2.748	0.454577	0.596956	0.639743	1	turquoise
389	TRINITY_DN100182_c0_g2	8.888	6.1	7.582	0.773358	0.747948	0.679358	1	turquoise
390	TRINITY_DN100183_c1_g3	2.116	4.696	5.64	-0.574885	-0.567516	-0.552673	1	turquoise
391	TRINITY_DN100183_c1_g4	16.346	12.118	15.342	0.408623	0.331085	0.34016	2	blue
392	TRINITY_DN100183_c1_g6	2.222	3.078	2.26	-0.173887	-0.122538	-0.0843981	0	grey
393	TRINITY_DN100183_c2_g1	7.136	3.028	3.02	0.872711	0.955	0.971708	1	turquoise
394	TRINITY_DN100184_c1_g8	33.93	12.114	23.366	0.681124	0.590623	0.58568	1	turquoise
395	TRINITY_DN100184_c1_g9	3.804	5.396	2.004	0.0175102	-0.00864775	0.0592138	3	brown
396	TRINITY_DN100185_c0_g1	15.928	17.058	19.038	-0.377946	-0.477521	-0.560043	1	turquoise
397	TRINITY_DN100185_c1_g2	9.586	9.006	9	0.177483	0.197374	0.219583	3	brown
398	TRINITY_DN100185_c1_g3	6.29	7.324	7.868	-0.256167	-0.253077	-0.212718	15	midnightblue
399	TRINITY_DN100185_c2_g2	35.884	36.916	35.738	-0.0545941	-0.0681309	-0.0460595	18	lightgreen
400	TRINITY_DN100185_c2_g4	18.746	17.564	16.914	0.36162	0.278025	0.254535	1	turquoise
401	TRINITY_DN100186_c0_g1	2.432	2.096	2.302	0.127394	0.188782	0.149581	2	blue
402	TRINITY_DN100187_c0_g2	31.318	27.544	32.624	0.063601	0.0939697	0.0831043	2	blue
403	TRINITY_DN100188_c0_g1	8.924	7.91	7.082	0.386721	0.392637	0.465301	1	turquoise
404	TRINITY_DN100188_c1_g1	15.144	13.166	11.87	0.515893	0.543332	0.548419	4	yellow
405	TRINITY_DN100189_c2_g2	36.87	19.81	21.574	0.314163	0.41364	0.437814	2	blue
406	TRINITY_DN100189_c3_g1	6.374	4.098	3.46	0.664556	0.750867	0.738325	1	turquoise
407	TRINITY_DN100189_c3_g2	57.21	40.914	51.074	0.320501	0.367572	0.36446	2	blue
408	TRINITY_DN100190_c3_g2	10.822	10.528	12.296	-0.231201	-0.164381	-0.15296	2	blue
409	TRINITY_DN100190_c3_g3	3.48	2.272	2.448	0.630305	0.70357	0.679016	1	turquoise
410	TRINITY_DN100191_c0_g3	112.352	174.122	158.35	-0.839434	-0.887727	-0.86782	1	turquoise
411	TRINITY_DN100191_c0_g4	21.416	11.604	17.424	0.690651	0.687728	0.692687	1	turquoise
412	TRINITY_DN100191_c0_g5	43.146	16.546	27.148	0.339139	0.405569	0.375581	3	brown
413	TRINITY_DN100191_c1_g1	18.664	7.828	8.138	0.493215	0.535931	0.52234	3	brown
414	TRINITY_DN100192_c0_g1	41.198	45.374	47.958	-0.291303	-0.379815	-0.389873	3	brown
415	TRINITY_DN100193_c0_g1	14.41	12.528	15.386	-0.00784195	0.000786258	-0.0216581	2	blue
416	TRINITY_DN100193_c0_g2	11.622	9.492	11.878	0.192111	0.227961	0.197696	3	brown
417	TRINITY_DN100194_c1_g1	3.948	2.942	3.546	0.149678	0.263639	0.224037	2	blue
418	TRINITY_DN100194_c2_g2	4.224	2.716	2.948	0.748051	0.794814	0.797271	1	turquoise
419	TRINITY_DN100194_c2_g4	8.018	7.244	7.496	-0.0579693	0.0183459	0.0160058	21	darkred
420	TRINITY_DN100196_c3_g5	8.684	6.324	4.608	0.32212	0.400157	0.431044	19	lightyellow
421	TRINITY_DN100197_c1_g1	10.35	9.244	8.252	0.172155	0.117396	0.138455	4	yellow
422	TRINITY_DN100197_c2_g1	14.346	7.868	10.64	0.37442	0.468763	0.458206	3	brown
423	TRINITY_DN100198_c0_g1	23.174	16.24	18.288	0.74982	0.758417	0.753065	1	turquoise
424	TRINITY_DN100198_c1_g1	4.438	3.762	3.806	0.255262	0.287215	0.291467	2	blue
425	TRINITY_DN100198_c3_g2	56.944	45.784	53.796	0.708306	0.649054	0.575804	1	turquoise
426	TRINITY_DN100200_c0_g1	10.166	11.054	10.172	-0.00380129	-0.0510547	-0.0216315	5	green
427	TRINITY_DN100200_c1_g1	6.66	5.632	6.392	0.195372	0.295921	0.30217	3	brown
428	TRINITY_DN100200_c2_g1	13.29	16.722	11.974	-0.226247	-0.133257	-0.114691	3	brown
429	TRINITY_DN100200_c2_g3	5.434	4.33	4.742	0.791116	0.845579	0.815743	1	turquoise
430	TRINITY_DN100200_c2_g4	4.008	5.47	3.778	-0.293122	-0.229343	-0.177542	1	turquoise
431	TRINITY_DN100201_c1_g1	7.462	5.392	5.34	0.591061	0.64151	0.679956	2	blue
432	TRINITY_DN100202_c1_g2	45.526	48.158	54.146	-0.143633	-0.267614	-0.303962	6	red
433	TRINITY_DN100202_c1_g3	4.21	2.822	3.436	0.312854	0.378951	0.368657	2	blue
434	TRINITY_DN100204_c0_g2	5.522	4.766	5.898	0.0737583	0.100005	0.0550038	2	blue
435	TRINITY_DN100204_c0_g3	14.204	11.872	13.656	0.188696	0.221868	0.215493	2	blue
436	TRINITY_DN100204_c2_g1	26.86	24.598	25.22	0.149348	0.0973022	0.0465969	2	blue
437	TRINITY_DN100205_c0_g1	7.436	6.706	7.814	0.0133023	0.0788514	0.0356208	2	blue
438	TRINITY_DN100205_c1_g1	10	10.814	10.848	-0.395144	-0.410521	-0.400526	3	brown
439	TRINITY_DN100206_c3_g1	4.986	6.85	5.35	-0.256956	-0.23207	-0.218518	2	blue
440	TRINITY_DN100206_c4_g1	8.22	3.12	4.254	0.381191	0.468754	0.467225	3	brown
441	TRINITY_DN100206_c4_g2	34.366	12.432	18.964	0.365181	0.463	0.455724	3	brown
442	TRINITY_DN100206_c4_g3	5.23	3.576	2.312	0.39105	0.431366	0.441409	1	turquoise
443	TRINITY_DN100207_c0_g1	4.078	3.628	4.37	-0.0198547	-0.0053222	-0.0626726	2	blue
444	TRINITY_DN100207_c0_g2	5.038	4	4.064	0.31858	0.368098	0.403191	4	yellow
445	TRINITY_DN100207_c0_g3	109.342	58.63	64.814	0.413278	0.498119	0.498483	3	brown
446	TRINITY_DN100207_c0_g6	6.206	3.08	3.54	0.418879	0.497958	0.482819	3	brown
447	TRINITY_DN100208_c1_g2	5.794	4.294	3.014	0.346449	0.417519	0.429631	3	brown
448	TRINITY_DN100209_c0_g1	29.336	22.506	30.876	0.0590872	0.0838889	0.0460597	2	blue
449	TRINITY_DN100209_c0_g5	58.406	46.138	56.088	0.365677	0.35548	0.325884	2	blue
450	TRINITY_DN100210_c1_g1	5.322	5.52	5.616	-0.0616883	-0.0702046	-0.0592083	26	darkorange
451	TRINITY_DN100211_c1_g2	9.324	3.398	2.052	0.792587	0.884655	0.899709	1	turquoise
452	TRINITY_DN100212_c1_g1	21.438	15.55	17.792	0.814643	0.8623	0.862213	1	turquoise
453	TRINITY_DN100212_c2_g3	4.812	3.938	4.55	0.436512	0.434486	0.389148	1	turquoise
454	TRINITY_DN100213_c2_g1	50.55	40.92	47.292	0.145585	0.213805	0.20172	2	blue
455	TRINITY_DN100213_c2_g2	21.736	16.722	20.056	0.102215	0.209575	0.185371	8	pink
456	TRINITY_DN100213_c2_g4	4.222	3.45	5.76	0.00401197	-0.0114749	-0.0650128	6	red
457	TRINITY_DN100215_c1_g1	3.496	2.598	2.778	0.414132	0.405948	0.358972	3	brown
458	TRINITY_DN100215_c2_g4	8.526	5.2	5.552	0.891446	0.924224	0.91076	1	turquoise
459	TRINITY_DN100216_c1_g1	6.494	9.028	8.442	-0.294672	-0.237189	-0.205464	8	pink
460	TRINITY_DN100216_c3_g2	7.184	3.32	3.584	0.742909	0.822477	0.862276	1	turquoise
461	TRINITY_DN100216_c3_g3	124.468	93.144	142.696	0.218587	0.132737	0.0530334	2	blue
462	TRINITY_DN100217_c0_g1	8.084	2.492	4.522	0.597776	0.692526	0.709147	1	turquoise
463	TRINITY_DN100217_c1_g1	5.41	4.638	7.256	-0.0687453	-0.113248	-0.134945	2	blue
464	TRINITY_DN100217_c2_g1	16.19	12.852	12.69	0.508365	0.527571	0.524606	1	turquoise
465	TRINITY_DN100217_c2_g2	4.778	8.054	4.284	-0.179754	-0.200382	-0.157926	11	greenyellow
466	TRINITY_DN100218_c1_g1	6.536	4.04	5.076	0.693164	0.738734	0.767597	1	turquoise
467	TRINITY_DN100218_c2_g1	7.252	5.018	5.252	0.63953	0.731361	0.735964	2	blue
468	TRINITY_DN100219_c0_g2	93.22	69.676	64.652	0.825673	0.832518	0.858203	4	yellow
469	TRINITY_DN100220_c0_g1	12.392	10.744	12.322	0.257314	0.269888	0.248213	2	blue
470	TRINITY_DN100220_c1_g1	8.138	9.406	8.886	-0.365297	-0.388141	-0.352048	16	lightcyan
471	TRINITY_DN100220_c1_g2	13.58	10.604	12.27	0.153392	0.254433	0.258762	2	blue
472	TRINITY_DN100220_c1_g3	12.862	12.772	12.31	-0.0346054	0.000681338	-0.00848265	2	blue
473	TRINITY_DN100220_c1_g4	21.092	20.446	19.068	0.042557	0.0870178	0.102116	2	blue
474	TRINITY_DN100221_c0_g2	6.114	4.364	4.098	0.76265	0.820319	0.824463	1	turquoise
475	TRINITY_DN100221_c1_g1	3.602	3.714	4.098	-0.212391	-0.289822	-0.337595	4	yellow
476	TRINITY_DN100221_c1_g2	4.604	3.1	3.164	0.841773	0.765741	0.743222	1	turquoise
477	TRINITY_DN100221_c1_g3	9.714	7.122	7.374	0.889278	0.86224	0.854733	1	turquoise
478	TRINITY_DN100222_c1_g1	5.528	6.612	5.654	-0.219477	-0.201399	-0.16708	21	darkred
479	TRINITY_DN100222_c2_g1	20.91	27.1	22.262	-0.146126	-0.201893	-0.189182	3	brown
480	TRINITY_DN100222_c2_g2	15.678	14.854	14.14	0.262045	0.297423	0.325809	3	brown
481	TRINITY_DN100224_c0_g1	5.764	4.036	4.91	0.673425	0.715915	0.696882	1	turquoise
482	TRINITY_DN100224_c1_g1	29.468	26.958	29.202	0.372354	0.293693	0.292943	1	turquoise
483	TRINITY_DN100225_c1_g4	6.18	7.642	8.928	-0.587693	-0.556626	-0.587045	25	orange
484	TRINITY_DN100226_c0_g1	6.184	7.686	7.692	-0.173294	-0.245301	-0.269737	8	pink
485	TRINITY_DN100226_c1_g1	30.104	34.718	32.748	-0.334984	-0.357494	-0.358915	3	brown
486	TRINITY_DN100226_c2_g1	41.722	34.612	38.4	0.113944	0.217916	0.170922	1	turquoise
487	TRINITY_DN100226_c2_g2	13.516	13.76	13.832	-0.162569	-0.15864	-0.137911	3	brown
488	TRINITY_DN100227_c2_g1	5.546	4.046	4.606	0.852857	0.808904	0.746634	1	turquoise
489	TRINITY_DN100227_c2_g2	6.148	7.764	7.696	-0.195743	-0.287197	-0.228348	8	pink
490	TRINITY_DN100228_c2_g1	20.704	21.024	20.996	-0.0557975	-0.0618672	-0.0536586	18	lightgreen
491	TRINITY_DN100228_c2_g3	17.724	14.754	15.912	0.465736	0.497084	0.506817	3	brown
492	TRINITY_DN100229_c2_g3	21.268	16.16	18.804	0.316996	0.382151	0.323048	2	blue
493	TRINITY_DN100230_c0_g2	6.844	19.616	9.226	-0.231725	-0.272969	-0.236599	11	greenyellow
494	TRINITY_DN100230_c1_g3	10.82	4.236	8.256	0.474409	0.532026	0.537818	1	turquoise
495	TRINITY_DN100230_c1_g4	8.946	6.142	6.516	0.845457	0.776263	0.764135	1	turquoise
496	TRINITY_DN100230_c1_g5	19.238	14.156	14.012	0.320985	0.429475	0.436853	2	blue
497	TRINITY_DN100231_c0_g2	11.772	3.832	6.446	0.404568	0.514307	0.514024	1	turquoise
498	TRINITY_DN100231_c3_g2	20.032	15.948	16.24	0.298714	0.315953	0.315118	2	blue
499	TRINITY_DN100231_c3_g4	50.122	36.11	36.758	0.703138	0.795557	0.818969	1	turquoise
500	TRINITY_DN100233_c0_g1	22.556	20.472	22.91	0.263541	0.186916	0.193099	2	blue
501	TRINITY_DN100233_c0_g4	23.084	13.456	21.432	0.171822	0.221324	0.214688	5	green
502	TRINITY_DN100234_c2_g1	10.096	6.776	17.302	-0.165376	-0.113342	-0.161745	23	darkturquoise
503	TRINITY_DN100234_c3_g1	7.366	5.36	2.124	0.343025	0.399395	0.383232	1	turquoise
504	TRINITY_DN100234_c4_g1	12.34	8	11.144	0.263656	0.335304	0.323197	2	blue
505	TRINITY_DN100234_c5_g1	10.414	7.056	8.026	0.388125	0.384791	0.314027	3	brown
506	TRINITY_DN100234_c5_g2	5.902	5.842	6.022	0.0631194	0.0187347	0.0201795	2	blue
507	TRINITY_DN100235_c1_g4	2.29	6.008	5.058	-0.515622	-0.49738	-0.468051	1	turquoise
508	TRINITY_DN100236_c1_g1	9.972	8.82	8.454	0.12486	0.149929	0.175997	4	yellow
509	TRINITY_DN100237_c0_g1	9.63	6.764	8.192	0.681098	0.732598	0.691636	3	brown
510	TRINITY_DN100237_c1_g1	4.55	2.83	3.954	0.619934	0.600022	0.548355	1	turquoise
511	TRINITY_DN100238_c1_g1	383.376	577.612	477.842	-0.695183	-0.764703	-0.744663	11	greenyellow
512	TRINITY_DN100238_c1_g2	20.116	26.64	27.186	-0.658443	-0.664811	-0.678251	1	turquoise
513	TRINITY_DN100239_c0_g4	9.136	2.812	8.324	0.532176	0.469585	0.469048	1	turquoise
514	TRINITY_DN100239_c0_g6	28.71	20.766	25.476	0.32369	0.448214	0.470015	2	blue
515	TRINITY_DN100240_c0_g1	2.66	3.4	6.792	-0.304958	-0.374686	-0.441271	7	black
516	TRINITY_DN100241_c0_g3	5.346	3.276	4.802	0.505275	0.523726	0.476377	3	brown
517	TRINITY_DN100242_c0_g1	3.478	3.554	3.544	-0.125892	-0.0726922	-0.0737387	2	blue
518	TRINITY_DN100243_c0_g1	20.7	10.012	10.558	0.895372	0.95705	0.969268	1	turquoise
519	TRINITY_DN100244_c1_g1	34.36	26.436	23.086	0.678188	0.694203	0.737847	4	yellow
520	TRINITY_DN100244_c2_g1	42.484	27.02	26.49	0.677791	0.696616	0.708388	1	turquoise
521	TRINITY_DN100244_c3_g1	12.35	10.242	11.454	0.557095	0.570035	0.577233	2	blue
522	TRINITY_DN100244_c3_g2	3.312	2.47	2.366	0.599895	0.560186	0.582285	1	turquoise
523	TRINITY_DN100244_c4_g1	9.566	8.712	10.226	0.127019	0.0742166	0.0350249	2	blue
524	TRINITY_DN100245_c0_g1	7.702	5.6	5.442	0.68873	0.685936	0.711652	1	turquoise
525	TRINITY_DN100245_c0_g2	7.382	4.708	4.442	0.890136	0.900863	0.915723	1	turquoise
526	TRINITY_DN100245_c1_g1	8.53	5.884	6.204	0.738253	0.797897	0.810019	4	yellow
527	TRINITY_DN100247_c3_g2	8.908	6.51	7.114	0.807963	0.872953	0.838486	1	turquoise
528	TRINITY_DN100248_c1_g3	2.314	2.822	3.332	-0.288268	-0.262134	-0.292649	2	blue
529	TRINITY_DN100248_c1_g4	58.13	25.678	32.624	0.507023	0.594222	0.596945	3	brown
530	TRINITY_DN100249_c1_g2	6.418	5.552	6.978	-0.0237559	-0.00801267	-0.0444566	0	grey
531	TRINITY_DN100250_c0_g1	22.264	18.694	22.29	0.296367	0.261651	0.231156	1	turquoise
532	TRINITY_DN100250_c1_g1	26.69	21.248	25.334	0.529116	0.533511	0.514228	1	turquoise
533	TRINITY_DN100252_c0_g1	70.862	95.78	78.516	-0.686564	-0.668456	-0.634256	1	turquoise
534	TRINITY_DN100252_c0_g2	24.008	26.786	20.758	-0.084192	-0.0817247	-0.0396541	18	lightgreen
535	TRINITY_DN100252_c1_g1	48.244	56.97	51.372	-0.57703	-0.563176	-0.53699	3	brown
536	TRINITY_DN100254_c1_g1	7.912	6.358	5.482	0.371321	0.422339	0.415635	3	brown
537	TRINITY_DN100255_c0_g1	5.388	8.6	9.4	-0.54533	-0.672506	-0.701581	1	turquoise
538	TRINITY_DN100255_c2_g1	23.328	11.806	21.152	0.240262	0.292769	0.295924	3	brown
539	TRINITY_DN100255_c3_g1	20.086	11.77	17.126	0.33096	0.39611	0.383684	3	brown
540	TRINITY_DN100256_c0_g2	8.378	3.5	5.838	0.558146	0.643334	0.639162	3	brown
541	TRINITY_DN100256_c2_g1	14.444	11.372	12.918	0.194819	0.29945	0.309538	3	brown
542	TRINITY_DN100258_c2_g2	3.264	3.926	3.342	-0.148674	-0.137782	-0.145427	2	blue
543	TRINITY_DN100258_c3_g6	3.022	3.648	2.35	0.0184771	-0.00185493	0.0634903	2	blue
544	TRINITY_DN100259_c2_g1	5.862	5.072	6.452	0.152334	0.0634488	0.069489	8	pink
545	TRINITY_DN100259_c2_g2	11.024	7.14	12.692	0.120561	0.151595	0.0886418	2	blue
546	TRINITY_DN100259_c2_g6	18.218	13	19.478	0.31614	0.280632	0.205332	2	blue
547	TRINITY_DN100259_c2_g7	6.246	3.292	3.694	0.402774	0.405787	0.424834	4	yellow
548	TRINITY_DN100259_c2_g8	3.564	5.09	5.64	-0.53158	-0.512119	-0.52908	1	turquoise
549	TRINITY_DN100260_c0_g1	2.574	2.148	2.232	0.223841	0.261071	0.3352	2	blue
550	TRINITY_DN100260_c1_g1	32.326	25.046	28.06	0.684718	0.706024	0.697827	1	turquoise
551	TRINITY_DN100260_c1_g6	3.276	3.972	4.6	-0.253724	-0.273853	-0.301305	4	yellow
552	TRINITY_DN100261_c0_g2	16.632	15.188	14.672	0.0739119	0.195219	0.217163	2	blue
553	TRINITY_DN100262_c0_g1	4.248	3.328	3.764	0.115276	0.214475	0.193614	2	blue
554	TRINITY_DN100262_c1_g2	11.378	7.194	7.39	0.755585	0.805514	0.830426	1	turquoise
555	TRINITY_DN100262_c1_g4	13.582	10.612	11.812	0.437646	0.489661	0.500719	2	blue
556	TRINITY_DN100263_c2_g3	127.292	84.586	92.424	0.679418	0.664408	0.681306	1	turquoise
557	TRINITY_DN100263_c2_g5	32.93	20.154	26.158	0.660065	0.613175	0.554915	1	turquoise
558	TRINITY_DN100263_c3_g1	5.154	3.094	6.85	0.080175	0.0500972	0.0101901	0	grey
559	TRINITY_DN100264_c0_g1	4.238	2.782	3.796	0.241538	0.346391	0.346089	3	brown
560	TRINITY_DN100264_c2_g2	11.238	8.5	10.594	0.617861	0.553919	0.528062	1	turquoise
561	TRINITY_DN100264_c2_g3	5.46	4.47	5.138	0.325774	0.355217	0.36313	2	blue
562	TRINITY_DN100265_c0_g1	9.82	7.51	7.526	0.663188	0.687978	0.663888	1	turquoise
563	TRINITY_DN100265_c1_g2	12.246	10.036	10.852	0.556273	0.575286	0.537013	3	brown
564	TRINITY_DN100267_c0_g1	7.07	3.944	4.828	0.718771	0.777374	0.741234	1	turquoise
565	TRINITY_DN100267_c1_g10	29.252	22.13	28.682	0.328695	0.320471	0.252282	1	turquoise
566	TRINITY_DN100267_c1_g5	41.14	36.298	36.356	0.655513	0.529929	0.507359	1	turquoise
567	TRINITY_DN100269_c4_g2	34.946	176.628	158.26	-0.622624	-0.716508	-0.732381	1	turquoise
568	TRINITY_DN100270_c0_g1	21.72	12.864	18.21	0.196225	0.292281	0.30137	5	green
569	TRINITY_DN100270_c1_g1	28.99	24.978	22.444	0.242066	0.329415	0.347671	3	brown
570	TRINITY_DN100270_c2_g1	27.904	24.122	25.13	0.163842	0.265588	0.292394	3	brown
571	TRINITY_DN100270_c2_g2	3.854	2.668	3.442	0.0323696	0.142633	0.152316	3	brown
572	TRINITY_DN100273_c1_g1	21.466	17.216	19.542	0.462957	0.505284	0.479829	2	blue
573	TRINITY_DN100275_c0_g3	8.602	5.3	6.002	0.460686	0.593572	0.607353	3	brown
574	TRINITY_DN100276_c0_g1	8.528	2.992	2.598	0.461688	0.497521	0.494127	1	turquoise
575	TRINITY_DN100276_c3_g1	48.434	29.362	30.026	0.902239	0.93993	0.956136	1	turquoise
576	TRINITY_DN100276_c4_g2	15.8	13.132	13.694	0.193185	0.223398	0.260521	8	pink
577	TRINITY_DN100276_c5_g1	32.24	24.386	21.494	0.526319	0.564213	0.595354	1	turquoise
578	TRINITY_DN100276_c5_g2	31.12	25.736	26.658	0.278905	0.344912	0.366375	1	turquoise
579	TRINITY_DN100277_c0_g1	2.696	2.046	2.114	0.217101	0.274781	0.31235	2	blue
580	TRINITY_DN100277_c1_g1	233.26	180.05	171.874	0.627202	0.755704	0.773939	1	turquoise
581	TRINITY_DN100278_c0_g1	13.892	8.516	4.82	0.297391	0.358333	0.332364	3	brown
582	TRINITY_DN100278_c1_g1	68.01	74.24	48.808	0.121306	0.157797	0.226665	7	black
583	TRINITY_DN100279_c1_g1	15.484	15.25	13.614	0.0815058	0.133769	0.111391	16	lightcyan
584	TRINITY_DN100279_c3_g1	7.712	8.512	10.47	-0.314899	-0.412277	-0.454172	7	black
585	TRINITY_DN100279_c4_g2	33.386	32.862	38.56	-0.191825	-0.241903	-0.248542	7	black
586	TRINITY_DN100280_c0_g1	11.63	8.932	8.88	0.259939	0.376896	0.382051	2	blue
587	TRINITY_DN100280_c1_g1	13.072	9.814	9.182	0.650104	0.694255	0.696146	2	blue
588	TRINITY_DN100281_c2_g1	7.88	3.288	3.238	0.874769	0.919754	0.92927	1	turquoise
589	TRINITY_DN100281_c3_g4	3.338	3.744	4.214	-0.136984	-0.192978	-0.259804	14	cyan
590	TRINITY_DN100281_c3_g6	7.618	6.388	5.794	0.634014	0.612085	0.647548	1	turquoise
591	TRINITY_DN100281_c3_g7	72.518	50.752	57.238	0.678006	0.759232	0.752541	3	brown
592	TRINITY_DN100282_c2_g3	16.146	10.952	10.952	0.732504	0.8168	0.805011	2	blue
593	TRINITY_DN100282_c2_g4	465.398	471.232	444.066	0.0305799	-0.00913283	0.0121503	4	yellow
594	TRINITY_DN100283_c0_g2	8.428	11.692	3.37	0.126693	0.088468	0.143221	2	blue
595	TRINITY_DN100283_c0_g3	14.934	12.044	18.112	0.0204502	0.0279439	0.0100868	2	blue
596	TRINITY_DN100283_c0_g4	6.414	5.614	5.328	0.581415	0.630275	0.627248	2	blue
597	TRINITY_DN100283_c0_g5	3.956	3.456	2.852	0.23443	0.369392	0.341765	1	turquoise
598	TRINITY_DN100285_c1_g2	85.516	71.238	93.116	0.243414	0.170493	0.121951	2	blue
599	TRINITY_DN100285_c1_g4	4.354	5.63	4.74	-0.398706	-0.375336	-0.321095	3	brown
600	TRINITY_DN100288_c0_g1	23.808	17.238	15.856	0.801712	0.852474	0.873387	4	yellow
601	TRINITY_DN100289_c3_g1	25.628	26.56	28.388	-0.276991	-0.220663	-0.200993	18	lightgreen
602	TRINITY_DN100289_c4_g1	4.516	5.534	3.944	-0.228581	-0.157531	-0.109119	2	blue
603	TRINITY_DN100289_c4_g2	2.682	2.956	3.042	-0.0468652	-0.0903184	-0.121033	3	brown
604	TRINITY_DN100290_c0_g2	7.752	5.886	6.792	0.559466	0.552548	0.532253	1	turquoise
605	TRINITY_DN100291_c1_g1	25.508	20.02	22.624	0.388845	0.415772	0.390928	2	blue
606	TRINITY_DN100292_c0_g1	276.322	342.922	326.97	-0.37858	-0.408657	-0.413294	3	brown
607	TRINITY_DN100293_c0_g1	7.66	4.65	5.764	0.691102	0.683813	0.62612	1	turquoise
608	TRINITY_DN100293_c2_g1	7.22	3.672	4.368	0.720377	0.805837	0.791109	2	blue
609	TRINITY_DN100294_c1_g1	8.384	7.056	8.448	-0.122793	-0.0471412	-0.055627	3	brown
610	TRINITY_DN100294_c2_g1	28.702	12.342	16.112	0.909979	0.882027	0.882136	1	turquoise
611	TRINITY_DN100294_c2_g2	84.088	50.568	56.18	0.677108	0.620514	0.632349	1	turquoise
612	TRINITY_DN100294_c2_g3	5.814	3.91	4.844	0.392676	0.268545	0.229206	10	purple
613	TRINITY_DN100295_c0_g1	242.854	4.518	103.196	0.889423	0.902463	0.862932	1	turquoise
614	TRINITY_DN100296_c2_g1	8.134	5.662	6.432	0.70542	0.682205	0.671788	1	turquoise
615	TRINITY_DN100297_c0_g2	7.876	7.23	9.41	-0.033318	-0.1311	-0.198714	7	black
616	TRINITY_DN100298_c1_g1	3.286	4.654	3.958	-0.171804	-0.205629	-0.197925	6	red
617	TRINITY_DN100298_c4_g2	7.808	8.484	9.388	-0.1361	-0.227387	-0.240201	15	midnightblue
618	TRINITY_DN100298_c4_g5	6.908	6.674	7.524	-0.0655831	-0.0556456	-0.0951689	2	blue
619	TRINITY_DN100298_c4_g7	7.634	6.21	7.144	0.129179	0.192062	0.222337	2	blue
620	TRINITY_DN100299_c0_g1	8.674	15.62	9.444	-0.347822	-0.314284	-0.284047	1	turquoise
621	TRINITY_DN100299_c1_g1	3.446	2.658	3.332	0.14218	0.161118	0.122255	17	grey60
622	TRINITY_DN100299_c2_g1	14.82	15.242	15.5	-0.121783	-0.173957	-0.194627	1	turquoise
623	TRINITY_DN100299_c2_g2	8.588	6.106	8.312	0.476479	0.392693	0.364551	1	turquoise
624	TRINITY_DN100299_c2_g4	12.344	12.782	13.01	-0.0712289	-0.0993775	-0.0797284	2	blue
625	TRINITY_DN100299_c2_g5	24.336	22.51	19.922	0.0322692	0.0977122	0.127341	12	tan
626	TRINITY_DN100299_c2_g6	186.112	213.884	228.522	-0.227131	-0.325961	-0.313611	6	red
627	TRINITY_DN100300_c0_g2	9.054	5.51	7.61	0.522896	0.553562	0.499807	2	blue
628	TRINITY_DN100300_c1_g1	22.302	18.774	20.066	0.643021	0.676417	0.612182	2	blue
629	TRINITY_DN100300_c2_g2	9.692	7.352	8.618	0.172254	0.22823	0.228402	2	blue
630	TRINITY_DN100301_c1_g3	5.106	3.386	4.038	0.198623	0.173643	0.223377	26	darkorange
631	TRINITY_DN100301_c1_g6	10.66	5.236	9.598	0.458872	0.480452	0.399205	3	brown
632	TRINITY_DN100301_c1_g7	61.114	49.032	59.5	0.193445	0.238543	0.198108	2	blue
633	TRINITY_DN100302_c0_g2	5.334	5.65	3.964	-8.59e-05	0.0191917	0.0675555	0	grey
634	TRINITY_DN100302_c2_g1	38.09	12.856	13.73	0.941772	0.941715	0.931016	1	turquoise
635	TRINITY_DN100302_c3_g1	77.348	37.556	40.216	0.909158	0.924563	0.916839	1	turquoise
636	TRINITY_DN100302_c3_g2	15.66	16.834	18.978	-0.400408	-0.483303	-0.483017	1	turquoise
637	TRINITY_DN100303_c1_g1	21.81	11.052	11.344	0.504291	0.593671	0.573702	3	brown
638	TRINITY_DN100303_c1_g3	20.714	12.024	12.026	0.443575	0.536089	0.535937	3	brown
639	TRINITY_DN100304_c6_g1	4.132	2.848	3.378	0.498449	0.528577	0.53109	2	blue
640	TRINITY_DN100305_c2_g1	6.086	3.848	4.09	0.520256	0.643228	0.662046	1	turquoise
641	TRINITY_DN100306_c0_g1	6.438	2.37	3.332	0.718074	0.796402	0.786125	3	brown
642	TRINITY_DN100306_c1_g3	9.908	2.296	2.544	0.844207	0.914977	0.920546	1	turquoise
643	TRINITY_DN100309_c0_g1	9.476	7.382	7.824	0.62355	0.753998	0.761916	1	turquoise
644	TRINITY_DN100310_c0_g2	7.522	4.672	6.41	0.596658	0.642432	0.61727	1	turquoise
645	TRINITY_DN100311_c2_g1	51.562	46.704	48.93	0.285377	0.343923	0.280439	3	brown
646	TRINITY_DN100311_c3_g1	16.618	17.598	17.792	-0.273387	-0.230701	-0.226929	2	blue
647	TRINITY_DN100311_c3_g2	32.574	27.764	31.234	0.202165	0.212807	0.235091	3	brown
648	TRINITY_DN100312_c2_g3	3.78	2.806	2.308	0.658916	0.724527	0.77606	1	turquoise
649	TRINITY_DN100313_c2_g1	4.202	3.136	3.356	0.429511	0.414515	0.39865	2	blue
650	TRINITY_DN100313_c3_g2	9.692	9.226	10.438	-0.0846229	-0.0216632	-0.0546103	5	green
651	TRINITY_DN100313_c4_g1	22.462	22.314	21.95	-0.0642752	-0.0195275	0.00880088	2	blue
652	TRINITY_DN100313_c4_g3	6.09	4.204	2.358	0.359519	0.402062	0.415166	1	turquoise
653	TRINITY_DN100314_c1_g6	9.748	8.914	12.052	-0.105831	-0.11777	-0.176749	2	blue
654	TRINITY_DN100315_c0_g1	5.442	3.99	3.872	0.597036	0.586464	0.577341	2	blue
655	TRINITY_DN100315_c1_g2	4.598	2.852	3.12	0.755059	0.807798	0.784053	2	blue
656	TRINITY_DN100316_c1_g1	35.624	86.586	111.586	-0.756578	-0.833499	-0.850127	1	turquoise
657	TRINITY_DN100316_c1_g2	612.128	267.77	345.946	0.852243	0.840859	0.819024	10	purple
658	TRINITY_DN100316_c3_g1	9.462	7.974	7.996	0.532801	0.5522	0.526651	4	yellow
659	TRINITY_DN100316_c4_g3	6.874	6.87	6.574	-0.0263697	0.0225318	0.0647056	16	lightcyan
660	TRINITY_DN100318_c0_g2	4.9	2.418	3.84	0.75273	0.723463	0.682527	1	turquoise
661	TRINITY_DN100319_c0_g1	35.192	24.946	31.518	0.435345	0.418057	0.365543	3	brown
662	TRINITY_DN100319_c0_g2	18.682	16.776	16.8	0.221262	0.300484	0.305483	5	green
663	TRINITY_DN100319_c0_g3	10.216	13.688	8.49	0.0214636	-0.0431314	-0.0652042	21	darkred
664	TRINITY_DN100320_c0_g1	10.216	18.898	17.04	-0.823254	-0.850542	-0.850176	1	turquoise
665	TRINITY_DN100320_c1_g2	13.676	9.186	5.658	0.730765	0.75398	0.794442	9	magenta
666	TRINITY_DN100321_c3_g1	10.038	9.334	9.63	0.207446	0.23485	0.202902	2	blue
667	TRINITY_DN100321_c3_g2	8.39	8.276	8.022	0.178469	0.148363	0.147434	0	grey
668	TRINITY_DN100322_c0_g2	4.862	4.708	4.088	-0.152705	-0.0306497	0.00308795	12	tan
669	TRINITY_DN100322_c1_g1	5.71	10.44	8.576	-0.760787	-0.771383	-0.756235	1	turquoise
670	TRINITY_DN100322_c3_g1	5.218	9.706	6.954	-0.721369	-0.682837	-0.625106	1	turquoise
671	TRINITY_DN100322_c3_g5	9.822	8.286	8.346	0.420895	0.444937	0.45856	3	brown
672	TRINITY_DN100322_c3_g7	6.64	4.756	5.318	0.317933	0.398702	0.367281	2	blue
673	TRINITY_DN100322_c3_g8	2.39	5.848	4.54	-0.242694	-0.255649	-0.273184	1	turquoise
674	TRINITY_DN100323_c1_g1	4.104	4.018	3.938	-0.0755239	-0.0130683	0.014801	2	blue
675	TRINITY_DN100325_c0_g1	7.71	7.572	6.71	0.2885	0.238439	0.287225	4	yellow
676	TRINITY_DN100325_c1_g1	22.074	18.614	26.394	-0.0727657	-0.0302238	-0.0951357	2	blue
677	TRINITY_DN100325_c1_g2	22.672	17.824	17.204	0.464264	0.489047	0.487013	4	yellow
678	TRINITY_DN100325_c1_g3	10.2	5.222	3.472	0.851105	0.886088	0.904659	1	turquoise
679	TRINITY_DN100325_c1_g5	6.9	6.928	6.174	0.111	0.103635	0.141529	4	yellow
680	TRINITY_DN100326_c0_g1	12.098	7.004	10.642	0.647301	0.553631	0.502638	1	turquoise
681	TRINITY_DN100326_c1_g1	6.676	4.88	5.646	0.58769	0.623076	0.582759	1	turquoise
682	TRINITY_DN100327_c2_g2	20.186	10.362	12.246	0.959841	0.942386	0.922064	1	turquoise
683	TRINITY_DN100327_c3_g1	40.628	17.946	19.562	0.935697	0.973719	0.977237	1	turquoise
684	TRINITY_DN100329_c1_g2	12.63	7.35	7.818	0.793826	0.896919	0.89163	1	turquoise
685	TRINITY_DN100330_c0_g1	4.146	4.158	5.096	-0.176925	-0.239421	-0.277819	2	blue
686	TRINITY_DN100330_c1_g1	10.59	5.138	7.028	0.793063	0.760114	0.739789	10	purple
687	TRINITY_DN100330_c1_g2	10.588	8.35	9.402	0.558912	0.47275	0.435089	1	turquoise
688	TRINITY_DN100331_c1_g1	4.684	3.338	4.43	0.479632	0.469171	0.459532	3	brown
689	TRINITY_DN100331_c2_g1	46.364	38.064	44.806	0.234513	0.234349	0.27282	1	turquoise
690	TRINITY_DN100331_c3_g1	16.748	16.562	17.302	0.144272	0.0858236	0.0711368	5	green
691	TRINITY_DN100331_c3_g3	6.39	7.652	9.244	-0.368605	-0.449073	-0.498895	6	red
692	TRINITY_DN100332_c0_g3	7.274	6.636	6.882	0.400029	0.286826	0.290469	5	green
693	TRINITY_DN100332_c0_g4	6.034	7.764	5.16	-0.111538	-0.143571	-0.100678	3	brown
694	TRINITY_DN100332_c1_g1	48.298	52.566	52.95	-0.283862	-0.279064	-0.287332	2	blue
695	TRINITY_DN100333_c2_g2	8.598	8.066	7.906	0.153511	0.179837	0.219712	3	brown
696	TRINITY_DN100333_c3_g1	32.346	25.908	30.988	0.308777	0.31255	0.291981	2	blue
697	TRINITY_DN100336_c0_g1	5.748	4.754	4.26	0.4681	0.493238	0.490736	1	turquoise
698	TRINITY_DN100336_c0_g2	24.098	23.752	34.656	-0.138366	-0.2423	-0.320097	7	black
699	TRINITY_DN100336_c1_g1	24.176	25.516	32.252	-0.233	-0.328704	-0.365448	7	black
700	TRINITY_DN100336_c1_g2	34.862	6.586	7.832	0.43465	0.545369	0.543684	3	brown
701	TRINITY_DN100336_c1_g3	6.562	4.486	3.942	0.415211	0.540022	0.56136	3	brown
702	TRINITY_DN100337_c0_g1	5.168	4.874	5.026	0.060571	0.101073	0.132754	8	pink
703	TRINITY_DN100337_c1_g1	3.67	3.812	3.666	-0.0874784	-0.0429463	0.0105798	13	salmon
704	TRINITY_DN100337_c1_g2	2.964	2.782	3.16	-0.0841312	-0.0415623	-0.0178774	15	midnightblue
705	TRINITY_DN100338_c2_g1	4.018	2.424	2.522	0.52045	0.656717	0.671855	3	brown
706	TRINITY_DN100338_c2_g2	13.344	10.95	15.266	0.00324956	0.0391392	0.0283121	2	blue
707	TRINITY_DN100338_c2_g3	4.96	3.426	4.49	0.245178	0.322382	0.34955	2	blue
708	TRINITY_DN100340_c1_g1	14.482	21.074	26.456	-0.460222	-0.45564	-0.481833	1	turquoise
709	TRINITY_DN100340_c1_g2	101.184	92.256	111.946	0.113312	0.0223059	-0.0633494	7	black
710	TRINITY_DN100340_c1_g3	24.648	18.896	14.418	0.298828	0.302721	0.2976	2	blue
711	TRINITY_DN100340_c1_g4	4.558	4.404	2.45	-0.0240907	0.0853449	0.135914	2	blue
712	TRINITY_DN100341_c0_g1	11.276	12.812	13.012	-0.345557	-0.326101	-0.341913	2	blue
713	TRINITY_DN100341_c0_g2	3.678	3.406	3.62	0.0932641	0.0881617	0.0365748	0	grey
714	TRINITY_DN100341_c0_g4	6.346	4.414	4.386	0.920705	0.944512	0.941947	1	turquoise
715	TRINITY_DN100342_c0_g1	7.67	5.756	5.588	0.48325	0.548366	0.534614	1	turquoise
716	TRINITY_DN100342_c1_g2	10.66	7.918	8.748	0.581846	0.566345	0.56597	1	turquoise
717	TRINITY_DN100342_c2_g1	7.682	8.71	5.802	0.13625	0.11088	0.188149	9	magenta
718	TRINITY_DN100342_c2_g2	19.912	22.364	19.916	-0.00875631	-0.131915	-0.122142	0	grey
719	TRINITY_DN100342_c3_g2	53.232	48.906	46.588	-0.0292561	0.0968574	0.0932441	2	blue
720	TRINITY_DN100344_c0_g1	11.444	6.488	7.986	0.558962	0.575915	0.594782	1	turquoise
721	TRINITY_DN100344_c2_g1	19.788	20.23	19.742	0.0715829	0.000290809	0.0746909	15	midnightblue
722	TRINITY_DN100344_c5_g2	18.812	18.388	19.388	-0.00122547	-0.0344116	-0.0343289	2	blue
723	TRINITY_DN100345_c0_g1	2.884	3.192	3.098	-0.174655	-0.233084	-0.289062	3	brown
724	TRINITY_DN100345_c0_g4	2.45	3.836	2.948	-0.166461	-0.0991575	-0.0942655	0	grey
725	TRINITY_DN100345_c1_g2	10.594	10.648	12.698	-0.174934	-0.186893	-0.182073	24	darkgrey
726	TRINITY_DN100345_c1_g3	24.954	25.222	23.75	-0.068212	-0.0372879	-0.0306364	2	blue
727	TRINITY_DN100347_c0_g1	14.264	6.89	10.89	0.444797	0.515986	0.482171	3	brown
728	TRINITY_DN100348_c1_g5	3.092	3.228	3.662	-0.00879823	-0.0498907	-0.0311766	0	grey
729	TRINITY_DN100348_c1_g6	2.66	4.328	5.138	-0.666213	-0.662205	-0.663575	1	turquoise
730	TRINITY_DN100349_c1_g1	3.862	2.788	2.926	0.833559	0.824188	0.793786	1	turquoise
731	TRINITY_DN100351_c0_g2	5.532	4.762	6.108	-0.0298353	-0.0164503	0.00560642	2	blue
732	TRINITY_DN100351_c1_g1	13.6	14.32	19.544	-0.310776	-0.413157	-0.465686	14	cyan
733	TRINITY_DN100351_c1_g2	3.57	2.17	2.854	0.498176	0.502425	0.482908	2	blue
734	TRINITY_DN100352_c1_g1	3.676	2.416	3.406	0.477023	0.491549	0.454267	3	brown
735	TRINITY_DN100352_c2_g1	5.742	5.15	6.724	0.0693969	-0.0156742	-0.0812775	2	blue
736	TRINITY_DN100353_c1_g2	26.694	27.112	24.438	-0.0546516	0.0484715	0.109714	7	black
737	TRINITY_DN100354_c1_g1	31.644	31.264	42.578	-0.237955	-0.262023	-0.342028	9	magenta
738	TRINITY_DN100354_c2_g1	67.082	64.208	68.444	0.160146	0.139296	0.0752351	3	brown
739	TRINITY_DN100355_c1_g2	19.49	3.612	9.99	0.719275	0.666487	0.670368	1	turquoise
740	TRINITY_DN100356_c2_g3	32.266	17.204	22.856	0.50409	0.553952	0.541582	2	blue
741	TRINITY_DN100356_c2_g6	52.282	37.56	41.738	0.335048	0.43499	0.456562	2	blue
742	TRINITY_DN100356_c2_g7	3.186	3.56	3.128	-0.125765	-0.147446	-0.0866197	6	red
743	TRINITY_DN100356_c2_g8	24.04	17.754	21.878	0.358707	0.358002	0.349032	2	blue
744	TRINITY_DN100357_c0_g2	17.862	17.298	16.318	0.191272	0.217054	0.250232	4	yellow
745	TRINITY_DN100358_c1_g1	7.006	6.718	6.954	0.205638	0.121223	0.140894	8	pink
746	TRINITY_DN100358_c4_g2	6.782	6.872	6.146	0.0382851	0.129335	0.139912	20	royalblue
747	TRINITY_DN100358_c5_g2	21.798	17.624	20.112	0.307705	0.340084	0.366081	2	blue
748	TRINITY_DN100359_c1_g2	22.3	18.798	17.204	0.10968	0.10238	0.0948686	13	salmon
749	TRINITY_DN100360_c1_g2	7.042	6.2	5.758	0.285078	0.38456	0.392674	2	blue
750	TRINITY_DN100361_c0_g1	40.184	22.314	33.426	0.762092	0.742072	0.711304	1	turquoise
751	TRINITY_DN100363_c2_g5	11.606	3.306	4.952	0.453342	0.557262	0.556916	3	brown
752	TRINITY_DN100363_c2_g6	10.858	10.458	8.692	0.40178	0.436429	0.474374	1	turquoise
753	TRINITY_DN100364_c1_g1	13.284	9.15	28.064	-0.12935	-0.213203	-0.287362	9	magenta
754	TRINITY_DN100364_c1_g3	12.572	6.92	9.704	0.516801	0.601331	0.580423	1	turquoise
755	TRINITY_DN100365_c0_g1	3.144	2.614	2.344	0.107291	0.229322	0.272603	2	blue
756	TRINITY_DN100365_c1_g1	11.22	14.004	10.836	-0.191735	-0.127077	-0.0965013	24	darkgrey
757	TRINITY_DN100365_c1_g2	17.982	15.756	14.144	0.378877	0.373889	0.407793	4	yellow
758	TRINITY_DN100365_c1_g3	12.57	9.762	10.27	0.721524	0.723414	0.732238	1	turquoise
759	TRINITY_DN100367_c0_g1	5.33	5.46	6.464	-0.162114	-0.236584	-0.250183	2	blue
760	TRINITY_DN100367_c1_g1	8.578	7.264	8.902	0.214907	0.158048	0.154796	2	blue
761	TRINITY_DN100367_c1_g2	4.062	2.602	5.354	-0.0141668	-0.016065	-0.0870978	7	black
762	TRINITY_DN100368_c0_g1	2.446	2.292	2.754	-0.0549183	-0.0416672	-0.049286	2	blue
763	TRINITY_DN100368_c0_g2	24.854	20.596	25.372	0.139808	0.152053	0.107527	2	blue
764	TRINITY_DN100368_c1_g1	24.97	24.454	19.202	0.231918	0.174016	0.135164	2	blue
765	TRINITY_DN100368_c1_g2	12.178	8.274	18.87	0.0851667	-0.0325166	-0.0936512	7	black
766	TRINITY_DN100370_c2_g4	24.196	21.258	24.796	0.191166	0.173181	0.164517	5	green
767	TRINITY_DN100370_c2_g6	3.54	2.528	4.878	0.0106873	0.0312011	0.0076404	3	brown
768	TRINITY_DN100371_c1_g1	2.928	2.406	2.176	0.147152	0.23076	0.263487	2	blue
769	TRINITY_DN100372_c1_g2	2.828	2.688	3.336	-0.0514777	-0.0815876	-0.142656	20	royalblue
770	TRINITY_DN100372_c2_g4	17.57	20.12	12.96	-0.0770564	-0.026751	0.0312936	2	blue
771	TRINITY_DN100373_c1_g2	10.368	8.976	10.186	-0.00571755	0.0371984	-0.0379671	8	pink
772	TRINITY_DN100374_c0_g1	4.412	5.3	4.634	-0.380641	-0.329334	-0.333271	1	turquoise
773	TRINITY_DN100374_c0_g2	8.17	10.794	7.07	-0.380915	-0.269462	-0.202115	11	greenyellow
774	TRINITY_DN100374_c1_g3	6.106	8.428	7.492	-0.50397	-0.549712	-0.552041	1	turquoise
775	TRINITY_DN100376_c0_g2	5.154	4.526	4.236	0.255623	0.231021	0.248758	4	yellow
776	TRINITY_DN100376_c1_g1	4.896	3.854	3.83	0.246739	0.32423	0.342117	2	blue
777	TRINITY_DN100376_c2_g1	4.454	2.474	3.284	0.697882	0.603081	0.562114	1	turquoise
778	TRINITY_DN100376_c3_g1	5.694	4.15	4.796	0.377427	0.498087	0.474469	3	brown
779	TRINITY_DN100376_c4_g1	6.34	3.308	3.596	0.713655	0.790077	0.792721	2	blue
780	TRINITY_DN100376_c5_g2	6.406	5.186	5.574	0.378943	0.439156	0.436688	3	brown
781	TRINITY_DN100376_c5_g3	3.62	5.782	4.718	-0.635388	-0.613418	-0.604691	1	turquoise
782	TRINITY_DN100377_c2_g1	7.236	6.884	7.85	-0.108592	-0.0620298	-0.0927155	2	blue
783	TRINITY_DN100377_c2_g2	9.156	7.266	8.252	0.312499	0.384119	0.373713	2	blue
784	TRINITY_DN100378_c8_g2	3.066	2.514	2.626	0.215204	0.249572	0.209698	2	blue
785	TRINITY_DN100379_c1_g1	27.312	23.094	27.014	0.233804	0.296767	0.28786	1	turquoise
786	TRINITY_DN100379_c2_g1	23.088	19.622	23.232	0.381169	0.335396	0.286851	1	turquoise
787	TRINITY_DN100379_c2_g3	12.872	9.88	12.17	0.546211	0.474868	0.431378	1	turquoise
788	TRINITY_DN100381_c3_g4	4.878	3.914	4.336	0.184886	0.311839	0.337016	2	blue
789	TRINITY_DN100382_c0_g1	14.788	9.718	10.986	0.886703	0.919031	0.905798	1	turquoise
790	TRINITY_DN100382_c0_g2	9.226	8.464	10.556	-0.130737	-0.0926535	-0.0969342	2	blue
791	TRINITY_DN100383_c1_g1	8.774	8.314	8.872	-0.162434	-0.0667448	-0.0673565	2	blue
792	TRINITY_DN100384_c2_g1	33.188	26.228	31.678	0.390347	0.372474	0.369339	2	blue
793	TRINITY_DN100384_c2_g2	11.19	11.096	10.492	0.0404529	0.0235377	0.0638895	16	lightcyan
794	TRINITY_DN100384_c2_g3	18.532	10.736	11.488	0.805035	0.830535	0.837693	1	turquoise
795	TRINITY_DN100385_c1_g4	6.538	9.106	9.304	-0.616213	-0.610359	-0.558592	1	turquoise
796	TRINITY_DN100386_c0_g1	7.484	4.72	4.84	0.686054	0.697896	0.703896	1	turquoise
797	TRINITY_DN100386_c1_g1	8.092	6.088	6.91	0.364948	0.340951	0.315072	2	blue
798	TRINITY_DN100386_c3_g1	8.042	6.524	6.828	0.568398	0.601309	0.606643	1	turquoise
799	TRINITY_DN100386_c3_g4	11.552	6.922	9.002	0.14702	0.207275	0.137338	8	pink
800	TRINITY_DN100386_c3_g5	7.028	8.08	7.622	-0.194056	-0.158	-0.19669	3	brown
801	TRINITY_DN100386_c4_g2	37.072	31	35.732	0.189076	0.232657	0.192127	2	blue
802	TRINITY_DN100387_c1_g1	66.67	4.328	4.954	0.917054	0.982504	0.981451	1	turquoise
803	TRINITY_DN100388_c0_g2	42.498	63.302	61.696	-0.774722	-0.833964	-0.844264	1	turquoise
804	TRINITY_DN100389_c0_g1	27.23	26.472	32.678	-0.0661647	-0.17427	-0.189746	7	black
805	TRINITY_DN100390_c0_g1	3.458	2.072	2.286	0.732331	0.749251	0.711081	1	turquoise
806	TRINITY_DN100390_c1_g1	3.32	2.714	2.298	0.507636	0.604291	0.654159	1	turquoise
807	TRINITY_DN100390_c2_g1	4.93	3.896	4.204	0.439207	0.485149	0.496801	2	blue
808	TRINITY_DN100390_c2_g2	5.342	3.54	3.556	0.748955	0.825474	0.859188	1	turquoise
809	TRINITY_DN100391_c1_g1	13.608	11.506	13.328	0.338118	0.28954	0.259429	13	salmon
810	TRINITY_DN100391_c2_g1	3.684	3.898	3.558	-0.0249043	-0.0849401	-0.104565	3	brown
811	TRINITY_DN100391_c2_g2	4.472	4.732	3.556	0.0271825	0.0765059	0.166012	7	black
812	TRINITY_DN100393_c4_g1	7.504	6.174	8.07	0.114259	0.0571215	0.0775431	8	pink
813	TRINITY_DN100394_c0_g1	7.382	8.55	8.032	-0.18281	-0.240286	-0.234852	2	blue
814	TRINITY_DN100394_c1_g2	4.344	3.94	4.022	0.133233	0.130376	0.140652	15	midnightblue
815	TRINITY_DN100395_c0_g1	39.806	37.914	36.998	0.0852286	0.124324	0.12146	20	royalblue
816	TRINITY_DN100395_c1_g1	25.412	25.662	24.498	-0.0881063	-0.0391069	-0.0429466	20	royalblue
817	TRINITY_DN100396_c2_g6	6.776	4.528	4.658	0.287438	0.212702	0.164751	0	grey
818	TRINITY_DN100396_c2_g7	28.172	33.624	37.012	-0.53658	-0.578189	-0.562987	6	red
819	TRINITY_DN100398_c0_g1	6.002	3.684	4.508	0.349334	0.446771	0.392351	3	brown
820	TRINITY_DN100399_c0_g1	4.836	3.268	7.414	-0.0441841	-0.023992	-0.0331915	5	green
821	TRINITY_DN100399_c2_g1	5.916	2.26	3.374	0.878864	0.849158	0.835435	1	turquoise
822	TRINITY_DN100399_c3_g8	4.398	2.378	2.286	0.786763	0.74198	0.784307	1	turquoise
823	TRINITY_DN100400_c0_g2	9.638	8.39	7.546	0.146766	0.196369	0.176951	4	yellow
824	TRINITY_DN100400_c1_g2	3.092	5.262	3.92	-0.807972	-0.781941	-0.723534	1	turquoise
825	TRINITY_DN100400_c2_g1	2.204	3.09	3.13	-0.381829	-0.278814	-0.282925	1	turquoise
826	TRINITY_DN100401_c0_g1	60.654	42.708	46.452	0.839744	0.816308	0.775276	1	turquoise
827	TRINITY_DN100401_c1_g1	16.19	11.498	14.024	0.0797412	0.0996095	0.143845	13	salmon
828	TRINITY_DN100401_c1_g2	29.486	27.94	31.476	0.119818	0.0436307	-0.048925	1	turquoise
829	TRINITY_DN100401_c3_g2	52.27	40.472	49.154	0.116952	0.130273	0.151644	13	salmon
830	TRINITY_DN100401_c3_g3	25.618	15.132	16.068	0.597944	0.645134	0.646045	2	blue
831	TRINITY_DN100401_c3_g4	12.77	10.24	10.798	0.3039	0.304218	0.32777	4	yellow
832	TRINITY_DN100402_c0_g1	16.792	12.046	13.872	0.754167	0.745922	0.732528	1	turquoise
833	TRINITY_DN100402_c0_g2	51.89	44.736	46.374	0.520233	0.523185	0.479116	1	turquoise
834	TRINITY_DN100402_c0_g3	8.994	10.006	9.34	-0.260674	-0.267841	-0.248446	2	blue
835	TRINITY_DN100402_c1_g1	11.784	10.846	11.234	0.195903	0.232205	0.213695	12	tan
836	TRINITY_DN100403_c3_g1	7.316	4.844	6.916	0.451186	0.422663	0.38595	13	salmon
837	TRINITY_DN100403_c3_g2	7.018	3.352	8.072	-0.0401105	0.054841	0.0819198	0	grey
838	TRINITY_DN100404_c0_g1	2.344	2.42	3.33	-0.251821	-0.196872	-0.204852	2	blue
839	TRINITY_DN100404_c0_g2	4.196	4.528	5.4	-0.228471	-0.287592	-0.302739	19	lightyellow
840	TRINITY_DN100404_c1_g2	15.836	14.398	16.128	0.144247	0.0705662	0.0544456	13	salmon
841	TRINITY_DN100404_c1_g4	3.37	3.784	3.006	-0.220274	-0.0893541	-0.0693193	2	blue
842	TRINITY_DN100405_c0_g1	16.8	10.942	11.612	0.817654	0.854648	0.855122	1	turquoise
843	TRINITY_DN100406_c0_g2	40.036	34.632	36.188	0.0973537	0.131098	0.0959841	8	pink
844	TRINITY_DN100406_c2_g2	5.712	4.686	5.092	0.62763	0.531546	0.469164	2	blue
845	TRINITY_DN100406_c2_g3	34.302	30.184	34.78	-0.15097	-0.0528718	-0.0372706	21	darkred
846	TRINITY_DN100407_c0_g1	4.086	3.104	3.662	0.455696	0.512272	0.454898	3	brown
847	TRINITY_DN100407_c1_g1	21.654	12.476	14.09	0.845752	0.873764	0.858062	1	turquoise
848	TRINITY_DN100407_c2_g2	6.282	4.362	5.844	0.375535	0.412725	0.38251	3	brown
849	TRINITY_DN100409_c0_g1	76.97	27.492	42.498	0.418487	0.51387	0.505661	3	brown
850	TRINITY_DN100409_c1_g1	54.28	28.848	33.354	0.384729	0.474254	0.473404	3	brown
851	TRINITY_DN100409_c2_g1	59.29	33.912	42.472	0.656477	0.740568	0.724895	3	brown
852	TRINITY_DN100410_c0_g4	22.344	24.858	44.262	-0.296262	-0.354695	-0.396159	9	magenta
853	TRINITY_DN100410_c0_g5	29.036	21.4	24.264	0.573997	0.632212	0.60139	1	turquoise
854	TRINITY_DN100411_c1_g1	11.54	18.606	9.808	-0.267825	-0.264388	-0.20579	11	greenyellow
855	TRINITY_DN100412_c1_g2	6.166	4.924	6.144	0.203471	0.235011	0.22828	2	blue
856	TRINITY_DN100413_c4_g1	6.802	5.284	5.736	0.333748	0.333449	0.381988	4	yellow
857	TRINITY_DN100413_c4_g4	21.996	23.614	21.292	-0.0211993	-0.0823702	-0.0517082	3	brown
858	TRINITY_DN100413_c4_g6	24.954	28.704	24.196	-0.164548	-0.146151	-0.0897356	10	purple
859	TRINITY_DN100414_c1_g2	9.532	8.944	8.468	0.148345	0.20635	0.207863	3	brown
860	TRINITY_DN100414_c1_g3	7.304	6.378	8.996	-0.0742789	-0.0467314	-0.0927286	3	brown
861	TRINITY_DN100415_c0_g2	7.038	6.484	6.302	0.0757808	0.142407	0.164879	2	blue
862	TRINITY_DN100416_c0_g1	58.56	30.596	60.456	0.321332	0.352881	0.327235	11	greenyellow
863	TRINITY_DN100416_c2_g1	3.702	3.532	3.56	0.104822	0.0619561	0.0907833	0	grey
864	TRINITY_DN100416_c3_g1	2.456	2.31	3.464	-0.308888	-0.210165	-0.210297	2	blue
865	TRINITY_DN100416_c3_g2	8.714	6.074	5.788	0.687982	0.736398	0.747847	1	turquoise
866	TRINITY_DN100416_c3_g6	6.062	4.692	3.864	0.145508	0.213341	0.255042	4	yellow
867	TRINITY_DN100416_c3_g8	9.608	9.802	8.394	0.0395028	0.0840767	0.124576	12	tan
868	TRINITY_DN100416_c3_g9	22.376	10.142	10.146	0.338886	0.493832	0.460181	1	turquoise
869	TRINITY_DN100417_c3_g1	6.448	7.63	6.714	-0.276403	-0.345592	-0.32445	3	brown
870	TRINITY_DN100418_c1_g1	8.674	2.912	4.51	0.632345	0.682313	0.675852	3	brown
871	TRINITY_DN100418_c3_g2	26.16	12.99	15.188	0.709189	0.78573	0.787547	3	brown
872	TRINITY_DN100419_c2_g2	10.446	5.576	7.954	0.708991	0.72048	0.710497	1	turquoise
873	TRINITY_DN100420_c0_g1	3.886	2.356	2.182	0.731633	0.73823	0.734294	1	turquoise
874	TRINITY_DN100420_c1_g2	4.526	3.498	3.394	0.770409	0.810457	0.797756	1	turquoise
875	TRINITY_DN100421_c0_g1	14.61	8.812	12.198	0.378729	0.430172	0.425929	3	brown
876	TRINITY_DN100421_c1_g1	9.36	5.02	6.472	0.506232	0.577044	0.593296	3	brown
877	TRINITY_DN100422_c1_g1	10.674	6.478	6.702	0.694092	0.714735	0.728951	1	turquoise
878	TRINITY_DN100422_c2_g1	20.356	11.818	14.468	0.740348	0.813831	0.821526	2	blue
879	TRINITY_DN100423_c0_g1	8.094	5.534	7.41	0.398175	0.374467	0.405531	8	pink
880	TRINITY_DN100423_c1_g1	6.346	6.762	7.972	-0.136994	-0.170868	-0.139151	8	pink
881	TRINITY_DN100424_c0_g1	6.504	4.828	4.734	0.178977	0.25724	0.306659	1	turquoise
882	TRINITY_DN100424_c2_g1	2.432	7.864	6.102	-0.524189	-0.503808	-0.458415	5	green
883	TRINITY_DN100425_c3_g1	5.79	5.552	5.118	0.161866	0.145913	0.175473	6	red
884	TRINITY_DN100425_c4_g3	56.942	26.494	16.072	0.760483	0.800153	0.79335	25	orange
885	TRINITY_DN100425_c4_g4	5.172	4.774	5.09	0.0178689	0.0298773	0.0585405	2	blue
886	TRINITY_DN100426_c0_g1	11.728	12.426	11.352	-0.243177	-0.182963	-0.132009	22	darkgreen
887	TRINITY_DN100426_c1_g1	3.07	3.332	4.03	-0.205576	-0.214302	-0.230105	2	blue
888	TRINITY_DN100427_c0_g1	28.524	25.708	24.146	0.435593	0.372552	0.367129	4	yellow
889	TRINITY_DN100427_c0_g3	12.51	11.696	10.172	0.126533	0.169421	0.207271	2	blue
890	TRINITY_DN100427_c0_g5	19.566	6.584	16	0.553395	0.600991	0.583821	1	turquoise
891	TRINITY_DN100427_c0_g6	2.226	2.472	3.122	-0.105089	-0.158344	-0.184539	2	blue
892	TRINITY_DN100428_c1_g4	24.96	23.438	24.18	0.230336	0.156952	0.190742	4	yellow
893	TRINITY_DN100429_c2_g2	19.36	30.376	28.58	-0.500424	-0.594549	-0.620353	2	blue
894	TRINITY_DN100430_c0_g1	16.436	14.9	20.474	-0.197016	-0.163166	-0.218548	9	magenta
895	TRINITY_DN100430_c1_g1	5.598	4.888	7.46	-0.166103	-0.151876	-0.198353	5	green
896	TRINITY_DN100430_c1_g3	3.278	3.518	3.546	-0.229963	-0.273252	-0.286988	3	brown
897	TRINITY_DN100431_c1_g1	16.096	15.562	21.056	-0.0380492	-0.167524	-0.257275	9	magenta
898	TRINITY_DN100433_c1_g1	16.884	19.764	9.16	0.0205185	0.0711444	0.14328	5	green
899	TRINITY_DN100433_c3_g1	12.048	6.61	6.87	0.767649	0.840998	0.843138	1	turquoise
900	TRINITY_DN100433_c3_g2	96.118	48.134	51.004	0.76858	0.851635	0.848879	1	turquoise
901	TRINITY_DN100434_c1_g2	10.058	6.892	7.272	0.301464	0.397578	0.414099	3	brown
902	TRINITY_DN100436_c2_g3	17.132	16.344	19.774	-0.24725	-0.169019	-0.167706	2	blue
903	TRINITY_DN100436_c2_g4	60.238	55.092	68.47	-0.0530222	-0.0856596	-0.13395	7	black
904	TRINITY_DN100436_c2_g5	8.146	9.86	11.362	-0.353439	-0.329448	-0.377005	2	blue
905	TRINITY_DN100438_c4_g4	16.364	11.568	14.906	0.619618	0.650748	0.597812	1	turquoise
906	TRINITY_DN100438_c4_g5	3.894	2.726	3.292	0.295344	0.311099	0.279521	5	green
907	TRINITY_DN100440_c2_g2	3.74	2.788	4.196	0.0263418	0.0383908	0.0243483	16	lightcyan
908	TRINITY_DN100440_c5_g1	11.972	6.304	10.536	0.492204	0.563488	0.535156	1	turquoise
909	TRINITY_DN100440_c5_g2	8.614	5.51	7.842	0.581016	0.552047	0.529268	1	turquoise
910	TRINITY_DN100442_c1_g2	3.022	2.448	2.432	0.139874	0.318691	0.328962	2	blue
911	TRINITY_DN100442_c2_g2	11.76	8.658	9.604	0.445676	0.532097	0.576106	2	blue
912	TRINITY_DN100443_c1_g1	3.274	2.998	3.392	-0.00743311	0.0356249	0.0506051	2	blue
913	TRINITY_DN100444_c0_g1	20.524	20.834	19.836	0.0652635	0.0316903	-0.014683	5	green
914	TRINITY_DN100444_c0_g4	7.198	6.518	6.796	0.244194	0.219853	0.218083	0	grey
915	TRINITY_DN100445_c1_g3	80.114	75.636	89.162	-0.114543	-0.136586	-0.162148	2	blue
916	TRINITY_DN100446_c1_g1	6.782	4.236	3.726	0.0386315	0.170625	0.17304	21	darkred
917	TRINITY_DN100447_c0_g1	16.004	17.996	14.418	-0.212217	-0.164182	-0.0961323	3	brown
918	TRINITY_DN100449_c0_g1	38.438	29.916	32.092	0.566903	0.646386	0.585643	2	blue
919	TRINITY_DN100449_c1_g1	6.364	5.492	5.07	0.577887	0.628141	0.644775	1	turquoise
920	TRINITY_DN100450_c1_g1	6.944	5.54	5.816	0.230788	0.218577	0.246782	8	pink
921	TRINITY_DN100450_c2_g1	13.156	12.894	12.706	0.068618	0.0415701	0.046704	3	brown
922	TRINITY_DN100451_c0_g1	6.158	4.27	4.69	0.640258	0.750425	0.730907	1	turquoise
923	TRINITY_DN100451_c1_g1	5.994	4.532	4.678	0.859119	0.857599	0.852377	1	turquoise
924	TRINITY_DN100452_c2_g1	7.12	7.618	8.74	-0.0911941	-0.17044	-0.163821	3	brown
925	TRINITY_DN100452_c2_g2	42.822	47.366	46.882	-0.386904	-0.481959	-0.509845	3	brown
926	TRINITY_DN100453_c1_g1	5.048	2.586	2.688	0.839422	0.858397	0.837928	1	turquoise
927	TRINITY_DN100453_c2_g3	21.546	19.766	25.562	-0.155786	-0.121412	-0.135756	2	blue
928	TRINITY_DN100454_c1_g2	7.97	12.322	22.832	-0.242376	-0.223341	-0.218945	5	green
929	TRINITY_DN100454_c1_g5	6.876	13.022	12.24	-0.617055	-0.637431	-0.642029	4	yellow
930	TRINITY_DN100454_c1_g9	50.774	64.758	94.66	-0.497947	-0.580228	-0.646212	14	cyan
931	TRINITY_DN100455_c1_g2	40.454	15.086	16.572	0.864615	0.945867	0.946882	1	turquoise
932	TRINITY_DN100455_c1_g3	6.388	4.652	5.86	0.246849	0.2543	0.200421	2	blue
933	TRINITY_DN100456_c0_g1	12.388	10.64	13.414	-0.0792842	0.0034567	-0.00957364	1	turquoise
934	TRINITY_DN100456_c2_g1	4.438	3.844	4.342	0.227481	0.210714	0.240118	2	blue
935	TRINITY_DN100457_c0_g1	18.3	16.022	19.714	-0.00786148	0.020786	-0.0283489	2	blue
936	TRINITY_DN100458_c1_g1	18.508	14.562	15.648	0.569357	0.627802	0.609114	1	turquoise
937	TRINITY_DN100458_c2_g1	10.356	7.866	10.078	0.178019	0.243786	0.185004	2	blue
938	TRINITY_DN100459_c1_g1	8.002	9.65	8.868	-0.388599	-0.31723	-0.270328	2	blue
939	TRINITY_DN100459_c1_g3	73.78	55.212	58.936	0.421601	0.398367	0.366499	2	blue
940	TRINITY_DN100459_c1_g6	6.64	5.664	6.43	0.164553	0.218269	0.215642	2	blue
941	TRINITY_DN100459_c2_g1	6.116	5.648	5.606	0.191991	0.187236	0.159844	2	blue
942	TRINITY_DN100460_c1_g2	3.698	3.776	4.566	-0.276345	-0.264463	-0.294569	7	black
943	TRINITY_DN100460_c2_g2	4.014	5.26	4.768	-0.476558	-0.521761	-0.502538	1	turquoise
944	TRINITY_DN100462_c0_g1	3.72	3.252	3.878	0.0909297	0.0760801	0.0883024	8	pink
945	TRINITY_DN100462_c0_g3	2.08	3.926	3.104	-0.463513	-0.496148	-0.475877	2	blue
946	TRINITY_DN100462_c1_g1	9.594	9.086	9.81	0.00315375	0.0243811	0.0168628	2	blue
947	TRINITY_DN100462_c1_g4	2.94	2.114	2.878	0.00316058	0.0727457	0.0776682	2	blue
948	TRINITY_DN100463_c1_g1	7.43	5.452	6.07	0.368232	0.407286	0.347394	2	blue
949	TRINITY_DN100463_c2_g2	5.6	4.682	6.046	0.0858478	0.0959105	0.101473	2	blue
950	TRINITY_DN100464_c5_g2	13.832	20.704	15.946	-0.378779	-0.371172	-0.371828	1	turquoise
951	TRINITY_DN100464_c5_g4	7.246	6.818	6.7	0.246243	0.156924	0.155154	8	pink
952	TRINITY_DN100465_c1_g2	6.85	5.932	11.162	-0.222309	-0.143492	-0.169895	5	green
953	TRINITY_DN100465_c2_g1	2.49	3.184	3.22	-0.349003	-0.365405	-0.383661	2	blue
954	TRINITY_DN100465_c3_g1	17.786	16.67	17.27	0.0909998	0.101488	0.126013	4	yellow
955	TRINITY_DN100465_c4_g3	56.608	42.5	46.53	0.629699	0.701686	0.672601	1	turquoise
956	TRINITY_DN100465_c4_g6	54.47	45.83	53.42	0.369333	0.383384	0.348025	2	blue
957	TRINITY_DN100466_c1_g2	3.67	2.804	3.51	0.317794	0.219993	0.216581	1	turquoise
958	TRINITY_DN100467_c2_g7	17.486	17.418	21.002	-0.296302	-0.220305	-0.231144	2	blue
959	TRINITY_DN100467_c2_g8	34	32.382	29.84	-0.0803958	0.0460279	0.0744693	2	blue
960	TRINITY_DN100467_c2_g9	8.064	7.308	5.772	0.116598	0.186057	0.178927	2	blue
961	TRINITY_DN100467_c3_g1	9.462	9.056	7.314	0.252131	0.27115	0.317835	2	blue
962	TRINITY_DN100467_c4_g1	26.044	25.566	28.02	-0.121153	-0.0878264	-0.0556997	16	lightcyan
963	TRINITY_DN100468_c1_g1	28.206	17.372	20.568	0.534996	0.593443	0.595467	3	brown
964	TRINITY_DN100470_c1_g2	20.694	21.3	23.164	-0.198554	-0.27896	-0.304147	1	turquoise
965	TRINITY_DN100470_c1_g5	23.668	22.906	30.256	-0.160041	-0.191558	-0.242416	1	turquoise
966	TRINITY_DN100470_c2_g3	22.02	24.224	24.086	-0.228397	-0.286443	-0.316657	12	tan
967	TRINITY_DN100471_c0_g1	68.53	64.102	64.46	0.201823	0.133586	0.142796	15	midnightblue
968	TRINITY_DN100471_c1_g1	94.308	62.202	78.096	0.758966	0.76143	0.745981	1	turquoise
969	TRINITY_DN100471_c1_g3	116.738	106.938	127.702	0.133043	0.0538838	0.0168754	15	midnightblue
970	TRINITY_DN100472_c0_g1	48.922	30.06	39.526	0.189118	0.274278	0.278825	5	green
971	TRINITY_DN100472_c1_g1	5.862	4.118	6.394	-0.00474549	0.0731732	0.0893383	5	green
972	TRINITY_DN100472_c1_g2	37.34	23.596	26.932	0.238922	0.339207	0.347702	3	brown
973	TRINITY_DN100473_c3_g1	106.324	78.322	112.81	0.222576	0.236924	0.223906	22	darkgreen
974	TRINITY_DN100474_c2_g1	12.508	9.2	11.076	0.171147	0.257088	0.256681	3	brown
975	TRINITY_DN100474_c2_g3	9.752	7.772	4.442	0.35804	0.322992	0.36931	4	yellow
976	TRINITY_DN100474_c2_g4	15.904	13.524	14.018	0.550579	0.455987	0.374531	1	turquoise
977	TRINITY_DN100474_c2_g5	4.564	2.43	3.156	0.593899	0.632147	0.683015	1	turquoise
978	TRINITY_DN100475_c0_g1	89.178	82.918	89.732	0.128806	0.134987	0.123131	2	blue
979	TRINITY_DN100475_c1_g1	56.242	58.86	60.332	-0.228559	-0.294173	-0.296936	3	brown
980	TRINITY_DN100477_c1_g2	28.778	24.174	25.032	0.634249	0.537813	0.496463	4	yellow
981	TRINITY_DN100477_c2_g1	220.508	258.614	274.132	-0.344275	-0.312732	-0.310637	12	tan
982	TRINITY_DN100480_c1_g2	5.25	2.076	2.806	0.455806	0.547924	0.542403	3	brown
983	TRINITY_DN100481_c1_g1	6.464	6.722	6.984	-0.000344894	-0.0817553	-0.0848029	8	pink
984	TRINITY_DN100481_c1_g2	12.91	19.238	16.63	-0.590715	-0.567362	-0.54922	1	turquoise
985	TRINITY_DN100482_c1_g1	16.282	13.92	15.36	0.384085	0.395607	0.389052	3	brown
986	TRINITY_DN100482_c2_g1	13.5	7.806	9.832	0.736503	0.807096	0.788776	1	turquoise
987	TRINITY_DN100483_c1_g1	4.332	4.288	3.584	0.167582	0.150563	0.195096	15	midnightblue
988	TRINITY_DN100484_c1_g10	126.13	89.876	117.676	0.284144	0.343148	0.338499	2	blue
989	TRINITY_DN100484_c1_g3	8.464	7.03	5.01	-0.0807665	0.0368093	0.0526867	12	tan
990	TRINITY_DN100484_c1_g4	6.058	4.58	5.082	0.324442	0.346871	0.329501	3	brown
991	TRINITY_DN100484_c1_g6	95.13	67.102	89.608	0.40192	0.374388	0.380964	2	blue
992	TRINITY_DN100484_c1_g8	31.504	27.08	29.712	0.0963711	0.157884	0.179101	2	blue
993	TRINITY_DN100485_c0_g1	13.288	9.786	11.684	0.553931	0.542797	0.535682	1	turquoise
994	TRINITY_DN100485_c0_g2	29.224	18.494	18.216	0.70314	0.780604	0.802116	2	blue
995	TRINITY_DN100486_c1_g1	12.818	11.242	14.412	-0.0754923	-0.0483717	-0.0703918	2	blue
996	TRINITY_DN100486_c1_g4	5.516	5.026	5.472	0.030488	0.0526581	0.0320251	12	tan
997	TRINITY_DN100487_c1_g2	10.1	4.222	4.364	0.309942	0.399341	0.33937	2	blue
998	TRINITY_DN100487_c2_g2	4.84	5.182	4.51	-0.187173	-0.0991268	-0.0506578	2	blue
999	TRINITY_DN100487_c2_g3	7.81	9.228	7.624	-0.0637327	-0.083059	-0.0336419	0	grey
1000	TRINITY_DN100487_c2_g6	13.728	5.85	8.482	0.462368	0.575595	0.552183	3	brown
1001	TRINITY_DN100488_c1_g1	7.318	3.168	4.028	0.831846	0.857266	0.851156	1	turquoise
1002	TRINITY_DN100488_c2_g1	77.12	44.752	53.114	0.912201	0.94703	0.922652	1	turquoise
1003	TRINITY_DN100489_c1_g1	57.966	40.354	47.172	0.761649	0.786242	0.766444	1	turquoise
1004	TRINITY_DN100489_c1_g4	44.534	39.534	39.946	0.451269	0.434826	0.447363	2	blue
1005	TRINITY_DN100490_c0_g2	2.428	4.114	5.408	-0.375274	-0.36843	-0.392614	2	blue
1006	TRINITY_DN100490_c0_g3	3.004	2.476	3.098	0.19134	0.121238	0.0771588	2	blue
1007	TRINITY_DN100490_c0_g4	15.884	22.6	21.424	-0.510592	-0.551377	-0.504355	3	brown
1008	TRINITY_DN100490_c0_g6	6.918	8.166	7.348	-0.0305288	-0.0888791	-0.101372	0	grey
1009	TRINITY_DN100492_c1_g1	60.146	40.312	46.756	0.764564	0.731256	0.682829	1	turquoise
1010	TRINITY_DN100492_c2_g1	4.572	3.354	4.554	0.0330501	0.111784	0.0918716	2	blue
1011	TRINITY_DN100492_c2_g2	8.622	2.686	5.214	0.690798	0.758611	0.727727	1	turquoise
1012	TRINITY_DN100492_c3_g2	3.366	6.082	4.46	-0.288806	-0.322665	-0.334677	3	brown
1013	TRINITY_DN100492_c4_g1	37.61	30.92	32.112	0.0988249	0.184661	0.200131	3	brown
1014	TRINITY_DN100493_c0_g1	3.154	2.386	2.544	0.297206	0.294918	0.282244	1	turquoise
1015	TRINITY_DN100493_c0_g5	6.686	7.128	6.524	-0.158775	-0.104441	-0.122721	2	blue
1016	TRINITY_DN100494_c1_g3	2.694	2.516	2.176	0.2341	0.260055	0.272493	9	magenta
1017	TRINITY_DN100495_c0_g2	18.832	12.08	14.22	0.615235	0.639071	0.604183	2	blue
1018	TRINITY_DN100495_c1_g1	5.72	5.764	5.152	0.0552293	0.0413239	0.0607496	2	blue
1019	TRINITY_DN100496_c2_g1	4.28	2.904	3.158	0.784966	0.845261	0.849399	1	turquoise
1020	TRINITY_DN100496_c3_g4	3.392	2.418	3.138	0.518803	0.545319	0.510402	1	turquoise
1021	TRINITY_DN100497_c1_g3	16.106	8.78	9.078	0.283878	0.4332	0.460921	2	blue
1022	TRINITY_DN100497_c1_g4	8.71	7.628	4.034	0.0124279	0.0729845	0.035906	2	blue
1023	TRINITY_DN100497_c1_g5	19.012	15.522	15.408	0.722771	0.825736	0.809942	1	turquoise
1024	TRINITY_DN100499_c1_g1	10.782	9.016	8.894	0.449303	0.415284	0.410755	1	turquoise
1025	TRINITY_DN100500_c0_g1	5.446	5.194	5.76	-0.0860804	-0.0189863	0.0219112	2	blue
1026	TRINITY_DN100500_c1_g7	11.624	8	10.296	0.462839	0.48206	0.427082	2	blue
1027	TRINITY_DN100501_c5_g4	2.338	3.074	2.546	-0.101723	-0.209392	-0.201202	2	blue
1028	TRINITY_DN100502_c0_g1	15.252	7.444	9.068	0.427339	0.505037	0.50691	3	brown
1029	TRINITY_DN100502_c0_g2	10.076	4.322	5.728	0.551878	0.604899	0.582796	3	brown
1030	TRINITY_DN100502_c1_g1	83.676	39.628	49.218	0.427154	0.51391	0.513485	3	brown
1031	TRINITY_DN100503_c1_g1	6.586	3.87	4.778	0.654075	0.612614	0.61748	2	blue
1032	TRINITY_DN100504_c0_g6	20.576	8.23	8.822	0.757077	0.86573	0.860442	1	turquoise
1033	TRINITY_DN100506_c1_g1	7.942	5.218	6.126	0.577648	0.623651	0.603118	2	blue
1034	TRINITY_DN100506_c1_g2	8.456	5.502	7.362	0.439861	0.495749	0.485711	3	brown
1035	TRINITY_DN100507_c0_g5	16.028	28.556	24.06	-0.601196	-0.496501	-0.443379	1	turquoise
1036	TRINITY_DN100507_c0_g6	6.76	5.096	5.102	0.53241	0.612876	0.63161	2	blue
1037	TRINITY_DN100508_c1_g1	51.31	27.492	37.412	0.683316	0.721937	0.696563	3	brown
1038	TRINITY_DN100508_c2_g1	48.028	21.248	27.762	0.72228	0.750234	0.736732	1	turquoise
1039	TRINITY_DN100508_c3_g1	48.064	23.18	31.934	0.714279	0.757926	0.740794	3	brown
1040	TRINITY_DN100508_c3_g3	5.876	5.614	4.53	0.291128	0.26698	0.342417	8	pink
1041	TRINITY_DN100509_c1_g1	27.904	16.472	16.58	0.706995	0.792377	0.782628	1	turquoise
1042	TRINITY_DN100509_c2_g2	29.876	23.232	25.62	0.598951	0.678622	0.665389	2	blue
1043	TRINITY_DN100510_c0_g1	17.09	11.08	13.65	0.500975	0.572586	0.532777	1	turquoise
1044	TRINITY_DN100510_c1_g1	24.53	21.634	24.11	0.243172	0.220524	0.208793	4	yellow
1045	TRINITY_DN100510_c1_g2	7.558	4.35	4.82	0.7453	0.844126	0.854459	1	turquoise
1046	TRINITY_DN100510_c1_g3	7.11	5.228	3.61	0.43334	0.514354	0.551049	4	yellow
1047	TRINITY_DN100511_c0_g1	9.204	3.798	5.316	0.903206	0.923897	0.902561	1	turquoise
1048	TRINITY_DN100511_c1_g1	12.828	6.096	8.864	0.837934	0.871828	0.844117	1	turquoise
1049	TRINITY_DN100512_c1_g1	9.542	12.636	11.354	-0.371503	-0.315741	-0.280402	2	blue
1050	TRINITY_DN100512_c2_g1	34.516	34.416	34.192	-0.192662	-0.0562383	-0.022649	2	blue
1051	TRINITY_DN100513_c0_g1	12.384	13.212	11.534	-0.0346597	-0.0256372	0.0179597	7	black
1052	TRINITY_DN100513_c1_g1	6.088	7.246	6.43	-0.258277	-0.254106	-0.248537	10	purple
1053	TRINITY_DN100513_c1_g2	11.04	7.602	9.034	0.353535	0.423792	0.411954	3	brown
1054	TRINITY_DN100514_c1_g4	48.2	30.768	43.23	0.268678	0.279687	0.299137	2	blue
1055	TRINITY_DN100515_c0_g1	8.584	8.61	8.976	0.015561	-0.0712686	-0.0740676	15	midnightblue
1056	TRINITY_DN100515_c2_g1	3.476	2.974	3.1	0.451659	0.469901	0.472008	4	yellow
1057	TRINITY_DN100515_c2_g3	6.848	6.802	7.684	-0.16062	-0.21728	-0.272852	3	brown
1058	TRINITY_DN100516_c1_g5	52.06	38.004	48.046	0.527528	0.434139	0.411923	1	turquoise
1059	TRINITY_DN100517_c0_g1	8.388	5.21	5.59	0.787758	0.833026	0.797815	1	turquoise
1060	TRINITY_DN100517_c1_g2	11.196	5.88	6.686	0.791979	0.823393	0.796601	2	blue
1061	TRINITY_DN100518_c0_g1	12.646	11.008	18.876	0.0152426	-0.11603	-0.190978	7	black
1062	TRINITY_DN100518_c1_g1	17.668	23.484	19.758	-0.400978	-0.391449	-0.348496	2	blue
1063	TRINITY_DN100518_c2_g1	19.274	13.07	14.214	0.368451	0.438729	0.455141	3	brown
1064	TRINITY_DN100518_c3_g1	2.822	2.384	3.476	0.0918323	0.00419343	-0.0471051	2	blue
1065	TRINITY_DN100518_c3_g3	3.364	2.65	2.806	0.098219	0.162724	0.132761	2	blue
1066	TRINITY_DN100518_c3_g4	45.634	34.594	38.562	0.269974	0.353782	0.362332	3	brown
1067	TRINITY_DN100519_c3_g1	4.332	3.476	2.234	0.567859	0.568226	0.550559	1	turquoise
1068	TRINITY_DN100519_c5_g2	8.958	6.486	6.906	0.868278	0.82569	0.792153	1	turquoise
1069	TRINITY_DN100520_c1_g2	2.218	2.132	2.904	-0.159805	-0.126772	-0.1624	2	blue
1070	TRINITY_DN100520_c4_g2	10.796	8.798	10.208	0.229901	0.198421	0.246096	21	darkred
1071	TRINITY_DN100520_c4_g6	5.142	4.46	6.366	-0.032982	-0.0358613	-0.0646631	9	magenta
1072	TRINITY_DN100521_c1_g3	3.558	5.166	4.35	-0.483547	-0.454156	-0.422305	3	brown
1073	TRINITY_DN100522_c2_g1	4.914	2.578	2.624	0.645793	0.747325	0.745097	3	brown
1074	TRINITY_DN100523_c0_g1	63.448	107.988	86.664	-0.790173	-0.812151	-0.790705	1	turquoise
1075	TRINITY_DN100524_c3_g2	3.522	3.082	2.396	0.163694	0.146726	0.13559	0	grey
1076	TRINITY_DN100524_c3_g3	17.562	11.304	18.628	0.470955	0.404714	0.325669	11	greenyellow
1077	TRINITY_DN100525_c1_g1	16.982	12.718	16.152	0.475172	0.515625	0.44578	3	brown
1078	TRINITY_DN100525_c2_g1	9.46	7.348	12.238	0.102565	0.00954016	-0.0931116	2	blue
1079	TRINITY_DN100525_c2_g2	29.25	21.924	25.754	0.530562	0.596423	0.573454	2	blue
1080	TRINITY_DN100525_c2_g3	21.384	18.616	22.102	0.130124	0.126781	0.102766	2	blue
1081	TRINITY_DN100526_c1_g1	9.902	9.092	8.454	0.196345	0.25416	0.252031	2	blue
1082	TRINITY_DN100526_c2_g3	84.826	263.988	206.396	-0.800859	-0.84082	-0.830349	1	turquoise
1083	TRINITY_DN100528_c0_g1	8.602	6.042	7.868	0.635211	0.563734	0.53712	22	darkgreen
1084	TRINITY_DN100528_c0_g2	5.994	5.32	5.526	0.598276	0.553255	0.562816	1	turquoise
1085	TRINITY_DN100528_c0_g3	14.194	14.826	10.458	0.0508844	0.109785	0.162567	9	magenta
1086	TRINITY_DN100529_c1_g1	5.25	3.484	4.554	0.298211	0.369326	0.367321	2	blue
1087	TRINITY_DN100529_c1_g2	10.328	9.976	10.582	-0.137671	-0.065941	-0.0243046	2	blue
1088	TRINITY_DN100529_c2_g3	3.358	2.32	2.646	0.182984	0.143755	0.149381	8	pink
1089	TRINITY_DN100529_c2_g4	40.398	34.748	33.064	0.423966	0.464764	0.521991	1	turquoise
1090	TRINITY_DN100530_c1_g5	38.662	27.562	29.152	0.609866	0.67254	0.670693	2	blue
1091	TRINITY_DN100531_c1_g1	98.126	95.378	89.688	0.0386949	0.124591	0.173096	20	royalblue
1092	TRINITY_DN100531_c3_g2	12.072	10.102	9.402	0.379963	0.431252	0.436527	1	turquoise
1093	TRINITY_DN100531_c3_g3	4.086	6.166	7.826	-0.278024	-0.320433	-0.344862	2	blue
1094	TRINITY_DN100532_c1_g1	3.39	4.518	4.128	-0.232192	-0.263172	-0.263999	3	brown
1095	TRINITY_DN100532_c4_g2	3.736	2.584	3.29	0.544228	0.514982	0.464126	3	brown
1096	TRINITY_DN100532_c4_g3	2.282	5.836	4.562	-0.548288	-0.475873	-0.446669	10	purple
1097	TRINITY_DN100533_c1_g1	36.262	28.9	33.32	0.29545	0.410463	0.41548	3	brown
1098	TRINITY_DN100535_c0_g1	3.796	5.95	9.836	-0.136221	-0.248695	-0.278316	2	blue
1099	TRINITY_DN100535_c0_g2	9.468	10.026	9.524	-0.0939546	-0.138018	-0.154253	3	brown
1100	TRINITY_DN100536_c1_g2	11.372	11.594	12.622	-0.183326	-0.194256	-0.246787	23	darkturquoise
1101	TRINITY_DN100536_c1_g6	2.258	2.584	2.326	-0.0263887	-0.114949	-0.172162	3	brown
1102	TRINITY_DN100536_c1_g7	22.898	17.792	21.058	0.481106	0.471576	0.422913	21	darkred
1103	TRINITY_DN100537_c1_g1	15.746	11.974	12.658	0.667011	0.655285	0.673639	1	turquoise
1104	TRINITY_DN100537_c1_g2	2.718	2.292	2.792	0.283847	0.234641	0.187436	1	turquoise
1105	TRINITY_DN100537_c1_g5	8.646	9.544	14.08	-0.298447	-0.354177	-0.356376	19	lightyellow
1106	TRINITY_DN100538_c1_g4	7.506	9.364	6.74	-0.0329278	-0.0927858	-0.146616	0	grey
1107	TRINITY_DN100539_c10_g1	3.914	3.038	3.83	0.302577	0.246152	0.217638	4	yellow
1108	TRINITY_DN100540_c1_g4	37.916	36.246	38.668	-0.0483056	0.0189745	0.0455705	2	blue
1109	TRINITY_DN100541_c1_g2	17.002	10.634	13.012	0.661244	0.740712	0.726698	2	blue
1110	TRINITY_DN100541_c1_g4	38.304	24.148	35.298	0.335819	0.331921	0.289142	2	blue
1111	TRINITY_DN100541_c1_g5	24.696	11.822	16.628	0.489217	0.599769	0.584764	3	brown
1112	TRINITY_DN100542_c0_g1	23.642	22.018	11.572	0.289281	0.311577	0.343	9	magenta
1113	TRINITY_DN100543_c1_g2	2.406	2.226	2.374	0.17301	0.113891	0.116607	1	turquoise
1114	TRINITY_DN100544_c5_g5	6.142	6.204	8.24	-0.135162	-0.21429	-0.271675	9	magenta
1115	TRINITY_DN100545_c2_g7	6.792	5.624	7.574	-0.0785625	0.0211365	0.00594924	5	green
1116	TRINITY_DN100546_c0_g4	49.45	44.302	40.628	0.189066	0.370931	0.42238	19	lightyellow
1117	TRINITY_DN100547_c0_g1	3.168	2.11	2.034	-0.0485048	0.137258	0.188713	2	blue
1118	TRINITY_DN100547_c0_g4	33.728	27.854	27.154	0.474755	0.494065	0.492912	2	blue
1119	TRINITY_DN100548_c2_g1	17.072	13.546	18.052	0.307138	0.20359	0.169808	1	turquoise
1120	TRINITY_DN100548_c2_g2	8.86	12.012	11.216	-0.402017	-0.538121	-0.513754	2	blue
1121	TRINITY_DN100549_c3_g2	30.302	29.006	30.424	-0.0789028	-0.0278289	-0.000847519	6	red
1122	TRINITY_DN100549_c3_g3	15.284	6.674	18.38	0.39345	0.275537	0.201495	3	brown
1123	TRINITY_DN100550_c3_g1	8.934	6.416	6.97	0.52994	0.579721	0.590969	2	blue
1124	TRINITY_DN100553_c1_g1	4.862	3.952	5.078	0.078235	0.118411	0.0656904	2	blue
1125	TRINITY_DN100553_c2_g2	8.48	6.6	8.326	0.348069	0.38021	0.342692	2	blue
1126	TRINITY_DN100554_c5_g4	5.064	2.622	3.71	0.686155	0.753864	0.702964	11	greenyellow
1127	TRINITY_DN100555_c1_g3	12.54	12.202	12.34	-0.00623131	0.00149997	0.030696	4	yellow
1128	TRINITY_DN100556_c1_g1	13.928	3.272	4.182	0.529093	0.63227	0.628252	3	brown
1129	TRINITY_DN100556_c2_g1	13.22	3.82	3.284	0.806493	0.895018	0.900207	1	turquoise
1130	TRINITY_DN100557_c3_g1	3.044	2.136	2.294	0.13947	0.197018	0.200823	3	brown
1131	TRINITY_DN100557_c3_g3	11.664	14.442	9.694	0.0592558	-0.0381449	-0.0861219	17	grey60
1132	TRINITY_DN100557_c4_g1	3.932	2.878	2.884	0.839116	0.828398	0.820381	1	turquoise
1133	TRINITY_DN100557_c5_g1	2.9	2.23	2.278	0.647907	0.598434	0.550661	1	turquoise
1134	TRINITY_DN100558_c2_g1	4.212	3.962	3.35	0.284434	0.23943	0.239659	6	red
1135	TRINITY_DN100558_c2_g3	9.038	7.908	8.426	0.263229	0.246548	0.181231	0	grey
1136	TRINITY_DN100558_c2_g5	18.29	21.586	22.764	-0.214341	-0.3237	-0.312379	3	brown
1137	TRINITY_DN100558_c3_g1	41.882	38.202	47.586	0.0443671	-0.0173105	-0.0335039	7	black
1138	TRINITY_DN100558_c3_g2	3.604	2.66	2.716	0.742674	0.699126	0.695713	1	turquoise
1139	TRINITY_DN100559_c3_g2	6.896	4.838	5.058	0.372859	0.432959	0.462157	2	blue
1140	TRINITY_DN100560_c0_g1	1283.04	1686.72	1493.94	-0.629567	-0.682141	-0.623064	11	greenyellow
1141	TRINITY_DN100561_c1_g1	16.954	11.592	15.158	0.422489	0.460612	0.430113	2	blue
1142	TRINITY_DN100562_c0_g1	7.97	7.126	7.03	0.319116	0.430248	0.412409	2	blue
1143	TRINITY_DN100562_c0_g2	6.62	6.872	3.534	-0.0614689	0.0954564	0.100908	3	brown
1144	TRINITY_DN100562_c1_g1	6.29	5.084	5.012	0.746775	0.80892	0.826437	1	turquoise
1145	TRINITY_DN100563_c1_g1	2.486	2.138	2.154	0.252649	0.33171	0.313749	3	brown
1146	TRINITY_DN100564_c1_g1	6.182	2.158	2.234	0.886938	0.96419	0.96085	1	turquoise
1147	TRINITY_DN100565_c1_g1	21.832	15.236	19.94	0.342358	0.366119	0.336044	2	blue
1148	TRINITY_DN100566_c0_g3	7.088	4.162	6.19	0.432469	0.443535	0.443572	1	turquoise
1149	TRINITY_DN100566_c1_g1	7.924	7.168	7.318	0.286051	0.313539	0.302883	10	purple
1150	TRINITY_DN100567_c0_g1	26.694	22.364	23.978	0.324795	0.397867	0.387904	2	blue
1151	TRINITY_DN100568_c0_g1	7.448	5.598	6.332	0.617578	0.677084	0.645699	3	brown
1152	TRINITY_DN100568_c0_g2	6.01	5.18	6.27	0.275607	0.154938	0.0850562	5	green
1153	TRINITY_DN100569_c0_g2	50.942	26.89	29.844	0.638333	0.724236	0.726388	3	brown
1154	TRINITY_DN100569_c1_g1	21.386	17.086	19.29	0.383975	0.403945	0.403828	3	brown
1155	TRINITY_DN100569_c1_g3	48.178	14.498	18.294	0.729454	0.816472	0.816312	3	brown
1156	TRINITY_DN100571_c3_g1	44.688	33.222	36.64	0.701051	0.755937	0.766527	1	turquoise
1157	TRINITY_DN100571_c3_g4	6.26	5.064	7.538	-0.138968	-0.0672186	-0.0590725	2	blue
1158	TRINITY_DN100571_c3_g6	4.866	2.942	3.174	0.613315	0.677605	0.679049	2	blue
1159	TRINITY_DN100571_c3_g7	5.606	5.226	4.542	0.145688	0.173654	0.186434	6	red
1160	TRINITY_DN100572_c1_g3	36.184	26.912	29.362	0.706925	0.692712	0.661151	1	turquoise
1161	TRINITY_DN100572_c1_g4	12.198	7.444	8.612	0.803163	0.768634	0.746918	1	turquoise
1162	TRINITY_DN100573_c0_g1	25.74	9.638	14.83	0.891079	0.942645	0.92003	1	turquoise
1163	TRINITY_DN100573_c0_g2	46.932	42.98	40.016	0.0288634	0.15165	0.189107	2	blue
1164	TRINITY_DN100575_c0_g1	31.954	31.48	31.97	0.0135111	0.00598249	-0.00398207	2	blue
1165	TRINITY_DN100575_c1_g2	45.944	52.454	53.586	-0.660752	-0.684759	-0.661648	1	turquoise
1166	TRINITY_DN100576_c0_g1	13.394	15.562	13.674	-0.100972	-0.103003	-0.0859761	5	green
1167	TRINITY_DN100576_c2_g1	28.79	21.212	26.426	0.495025	0.455888	0.432793	2	blue
1168	TRINITY_DN100576_c3_g1	2.264	5.182	2.56	-0.507615	-0.439789	-0.381985	1	turquoise
1169	TRINITY_DN100576_c4_g2	21.016	3.224	7.506	0.777479	0.886039	0.869154	1	turquoise
1170	TRINITY_DN100577_c0_g2	12.108	16.456	20.674	-0.279883	-0.367909	-0.41627	2	blue
1171	TRINITY_DN100577_c1_g1	77.826	99.772	97.396	-0.548482	-0.577924	-0.591647	1	turquoise
1172	TRINITY_DN100578_c0_g1	3.17	2.902	3.648	-0.0144828	-0.0462836	-0.0869781	22	darkgreen
1173	TRINITY_DN100578_c1_g1	9.522	7.684	8.706	0.388597	0.398458	0.406792	3	brown
1174	TRINITY_DN100579_c2_g4	3.916	3.218	5.576	-0.112441	-0.163737	-0.214602	2	blue
1175	TRINITY_DN100580_c1_g1	5.642	7.206	3.228	-0.00838956	-0.0123181	0.0229334	2	blue
1176	TRINITY_DN100580_c2_g2	10.486	9.856	9.926	0.358116	0.446333	0.438391	2	blue
1177	TRINITY_DN100581_c2_g2	4.154	4.142	3.544	0.0219452	0.0608575	0.0939325	2	blue
1178	TRINITY_DN100582_c0_g3	16.128	2.21	2	0.885657	0.951291	0.948181	1	turquoise
1179	TRINITY_DN100583_c1_g6	10.128	7.922	11.104	0.166279	0.127507	0.0435579	2	blue
1180	TRINITY_DN100584_c4_g1	2.846	4.378	3.956	-0.449039	-0.570042	-0.553066	3	brown
1181	TRINITY_DN100584_c5_g1	2.292	2.712	2.312	-0.206201	-0.251796	-0.241277	1	turquoise
1182	TRINITY_DN100584_c6_g1	3.05	4.138	3.44	-0.340115	-0.423275	-0.418896	2	blue
1183	TRINITY_DN100584_c6_g2	4.262	4.098	4.012	0.252911	0.192936	0.200129	2	blue
1184	TRINITY_DN100585_c0_g1	8.45	7.492	9.85	-0.048105	-0.058101	-0.10806	2	blue
1185	TRINITY_DN100585_c1_g1	87.686	70.034	82.632	0.216734	0.273263	0.267212	2	blue
1186	TRINITY_DN100585_c1_g3	7.16	6.508	5.808	0.202788	0.270241	0.276014	2	blue
1187	TRINITY_DN100586_c1_g2	25.058	27.454	28.866	-0.136782	-0.207847	-0.208006	6	red
1188	TRINITY_DN100586_c2_g3	10.714	10.282	13.732	-0.167161	-0.215177	-0.294207	2	blue
1189	TRINITY_DN100586_c2_g4	32.364	34.132	33.652	-0.00550926	-0.113139	-0.0765973	6	red
1190	TRINITY_DN100586_c2_g5	79.608	64.928	67.274	0.598296	0.54145	0.519887	1	turquoise
1191	TRINITY_DN100587_c3_g1	4.882	8.154	6.668	-0.465952	-0.554658	-0.557176	3	brown
1192	TRINITY_DN100587_c3_g2	29.03	22.176	31.312	0.215941	0.167699	0.104607	18	lightgreen
1193	TRINITY_DN100587_c3_g5	33.43	27.146	32.496	0.166606	0.182217	0.166945	2	blue
1194	TRINITY_DN100588_c0_g1	33.004	29.044	31.318	0.255101	0.22718	0.238288	2	blue
1195	TRINITY_DN100588_c0_g3	3.776	3.352	3.714	0.166969	0.152758	0.121663	5	green
1196	TRINITY_DN100589_c0_g1	8.872	8.056	9.944	0.0870605	0.0223362	0.00750953	6	red
1197	TRINITY_DN100589_c1_g1	28.596	24.89	24.486	0.449528	0.398519	0.400834	1	turquoise
1198	TRINITY_DN100589_c2_g1	155.876	147.234	175.438	0.0088469	-0.0773424	-0.0888673	7	black
1199	TRINITY_DN100589_c2_g2	3.522	3.072	2.858	0.290191	0.259077	0.236071	2	blue
1200	TRINITY_DN100590_c0_g1	5.368	4.776	4.932	0.297667	0.266072	0.246111	2	blue
1201	TRINITY_DN100590_c0_g2	6.452	8.012	9.994	-0.152474	-0.222807	-0.22316	15	midnightblue
1202	TRINITY_DN100590_c1_g1	14.342	11.706	13.324	0.239614	0.324766	0.331057	2	blue
1203	TRINITY_DN100591_c0_g1	10.184	9.38	9.228	0.326523	0.385754	0.426919	4	yellow
1204	TRINITY_DN100591_c1_g1	23.808	22.39	23.164	0.391568	0.347681	0.386349	1	turquoise
1205	TRINITY_DN100593_c2_g1	3.814	2.384	2.728	0.677848	0.677953	0.63937	1	turquoise
1206	TRINITY_DN100594_c3_g5	12.674	2.806	3.606	0.676547	0.745402	0.740734	3	brown
1207	TRINITY_DN100597_c1_g2	59.914	44.134	50.674	0.631085	0.657904	0.622106	2	blue
1208	TRINITY_DN100597_c1_g3	16.382	19.73	24.664	-0.379382	-0.41384	-0.459663	2	blue
1209	TRINITY_DN100598_c1_g1	9.46	6.816	7.458	0.6183	0.643772	0.69825	1	turquoise
1210	TRINITY_DN100600_c0_g1	9.406	5.462	4.984	0.400151	0.50158	0.526163	3	brown
1211	TRINITY_DN100600_c2_g1	11.2	9.794	9.458	-0.0515856	0.0553344	0.0449743	2	blue
1212	TRINITY_DN100600_c2_g4	20.008	17.168	20.96	0.118942	0.112842	0.107242	2	blue
1213	TRINITY_DN100600_c3_g2	14.098	11.504	12.104	0.372189	0.448487	0.464881	2	blue
1214	TRINITY_DN100601_c0_g1	4.604	2.068	2.506	0.776936	0.803934	0.825212	1	turquoise
1215	TRINITY_DN100601_c1_g3	72.318	20.206	40.248	0.772846	0.757259	0.775442	1	turquoise
1216	TRINITY_DN100602_c1_g1	9.178	7.242	8.582	0.501539	0.414366	0.369888	1	turquoise
1217	TRINITY_DN100602_c2_g1	16.228	13.428	16.548	0.15767	0.207553	0.162586	2	blue
1218	TRINITY_DN100603_c1_g5	9.928	8.956	14.092	-0.233179	-0.247877	-0.26254	9	magenta
1219	TRINITY_DN100603_c2_g2	3.258	3.83	4.136	-0.317958	-0.336423	-0.329566	6	red
1220	TRINITY_DN100603_c2_g4	56.88	80.026	100.978	-0.647323	-0.706657	-0.741241	1	turquoise
1221	TRINITY_DN100604_c0_g2	20.916	18.22	19.706	0.451659	0.452651	0.46481	1	turquoise
1222	TRINITY_DN100606_c0_g1	10.078	6.978	5.284	0.432245	0.580418	0.613619	1	turquoise
1223	TRINITY_DN100606_c1_g1	6.18	4.174	5.802	0.210131	0.2182	0.16295	1	turquoise
1224	TRINITY_DN100606_c3_g2	5.968	4.188	2.702	0.522009	0.658286	0.685252	1	turquoise
1225	TRINITY_DN100606_c3_g3	2.036	2.57	2.404	-0.0191558	-0.097694	-0.137314	6	red
1226	TRINITY_DN100607_c0_g1	167.944	93.686	70.076	0.762625	0.778519	0.781257	10	purple
1227	TRINITY_DN100607_c1_g1	35.608	36.706	28.066	0.132717	0.218161	0.303609	7	black
1228	TRINITY_DN100607_c1_g3	165.188	79.068	79.016	0.798264	0.839261	0.843245	4	yellow
1229	TRINITY_DN100607_c2_g1	7.428	7.84	8.356	-0.238689	-0.294138	-0.292219	6	red
1230	TRINITY_DN100607_c2_g2	36.688	30.702	25.684	0.422947	0.490901	0.492975	3	brown
1231	TRINITY_DN100607_c3_g2	280.784	143.568	115.972	0.841121	0.87669	0.884022	4	yellow
1232	TRINITY_DN100607_c3_g3	6.996	7.66	7.554	-0.0498583	-0.137991	-0.162258	3	brown
1233	TRINITY_DN100608_c3_g7	3.402	4.95	3.722	-0.183982	-0.11927	-0.103191	5	green
1234	TRINITY_DN100609_c0_g3	15.002	10.914	14.286	0.281325	0.257422	0.210354	2	blue
1235	TRINITY_DN100609_c1_g3	6.834	4.86	5.636	0.383202	0.403239	0.370102	2	blue
1236	TRINITY_DN100609_c1_g4	3.04	2.46	2.956	0.0819221	0.10206	0.0223119	3	brown
1237	TRINITY_DN100609_c1_g5	8.822	8.256	8.754	-0.0245997	0.0303039	0.0339311	2	blue
1238	TRINITY_DN100610_c1_g1	3.818	2.82	3.474	0.267137	0.265517	0.322853	1	turquoise
1239	TRINITY_DN100610_c1_g3	116.178	97.718	104.88	0.231932	0.271871	0.299857	4	yellow
1240	TRINITY_DN100612_c1_g1	6.414	5.876	5.162	0.262802	0.279649	0.235227	2	blue
1241	TRINITY_DN100612_c2_g2	83.212	51.244	67.3	0.484703	0.459127	0.43354	22	darkgreen
1242	TRINITY_DN100612_c2_g5	5.478	4.608	7.678	0.0702204	-0.044736	-0.125047	15	midnightblue
1243	TRINITY_DN100613_c1_g2	14.948	12.886	12.744	0.672301	0.69348	0.687075	4	yellow
1244	TRINITY_DN100614_c1_g1	4.962	5.46	6.548	-0.594258	-0.517258	-0.497561	25	orange
1245	TRINITY_DN100616_c3_g1	5.082	4.108	4.116	0.604321	0.685332	0.724897	1	turquoise
1246	TRINITY_DN100616_c4_g2	9.91	8.188	9.14	0.601517	0.594486	0.570071	1	turquoise
1247	TRINITY_DN100617_c0_g1	3.122	2.598	3.192	0.274611	0.19095	0.183814	13	salmon
1248	TRINITY_DN100617_c1_g2	6.26	3.846	4.68	0.841742	0.853128	0.843234	1	turquoise
1249	TRINITY_DN100618_c0_g1	4.984	3.784	3.858	0.464825	0.534547	0.533324	2	blue
1250	TRINITY_DN100618_c0_g2	5.132	4.256	4.376	0.288695	0.388395	0.380751	2	blue
1251	TRINITY_DN100619_c2_g1	14.974	12.572	10.71	0.62424	0.698215	0.73232	2	blue
1252	TRINITY_DN100619_c3_g1	11.3	9.462	9.014	0.787026	0.795701	0.817296	1	turquoise
1253	TRINITY_DN100620_c0_g1	12.09	12.144	10.68	-0.108927	0.0228377	0.0301798	8	pink
1254	TRINITY_DN100620_c1_g2	96.898	92.336	84.55	0.117333	0.260368	0.321414	2	blue
1255	TRINITY_DN100621_c2_g1	7.314	4.896	3.972	0.269134	0.371039	0.376867	2	blue
1256	TRINITY_DN100621_c2_g3	7.536	6.626	6.24	-0.000581076	0.0920692	0.0564037	8	pink
1257	TRINITY_DN100621_c2_g5	28.882	24.204	27.948	0.369549	0.282401	0.247244	1	turquoise
1258	TRINITY_DN100621_c2_g8	10.926	5.13	4.71	0.835873	0.93032	0.946955	1	turquoise
1259	TRINITY_DN100622_c2_g2	16.262	10.87	17.046	0.131026	0.184619	0.182576	5	green
1260	TRINITY_DN100623_c0_g4	3.212	4.19	3.628	-0.361675	-0.40904	-0.408678	3	brown
1261	TRINITY_DN100623_c1_g2	2.432	2.542	3.114	-0.302213	-0.239306	-0.257299	2	blue
1262	TRINITY_DN100624_c2_g1	9.304	10.19	7.032	0.0716693	0.0728319	0.114132	2	blue
1263	TRINITY_DN100624_c2_g3	43.102	35.21	35.868	0.226974	0.368462	0.369475	2	blue
1264	TRINITY_DN100624_c2_g5	11.138	2.972	4.958	0.360706	0.438292	0.404902	2	blue
1265	TRINITY_DN100625_c0_g1	36.63	37.252	38.546	-0.288082	-0.307803	-0.293625	3	brown
1266	TRINITY_DN100625_c0_g2	12.156	6.79	16.534	0.227905	0.127513	0.111818	11	greenyellow
1267	TRINITY_DN100625_c1_g2	24.424	21.086	20.934	0.168397	0.300385	0.334649	2	blue
1268	TRINITY_DN100625_c1_g4	29.884	31.522	27.968	-0.0696064	-0.0538761	-0.00595881	20	royalblue
1269	TRINITY_DN100625_c2_g1	36.512	34.928	35.788	0.105191	0.0709151	0.0686446	2	blue
1270	TRINITY_DN100625_c2_g2	16.018	9.096	9.932	0.12082	0.256178	0.220492	8	pink
1271	TRINITY_DN100626_c0_g3	48.764	99.728	96.47	-0.806259	-0.83715	-0.847251	1	turquoise
1272	TRINITY_DN100629_c5_g6	4.464	4.156	3.996	0.184168	0.222473	0.269183	2	blue
1273	TRINITY_DN100632_c0_g1	7.694	9.06	9.958	-0.310737	-0.295668	-0.306731	2	blue
1274	TRINITY_DN100632_c2_g1	5.012	4.974	5.804	-0.293533	-0.224656	-0.277725	4	yellow
1275	TRINITY_DN100632_c3_g1	6.236	5.48	6.492	0.161645	0.162941	0.160827	11	greenyellow
1276	TRINITY_DN100633_c2_g1	29.89	34.726	30.232	-0.191383	-0.14278	-0.160729	2	blue
1277	TRINITY_DN100633_c2_g3	12.96	9.408	13.042	0.111423	0.152067	0.151596	1	turquoise
1278	TRINITY_DN100634_c0_g2	5.396	2.924	5.518	0.120425	0.183904	0.198177	21	darkred
1279	TRINITY_DN100634_c1_g1	8.422	5.33	8.296	0.228511	0.251372	0.227356	21	darkred
1280	TRINITY_DN100634_c2_g1	23.548	20.78	24.84	-0.0983967	-0.02679	-0.0161657	21	darkred
1281	TRINITY_DN100635_c1_g7	18.394	3.368	16.086	0.421167	0.472919	0.462385	3	brown
1282	TRINITY_DN100635_c2_g1	4.046	2.886	2.746	0.0571145	0.15476	0.113455	8	pink
1283	TRINITY_DN100635_c2_g2	4.594	4.748	5.108	0.0529331	0.0438103	0.0432236	23	darkturquoise
1284	TRINITY_DN100635_c2_g3	19.968	15.294	18.352	0.562516	0.550743	0.474185	1	turquoise
1285	TRINITY_DN100635_c2_g4	11.322	5.788	7.734	0.386493	0.485375	0.456308	2	blue
1286	TRINITY_DN100636_c1_g1	15.118	11.116	11.698	0.346922	0.430254	0.435078	2	blue
1287	TRINITY_DN100636_c1_g2	25.72	24.724	26.386	-0.144167	-0.075092	-0.0403741	2	blue
1288	TRINITY_DN100637_c0_g2	6.866	5.478	6.714	0.187782	0.178031	0.209391	0	grey
1289	TRINITY_DN100637_c1_g1	73.336	66.094	70.136	0.409543	0.407948	0.379677	1	turquoise
1290	TRINITY_DN100637_c1_g2	16.63	13.816	15.222	0.243339	0.321029	0.308709	2	blue
1291	TRINITY_DN100638_c0_g1	325.226	387.998	422.654	-0.509726	-0.580521	-0.612492	1	turquoise
1292	TRINITY_DN100638_c0_g3	55.44	69.9	81.178	-0.582429	-0.695405	-0.707499	1	turquoise
1293	TRINITY_DN100638_c0_g4	4.824	4.934	4.214	0.130251	0.0532238	0.00956014	8	pink
1294	TRINITY_DN100638_c1_g1	1256.14	1427.77	1563.91	-0.587566	-0.647728	-0.675397	19	lightyellow
1295	TRINITY_DN100638_c1_g4	10.034	3.962	5.678	0.659347	0.702843	0.664464	1	turquoise
1296	TRINITY_DN100639_c1_g4	11.644	15.182	10.716	-0.0899297	-0.122579	-0.146423	3	brown
1297	TRINITY_DN100639_c1_g5	9.728	4.992	7.092	0.656703	0.700563	0.7002	2	blue
1298	TRINITY_DN100639_c1_g7	64.086	64.642	56.084	0.301295	0.195746	0.16745	25	orange
1299	TRINITY_DN100639_c1_g8	53.404	55.65	70.38	-0.0930012	-0.2193	-0.245448	7	black
1300	TRINITY_DN100639_c2_g2	88.516	84.49	106.24	0.0407312	-0.107053	-0.154829	7	black
1301	TRINITY_DN100639_c3_g2	11.964	10.456	6.31	0.346547	0.362598	0.408343	19	lightyellow
1302	TRINITY_DN100640_c1_g1	2.288	2.762	2.21	-0.268897	-0.286333	-0.240281	3	brown
1303	TRINITY_DN100640_c2_g2	3.124	3.284	2.804	0.0841054	0.0277216	0.0492929	8	pink
1304	TRINITY_DN100642_c1_g1	8.1	7.182	7.604	0.305567	0.319492	0.341936	2	blue
1305	TRINITY_DN100644_c1_g1	18.682	6.912	10.052	0.903508	0.93685	0.935011	1	turquoise
1306	TRINITY_DN100645_c1_g1	14.34	17.098	17.162	-0.31974	-0.394402	-0.404116	2	blue
1307	TRINITY_DN100645_c2_g3	16.91	19.172	18.662	-0.391037	-0.448858	-0.470707	1	turquoise
1308	TRINITY_DN100647_c0_g1	12.442	12.376	11.244	0.279528	0.191343	0.157018	12	tan
1309	TRINITY_DN100647_c1_g2	37.82	24.912	31.852	0.466549	0.516638	0.505013	1	turquoise
1310	TRINITY_DN100647_c2_g1	19.612	18.2	16.154	0.497454	0.450479	0.466477	4	yellow
1311	TRINITY_DN100649_c0_g1	26.898	20.492	23.512	0.583735	0.495077	0.499407	1	turquoise
1312	TRINITY_DN100649_c1_g1	2.62	6.244	5.512	-0.823101	-0.870621	-0.860876	1	turquoise
1313	TRINITY_DN100651_c0_g1	5.164	4.688	5.262	-0.089318	0.0426486	0.0296542	3	brown
1314	TRINITY_DN100651_c1_g1	3.16	2.59	4.346	-0.205829	-0.164096	-0.189621	9	magenta
1315	TRINITY_DN100651_c1_g2	11.336	9.53	9.886	0.325109	0.459839	0.426682	2	blue
1316	TRINITY_DN100651_c1_g6	6.082	4.436	4.828	0.764199	0.849539	0.853144	1	turquoise
1317	TRINITY_DN100652_c0_g1	8.614	6.918	6.842	0.259871	0.36108	0.381812	2	blue
1318	TRINITY_DN100652_c2_g3	34.41	35.332	37.176	-0.206084	-0.236825	-0.322879	3	brown
1319	TRINITY_DN100652_c2_g4	3.5	3.532	2.732	0.152996	0.133697	0.140885	5	green
1320	TRINITY_DN100652_c2_g5	3.374	3.578	3.474	-0.12973	-0.169507	-0.178817	2	blue
1321	TRINITY_DN100653_c0_g1	13.406	14.076	12.16	0.0295095	0.00987963	0.040593	5	green
1322	TRINITY_DN100653_c1_g1	4.566	3.484	5.1	0.29857	0.178977	0.15355	1	turquoise
1323	TRINITY_DN100654_c0_g1	2.868	3.116	3.906	-0.223845	-0.300894	-0.307092	4	yellow
1324	TRINITY_DN100654_c1_g3	2.972	2.49	3.084	0.132952	0.158595	0.148024	5	green
1325	TRINITY_DN100655_c2_g1	9.014	7.918	8.002	-0.05842	0.0502961	0.0633487	2	blue
1326	TRINITY_DN100656_c2_g1	16.518	13.676	12.576	0.447857	0.494776	0.506539	3	brown
1327	TRINITY_DN100656_c3_g1	15.964	12.672	12.676	0.421829	0.521321	0.541011	3	brown
1328	TRINITY_DN100656_c3_g2	8.562	6.054	4.938	0.540226	0.649587	0.670363	3	brown
1329	TRINITY_DN100657_c2_g4	23.128	19.162	21.25	0.541595	0.572852	0.546301	2	blue
1330	TRINITY_DN100657_c2_g6	2.394	2.156	2.426	-0.0811538	0.0150894	0.0390959	2	blue
1331	TRINITY_DN100659_c0_g1	18.134	15.4	15.762	0.275123	0.346366	0.351775	2	blue
1332	TRINITY_DN100660_c0_g1	4.752	3.228	3.482	0.629506	0.678784	0.657005	3	brown
1333	TRINITY_DN100661_c0_g1	12.076	10.166	8.376	0.537518	0.560631	0.550601	1	turquoise
1334	TRINITY_DN100661_c0_g3	10.58	4.458	6.734	0.779991	0.864778	0.852816	2	blue
1335	TRINITY_DN100662_c0_g1	3.216	2.394	2.508	0.451462	0.449186	0.426792	2	blue
1336	TRINITY_DN100662_c1_g1	4.812	5.384	4.476	0.0818081	-0.00857864	-0.0353184	5	green
1337	TRINITY_DN100662_c1_g3	21.416	13.714	15.504	0.768131	0.852207	0.856986	2	blue
1338	TRINITY_DN100663_c1_g1	2.76	2.706	3.862	-0.177567	-0.241798	-0.251698	9	magenta
1339	TRINITY_DN100663_c2_g2	6.746	4.474	5.762	0.456419	0.511437	0.448708	3	brown
1340	TRINITY_DN100663_c3_g3	18.988	12.19	14.248	0.655203	0.731368	0.694623	3	brown
1341	TRINITY_DN100663_c3_g4	5.032	3.996	4.794	0.399403	0.389215	0.366936	1	turquoise
1342	TRINITY_DN100665_c3_g1	11.048	6.544	7.114	0.760885	0.830279	0.848266	1	turquoise
1343	TRINITY_DN100665_c3_g2	5.928	3.494	4.052	0.835609	0.869772	0.864776	1	turquoise
1344	TRINITY_DN100665_c3_g5	7.29	6.808	7.178	0.0652233	0.0921382	0.0670215	5	green
1345	TRINITY_DN100666_c2_g1	29.514	28.038	29.842	0.0956468	0.0605808	0.0832501	2	blue
1346	TRINITY_DN100667_c1_g2	4.572	2.978	3.278	0.231758	0.240599	0.291365	2	blue
1347	TRINITY_DN100667_c2_g1	5.694	5.63	5.722	0.0717118	0.00340719	0.0444368	6	red
1348	TRINITY_DN100667_c3_g2	7.774	7.962	5.616	0.0780646	0.149097	0.190893	14	cyan
1349	TRINITY_DN100667_c4_g2	13.426	11.522	13.684	0.109328	0.143574	0.134462	2	blue
1350	TRINITY_DN100668_c2_g1	3.364	2.608	2.738	0.200887	0.228211	0.221934	3	brown
1351	TRINITY_DN100668_c4_g1	32.43	21.344	28.25	0.284503	0.35566	0.346952	2	blue
1352	TRINITY_DN100668_c4_g3	59.272	55.3	54.046	0.0832565	0.137222	0.18017	2	blue
1353	TRINITY_DN100670_c2_g2	22.582	12.152	14.14	0.845545	0.911999	0.916485	1	turquoise
1354	TRINITY_DN100671_c0_g1	14.124	9.836	12.8	0.601319	0.565272	0.549807	1	turquoise
1355	TRINITY_DN100672_c0_g2	17.672	6.61	10.452	0.329514	0.45521	0.435909	3	brown
1356	TRINITY_DN100672_c1_g1	9.434	7.528	8.172	0.201869	0.264906	0.238223	3	brown
1357	TRINITY_DN100672_c1_g3	12.602	6.926	8.998	0.544371	0.568204	0.581364	3	brown
1358	TRINITY_DN100673_c3_g1	8.418	4.448	6.134	0.7429	0.766533	0.732134	1	turquoise
1359	TRINITY_DN100673_c3_g3	6.706	6.13	4.804	0.167219	0.224223	0.242845	3	brown
1360	TRINITY_DN100673_c3_g4	14.036	10.33	11.852	0.0967276	0.172388	0.180997	5	green
1361	TRINITY_DN100674_c0_g1	20.69	19.778	27.736	-0.112474	-0.205737	-0.272691	9	magenta
1362	TRINITY_DN100675_c1_g1	6.546	3.778	5.434	0.40067	0.427655	0.392946	18	lightgreen
1363	TRINITY_DN100675_c2_g1	42.22	34.68	35.648	0.781924	0.726989	0.675419	1	turquoise
1364	TRINITY_DN100675_c5_g3	25.806	18.94	23.782	0.298061	0.35302	0.349372	3	brown
1365	TRINITY_DN100676_c0_g2	10.408	4.984	7.28	0.474361	0.549175	0.503498	2	blue
1366	TRINITY_DN100677_c1_g1	7.188	7.502	6.8	-0.0181755	-0.0465598	-0.0196739	2	blue
1367	TRINITY_DN100677_c2_g1	4.556	3.62	4.09	0.0761328	0.170271	0.214714	2	blue
1368	TRINITY_DN100677_c2_g2	14.818	15.848	11.916	0.148437	0.143741	0.177277	2	blue
1369	TRINITY_DN100677_c3_g2	5.418	4.694	5.17	0.27538	0.216366	0.198336	1	turquoise
1370	TRINITY_DN100677_c3_g4	8.818	7.342	7.75	0.501236	0.485496	0.430926	10	purple
1371	TRINITY_DN100678_c5_g1	98.848	77.462	109.456	0.204717	0.156505	0.118426	2	blue
1372	TRINITY_DN100678_c5_g2	3.618	2.296	2.308	0.178692	0.271559	0.234341	12	tan
1373	TRINITY_DN100678_c6_g1	18.762	19.194	17.968	0.119659	0.0453007	0.0201047	3	brown
1374	TRINITY_DN100678_c6_g2	8.284	8.912	10.34	-0.311217	-0.219578	-0.183593	5	green
1375	TRINITY_DN100678_c6_g3	84.526	71.394	81.54	0.0907225	0.158602	0.136081	2	blue
1376	TRINITY_DN100679_c0_g1	240.534	235.798	259.658	0.0484677	-0.0518901	-0.0481769	7	black
1377	TRINITY_DN100680_c0_g1	4.34	3.11	2.568	0.205891	0.223122	0.258856	2	blue
1378	TRINITY_DN100680_c0_g2	19.478	20.692	21.14	-0.214251	-0.186704	-0.175807	0	grey
1379	TRINITY_DN100680_c0_g4	37.31	10.902	14.24	0.615879	0.721226	0.725696	3	brown
1380	TRINITY_DN100681_c1_g2	8.732	7.588	7.296	0.397789	0.415207	0.431882	1	turquoise
1381	TRINITY_DN100681_c2_g1	12.852	6.772	10.37	0.726343	0.72342	0.676986	3	brown
1382	TRINITY_DN100681_c3_g1	10.012	5.96	7.194	0.574938	0.639174	0.639924	3	brown
1383	TRINITY_DN100681_c4_g2	11.956	8.136	9.61	0.600501	0.672527	0.653686	3	brown
1384	TRINITY_DN100682_c2_g5	60.846	56.168	51.018	0.262857	0.321272	0.371585	2	blue
1385	TRINITY_DN100683_c1_g1	8.204	4.53	7.446	0.495098	0.511604	0.484944	1	turquoise
1386	TRINITY_DN100684_c0_g1	62.24	52.506	37.05	0.332155	0.459263	0.467731	3	brown
1387	TRINITY_DN100684_c1_g3	8.888	5.774	4.876	0.772892	0.756736	0.766633	1	turquoise
1388	TRINITY_DN100684_c1_g5	77.42	61.258	72.936	0.418649	0.425077	0.402966	3	brown
1389	TRINITY_DN100685_c0_g2	14.412	11.316	15.318	0.251404	0.228892	0.161711	2	blue
1390	TRINITY_DN100686_c0_g1	6.98	6.268	6.66	0.336082	0.379089	0.320701	2	blue
1391	TRINITY_DN100687_c1_g1	5.414	5.532	3.514	0.234356	0.241579	0.227342	9	magenta
1392	TRINITY_DN100687_c2_g3	7.506	9.024	7.878	-0.160958	-0.235922	-0.219938	17	grey60
1393	TRINITY_DN100688_c0_g2	7.284	5.228	4.192	0.4395	0.403185	0.460767	4	yellow
1394	TRINITY_DN100688_c1_g1	42.23	12.146	14.868	0.667786	0.750294	0.735086	3	brown
1395	TRINITY_DN100691_c2_g1	16.458	20.32	16.4	-0.116195	-0.210917	-0.206687	2	blue
1396	TRINITY_DN100691_c2_g3	7.846	3.95	5.856	0.614582	0.608988	0.590489	1	turquoise
1397	TRINITY_DN100691_c2_g5	15.876	7.174	7.394	0.725743	0.691754	0.677471	1	turquoise
1398	TRINITY_DN100693_c0_g2	13.03	9.57	7.81	0.427172	0.418588	0.400084	10	purple
1399	TRINITY_DN100693_c3_g2	11.198	7.074	8.224	0.778997	0.840772	0.81212	2	blue
1400	TRINITY_DN100693_c4_g2	7.014	8.002	7.45	-0.223598	-0.207422	-0.22731	2	blue
1401	TRINITY_DN100694_c1_g1	11.114	12.116	11.59	-0.166083	-0.26511	-0.262934	3	brown
1402	TRINITY_DN100694_c1_g5	7.722	7.558	7.796	0.0777978	0.0253429	0.0389529	8	pink
1403	TRINITY_DN100696_c0_g2	5.802	5.942	7.382	-0.105067	-0.216319	-0.236767	9	magenta
1404	TRINITY_DN100696_c0_g3	4.992	11.258	6.888	-0.588637	-0.617813	-0.578681	1	turquoise
1405	TRINITY_DN100697_c1_g1	4.852	4.488	5.42	-0.120097	-0.0816751	-0.109274	2	blue
1406	TRINITY_DN100697_c2_g2	12.818	11.402	13.09	0.15399	0.127685	0.11569	2	blue
1407	TRINITY_DN100697_c3_g1	9.792	8.432	10.092	0.125014	0.155032	0.0876053	2	blue
1408	TRINITY_DN100697_c3_g2	6.31	6.914	9.774	-0.026838	-0.096821	-0.148004	15	midnightblue
1409	TRINITY_DN100698_c0_g1	5.32	5.172	5.232	0.0747991	0.0611968	0.07276	3	brown
1410	TRINITY_DN100698_c1_g1	51.324	20.422	36.678	0.760472	0.765277	0.711465	3	brown
1411	TRINITY_DN100699_c0_g1	3.386	3.136	3.54	-0.123673	-0.0536136	-0.0439552	2	blue
1412	TRINITY_DN100699_c0_g2	20.18	19.37	19.986	0.114878	0.10378	0.0702005	2	blue
1413	TRINITY_DN100699_c1_g1	21.844	21.22	22.75	-0.0480033	-0.0710924	-0.0568964	6	red
1414	TRINITY_DN1006_c0_g1	3.546	4.408	5.288	-0.390438	-0.437493	-0.508907	1	turquoise
1415	TRINITY_DN100700_c2_g2	6.106	9.162	11.128	-0.519455	-0.554525	-0.568853	25	orange
1416	TRINITY_DN100700_c3_g1	9.288	10.118	8.91	-0.082935	-0.0488266	-0.0557364	6	red
1417	TRINITY_DN100701_c0_g1	10.42	6.072	7.324	0.823565	0.806481	0.78481	1	turquoise
1418	TRINITY_DN100701_c1_g1	15.312	10.758	12.594	0.746945	0.744101	0.735587	1	turquoise
1419	TRINITY_DN100701_c2_g1	13.672	10.318	11.58	0.73064	0.726136	0.726514	3	brown
1420	TRINITY_DN100701_c2_g2	13.97	9.218	10.588	0.739822	0.805915	0.788395	1	turquoise
1421	TRINITY_DN100703_c2_g1	6.452	2.056	2.13	0.380008	0.488732	0.494124	3	brown
1422	TRINITY_DN100703_c3_g3	20.662	10.112	10.408	0.823165	0.883864	0.876735	3	brown
1423	TRINITY_DN100704_c3_g1	40.736	25.75	24.662	0.830666	0.894585	0.918245	1	turquoise
1424	TRINITY_DN100704_c5_g1	99.592	69.428	66.674	0.777881	0.869459	0.8861	1	turquoise
1425	TRINITY_DN100706_c1_g1	7.028	6.672	7.914	0.0558755	-0.0126751	-0.034314	15	midnightblue
1426	TRINITY_DN100706_c2_g2	4.566	3.728	3.758	0.214972	0.265332	0.290019	4	yellow
1427	TRINITY_DN100706_c2_g4	2.178	2.314	2.738	-0.0474625	-0.117552	-0.171239	0	grey
1428	TRINITY_DN100707_c2_g5	27.4	22.278	24.52	0.356241	0.435202	0.421974	2	blue
1429	TRINITY_DN100708_c1_g1	8.818	6.224	6.678	0.75637	0.786477	0.768821	1	turquoise
1430	TRINITY_DN100709_c6_g3	12.886	9.384	11.98	0.690988	0.65912	0.59486	11	greenyellow
1431	TRINITY_DN100710_c1_g1	14.676	11.14	14.168	0.241648	0.292518	0.277925	21	darkred
1432	TRINITY_DN100710_c2_g1	21.128	19.278	22.094	0.0559951	0.0703999	0.109152	5	green
1433	TRINITY_DN100710_c2_g2	27.424	20.836	23.832	0.487311	0.556325	0.560227	3	brown
1434	TRINITY_DN100710_c4_g1	4.046	3.308	4.42	0.192686	0.108118	0.116417	26	darkorange
1435	TRINITY_DN100712_c3_g2	13.954	11.376	9.694	0.233728	0.361152	0.393175	3	brown
1436	TRINITY_DN100712_c3_g5	9.914	6.682	6.756	0.758831	0.811846	0.793598	1	turquoise
1437	TRINITY_DN100713_c3_g1	27.738	22.292	23.638	0.716603	0.695639	0.708547	1	turquoise
1438	TRINITY_DN100713_c3_g3	8.844	4.992	4.78	0.77645	0.833637	0.855594	1	turquoise
1439	TRINITY_DN100714_c1_g2	2.508	2.264	3.362	0.0185198	-0.0669944	-0.159345	14	cyan
1440	TRINITY_DN100715_c2_g1	9.876	8.918	8.506	0.363448	0.409536	0.461762	1	turquoise
1441	TRINITY_DN100715_c2_g2	19.504	8.682	11.236	0.417704	0.510854	0.516251	3	brown
1442	TRINITY_DN100717_c0_g2	17.714	16.468	16.926	0.206811	0.246802	0.257067	2	blue
1443	TRINITY_DN100717_c1_g1	11.234	9.726	10.592	0.230525	0.265633	0.277559	2	blue
1444	TRINITY_DN100718_c5_g2	11.416	6.596	8.204	0.844112	0.864878	0.83407	1	turquoise
1445	TRINITY_DN100718_c6_g1	4.874	2.368	3.358	0.832517	0.809529	0.781874	1	turquoise
1446	TRINITY_DN100719_c0_g2	5.472	6.146	4.8	0.0192339	-0.0116681	0.0236527	2	blue
1447	TRINITY_DN100719_c1_g1	3.622	2.992	2.598	0.659945	0.711946	0.705881	1	turquoise
1448	TRINITY_DN100720_c0_g7	37.944	19.364	33.258	0.565498	0.463569	0.436046	1	turquoise
1449	TRINITY_DN100721_c0_g1	2.856	2.624	2.946	-0.0914072	-0.0356875	-0.0191596	4	yellow
1450	TRINITY_DN100721_c2_g3	35.034	27.428	32.142	0.246963	0.289931	0.27084	2	blue
1451	TRINITY_DN100722_c1_g1	9.808	12.858	28.75	-0.373335	-0.460587	-0.51999	14	cyan
1452	TRINITY_DN100723_c0_g1	41.324	27.83	27.716	0.655193	0.643609	0.634753	1	turquoise
1453	TRINITY_DN100723_c0_g2	9.816	9.468	5.734	0.235926	0.329725	0.352869	19	lightyellow
1454	TRINITY_DN100724_c0_g1	5.284	5.658	5.762	-0.139052	-0.190917	-0.177088	8	pink
1455	TRINITY_DN100725_c1_g1	3.528	3.214	3.09	-0.00878714	0.103363	0.116194	2	blue
1456	TRINITY_DN100726_c0_g1	20.52	19.604	20.78	0.211779	0.152004	0.162871	8	pink
1457	TRINITY_DN100726_c1_g1	7.258	6.324	7.24	0.290643	0.30249	0.301385	2	blue
1458	TRINITY_DN100727_c4_g1	49.95	43.126	51.24	0.0865698	0.0971589	0.0466544	2	blue
1459	TRINITY_DN100727_c5_g2	14.796	10.738	12.09	0.312699	0.445309	0.445759	17	grey60
1460	TRINITY_DN100727_c8_g5	5.924	5.65	5.408	0.042887	0.0567645	0.0768211	2	blue
1461	TRINITY_DN100727_c8_g6	8.956	6.804	8.82	0.236666	0.234095	0.24141	2	blue
1462	TRINITY_DN100727_c9_g1	8.44	6.92	10.648	-0.104264	-0.0739325	-0.0686856	2	blue
1463	TRINITY_DN100728_c1_g1	9.24	6.788	11.16	0.125538	0.0788352	0.0339583	2	blue
1464	TRINITY_DN100728_c2_g2	37.18	30.938	31.964	0.208544	0.241508	0.253261	2	blue
1465	TRINITY_DN100728_c2_g3	5.642	6.716	9.55	-0.192127	-0.211084	-0.246438	5	green
1466	TRINITY_DN100730_c1_g2	2.95	5.8	5.04	-0.433904	-0.507691	-0.480284	3	brown
1467	TRINITY_DN100730_c2_g2	4.746	4.006	4.826	-0.018364	0.0771891	0.0243048	2	blue
1468	TRINITY_DN100731_c1_g1	6.836	6.396	5.692	0.110093	0.114683	0.141449	5	green
1469	TRINITY_DN100731_c4_g2	11.886	11.314	12.516	-0.0796943	-0.0425151	-0.0591207	2	blue
1470	TRINITY_DN100732_c0_g2	30.564	21.728	26.926	0.41479	0.504282	0.47308	2	blue
1471	TRINITY_DN100734_c2_g2	17.394	14.166	18.6	0.152246	0.136166	0.116309	2	blue
1472	TRINITY_DN100734_c2_g3	14.288	14.908	14.084	-0.268022	-0.142849	-0.12875	2	blue
1473	TRINITY_DN100734_c2_g5	29.416	26.748	27.658	0.221499	0.348642	0.382741	2	blue
1474	TRINITY_DN100735_c1_g1	12.882	3.978	7.09	0.44011	0.538496	0.541218	3	brown
1475	TRINITY_DN100735_c2_g1	4.964	4.436	5.456	-0.0521154	-0.0201718	-0.0409917	2	blue
1476	TRINITY_DN100736_c1_g1	4.87	2.91	3.204	0.749713	0.847746	0.84582	1	turquoise
1477	TRINITY_DN100737_c2_g1	10.522	8.128	9.61	0.403819	0.421686	0.421115	1	turquoise
1478	TRINITY_DN100737_c3_g2	31.488	28.358	33.538	0.0609467	0.0311959	0.00491118	2	blue
1479	TRINITY_DN100737_c3_g3	7.36	7.03	6.066	0.385004	0.472107	0.511383	4	yellow
1480	TRINITY_DN100739_c2_g2	22.686	17.788	27.31	-0.0228348	0.0146078	-0.0283217	2	blue
1481	TRINITY_DN100739_c2_g3	47.37	55.588	70.244	-0.503314	-0.549605	-0.583805	9	magenta
1482	TRINITY_DN100739_c2_g4	4.666	3.874	4.638	0.156784	0.162652	0.17292	2	blue
1483	TRINITY_DN100740_c0_g1	12.758	9.67	10.69	0.722002	0.698057	0.680412	4	yellow
1484	TRINITY_DN100740_c1_g2	15.848	14.87	13.224	0.312782	0.29651	0.342457	4	yellow
1485	TRINITY_DN100741_c0_g2	17.774	14.614	15.76	0.21495	0.274272	0.280593	3	brown
1486	TRINITY_DN100741_c0_g3	6.676	5.274	5.738	0.533784	0.638721	0.632705	1	turquoise
1487	TRINITY_DN100742_c1_g1	34.09	35.356	32.752	-0.0211033	-0.0182695	0.0223765	16	lightcyan
1488	TRINITY_DN100743_c1_g1	12.014	4.096	10.168	0.481049	0.434071	0.419629	3	brown
1489	TRINITY_DN100743_c3_g1	15.954	10.944	9.57	0.610587	0.575317	0.597862	1	turquoise
1490	TRINITY_DN100743_c3_g3	107.886	60.32	63.416	0.854239	0.877111	0.88562	1	turquoise
1491	TRINITY_DN100743_c3_g4	21.46	14.762	21.644	0.307978	0.328325	0.246608	1	turquoise
1492	TRINITY_DN100744_c0_g1	2.518	5.046	4.748	-0.390257	-0.376302	-0.378912	1	turquoise
1493	TRINITY_DN100744_c0_g4	5.854	4.12	3.596	0.451952	0.455994	0.449993	2	blue
1494	TRINITY_DN100744_c0_g6	58.928	56.374	63.094	-0.0906664	-0.0875234	-0.0993732	2	blue
1495	TRINITY_DN100744_c0_g8	14.026	7.73	14.054	0.401961	0.317447	0.300852	2	blue
1496	TRINITY_DN100745_c1_g1	8.394	6.36	8.402	0.294051	0.288516	0.313621	2	blue
1497	TRINITY_DN100745_c1_g4	101.15	90.714	96.114	0.116129	0.193877	0.183095	2	blue
1498	TRINITY_DN100745_c1_g5	5.372	4.87	4.328	-0.0022628	0.135735	0.14985	3	brown
1499	TRINITY_DN100746_c0_g1	5.278	4.808	4.576	0.486512	0.426043	0.430095	2	blue
1500	TRINITY_DN100746_c0_g2	6.87	2.862	4.024	0.750662	0.775439	0.759034	1	turquoise
1501	TRINITY_DN100746_c1_g1	7.188	5.102	5.068	0.785929	0.858279	0.826892	1	turquoise
1502	TRINITY_DN100748_c0_g1	20.562	8.542	17.04	0.470407	0.520733	0.462466	3	brown
1503	TRINITY_DN100748_c1_g1	43.982	34.722	41.934	0.328389	0.345935	0.33181	2	blue
1504	TRINITY_DN100748_c1_g2	6.536	6.25	7.548	-0.0496108	-0.0647948	-0.011448	8	pink
1505	TRINITY_DN100750_c1_g2	6.672	3.47	6.656	0.289405	0.302363	0.329304	1	turquoise
1506	TRINITY_DN100751_c2_g1	6.87	6.402	6.744	-0.0151967	0.0776002	0.122916	8	pink
1507	TRINITY_DN100751_c2_g4	8.01	7.86	7.46	0.125063	0.0667722	0.0471361	3	brown
1508	TRINITY_DN100751_c2_g6	5.514	4.862	4.17	0.397058	0.450093	0.479876	2	blue
1509	TRINITY_DN100752_c0_g2	2.918	2.194	2.03	0.1394	0.18222	0.15235	24	darkgrey
1510	TRINITY_DN100752_c1_g1	16.216	9.618	9.806	0.817592	0.868748	0.84298	1	turquoise
1511	TRINITY_DN100753_c2_g2	3.998	5.024	2.938	-0.0376284	-0.0251235	-0.0193967	13	salmon
1512	TRINITY_DN100753_c3_g4	15.8	15.098	15.152	0.207636	0.165156	0.137643	16	lightcyan
1513	TRINITY_DN100753_c3_g5	2.49	2.664	2.326	-0.0657715	-0.0668898	-0.0481528	13	salmon
1514	TRINITY_DN100753_c3_g6	4.78	6.67	6.81	-0.473954	-0.464938	-0.434007	4	yellow
1515	TRINITY_DN100753_c3_g7	6.362	4.108	4.838	0.370061	0.499552	0.524892	2	blue
1516	TRINITY_DN100754_c2_g3	20.038	24.3	20.61	-0.509741	-0.486811	-0.471	3	brown
1517	TRINITY_DN100755_c0_g1	103.18	124	138.154	-0.445771	-0.513162	-0.50579	6	red
1518	TRINITY_DN100755_c0_g2	2.664	2.186	2.174	0.563874	0.518296	0.494913	10	purple
1519	TRINITY_DN100755_c1_g2	5.114	4.222	4.978	0.0990483	0.168821	0.140887	2	blue
1520	TRINITY_DN100755_c1_g3	145.04	151.62	168.23	-0.165453	-0.284826	-0.294568	6	red
1521	TRINITY_DN100756_c0_g2	11.842	16.32	13.682	-0.548995	-0.541243	-0.474387	10	purple
1522	TRINITY_DN100756_c1_g2	7.414	9.938	9.498	-0.413858	-0.390224	-0.367848	5	green
1523	TRINITY_DN100758_c0_g4	8.062	5.19	6.916	0.441759	0.507842	0.4963	3	brown
1524	TRINITY_DN100758_c1_g2	16.096	9.71	13.82	0.355781	0.432112	0.41416	5	green
1525	TRINITY_DN100758_c1_g3	7.76	5.15	6.464	0.389299	0.462956	0.460375	3	brown
1526	TRINITY_DN100759_c1_g1	44.99	22.802	19.438	0.81255	0.866137	0.868512	1	turquoise
1527	TRINITY_DN100759_c2_g5	66.584	21.692	19.992	0.889345	0.928355	0.923619	1	turquoise
1528	TRINITY_DN100759_c2_g6	2.97	4.762	2.862	-0.197558	-0.185793	-0.163502	4	yellow
1529	TRINITY_DN100761_c0_g5	4.434	3.636	4.538	0.129249	0.151572	0.109375	2	blue
1530	TRINITY_DN100761_c0_g8	3.928	4.078	4.808	-0.168156	-0.196672	-0.16597	6	red
1531	TRINITY_DN100762_c1_g1	2.946	2.928	3.12	-0.0976587	-0.0329847	0.0130732	5	green
1532	TRINITY_DN100762_c4_g2	34.022	27.424	29.818	0.539608	0.559591	0.586076	1	turquoise
1533	TRINITY_DN100762_c5_g3	60.312	52.086	57.956	0.452372	0.506716	0.505604	1	turquoise
1534	TRINITY_DN100763_c2_g1	3.858	5.314	3.916	-0.2249	-0.181359	-0.104095	5	green
1535	TRINITY_DN100763_c4_g2	4.762	3.624	6.066	0.0609283	0.0169851	0.0307316	13	salmon
1536	TRINITY_DN100766_c1_g1	8.104	6.82	11.136	-0.175237	-0.171854	-0.237968	2	blue
1537	TRINITY_DN100766_c2_g3	15.036	15.308	16.986	-0.17195	-0.198514	-0.208683	2	blue
1538	TRINITY_DN100767_c1_g1	12.396	7.822	10.526	0.323616	0.375673	0.380289	3	brown
1539	TRINITY_DN100768_c0_g1	3.45	3.674	4.084	-0.108726	-0.202515	-0.274115	2	blue
1540	TRINITY_DN100768_c2_g10	24.054	23.062	20.806	0.296471	0.178441	0.193933	8	pink
1541	TRINITY_DN100768_c2_g12	2.634	4.16	3.008	-0.351142	-0.359257	-0.347056	2	blue
1542	TRINITY_DN100768_c2_g6	5.534	8.336	6.4	-0.491289	-0.536221	-0.52886	17	grey60
1543	TRINITY_DN100769_c1_g1	7.498	5.468	5.918	0.301103	0.362838	0.349539	3	brown
1544	TRINITY_DN100769_c1_g3	45.114	35.748	40.636	0.77187	0.75755	0.750598	1	turquoise
1545	TRINITY_DN100769_c1_g4	50.896	42.022	27.932	0.451981	0.440133	0.497681	4	yellow
1546	TRINITY_DN100770_c0_g1	7.95	6.42	8.216	0.157047	0.114708	0.116711	1	turquoise
1547	TRINITY_DN100770_c0_g4	35.002	43.072	40.016	-0.404197	-0.428986	-0.337756	6	red
1548	TRINITY_DN100770_c2_g1	8.11	8.17	9.572	-0.17736	-0.0982919	-0.070605	24	darkgrey
1549	TRINITY_DN100771_c2_g1	7.778	6.614	7.176	0.302773	0.281201	0.287876	2	blue
1550	TRINITY_DN100771_c2_g2	7.6	5.558	4.888	0.19501	0.217474	0.225062	17	grey60
1551	TRINITY_DN100771_c3_g2	14.532	13.526	16.528	-0.0559808	-0.0852041	-0.107471	2	blue
1552	TRINITY_DN100772_c0_g1	6.986	5.082	6.998	0.304483	0.234305	0.189057	3	brown
1553	TRINITY_DN100772_c0_g2	14.508	15.808	14.468	-0.22272	-0.260799	-0.206344	3	brown
1554	TRINITY_DN100772_c1_g1	18.878	20.224	16.888	-0.0798339	-0.0273818	0.0222428	22	darkgreen
1555	TRINITY_DN100773_c0_g1	6.916	10.876	6.884	-0.266109	-0.297265	-0.251178	17	grey60
1556	TRINITY_DN100775_c2_g1	8.084	8.394	7.34	0.173131	0.104047	0.135568	5	green
1557	TRINITY_DN100776_c0_g1	8.642	7.74	8.624	0.425677	0.397197	0.323565	1	turquoise
1558	TRINITY_DN100777_c0_g1	11.156	12.956	10.222	0.0100916	-0.0554483	-0.0565248	8	pink
1559	TRINITY_DN100777_c1_g1	13.416	8.684	15.858	0.186925	0.194557	0.183628	3	brown
1560	TRINITY_DN100777_c2_g1	8.108	8.62	6.756	0.22423	0.165788	0.204378	9	magenta
1561	TRINITY_DN100777_c3_g3	19.83	14.068	19.66	0.520125	0.534836	0.496641	3	brown
1562	TRINITY_DN100778_c0_g1	4.246	5.182	4.882	-0.235472	-0.236484	-0.222572	24	darkgrey
1563	TRINITY_DN100778_c1_g4	5.24	6.192	5.712	-0.329187	-0.315739	-0.323214	1	turquoise
1564	TRINITY_DN100779_c0_g1	3.968	2.918	3.388	0.58378	0.575904	0.577444	1	turquoise
1565	TRINITY_DN100779_c1_g1	6.826	6.622	7	0.040473	0.00623532	0.00409347	2	blue
1566	TRINITY_DN100779_c1_g2	13.884	12.622	13.832	0.0434171	0.126609	0.103475	18	lightgreen
1567	TRINITY_DN100779_c1_g3	5.716	8.284	7.1	-0.425571	-0.497933	-0.519035	3	brown
1568	TRINITY_DN100780_c3_g1	13.378	11.492	8.96	0.365231	0.398754	0.459038	2	blue
1569	TRINITY_DN100781_c0_g1	66.97	49.754	59.256	0.167621	0.314631	0.296206	17	grey60
1570	TRINITY_DN100781_c0_g4	21.368	20.5	21.276	0.0292861	0.0544565	0.0430416	2	blue
1571	TRINITY_DN100782_c1_g1	24.52	27.306	22.632	-0.0800185	-0.043733	-0.0349949	5	green
1572	TRINITY_DN100782_c3_g2	31.772	20.91	22.246	0.831139	0.865611	0.857517	1	turquoise
1573	TRINITY_DN100782_c3_g4	41.878	40.224	31.628	0.267794	0.320422	0.399911	19	lightyellow
1574	TRINITY_DN100783_c0_g1	5.954	2.514	5.604	0.154083	0.20469	0.202797	3	brown
1575	TRINITY_DN100783_c1_g2	11.762	10.816	13.33	-0.111392	-0.0854506	-0.101836	2	blue
1576	TRINITY_DN100783_c2_g1	3.724	4.488	3.624	-0.111715	-0.108595	-0.0760451	2	blue
1577	TRINITY_DN100783_c2_g2	7.158	5.824	6.98	0.249574	0.21336	0.151886	2	blue
1578	TRINITY_DN100783_c2_g4	3.278	3.494	2.976	-0.176603	-0.0495166	-0.020264	2	blue
1579	TRINITY_DN100784_c0_g2	7.386	7.184	7.836	-0.084352	-0.0434245	-0.0144659	24	darkgrey
1580	TRINITY_DN100784_c0_g3	17.092	14.938	14.244	0.524893	0.542952	0.48558	1	turquoise
1581	TRINITY_DN100784_c1_g1	15.094	14.138	13.152	0.210609	0.254139	0.285378	4	yellow
1582	TRINITY_DN100784_c1_g2	6.678	4.7	5.412	0.650041	0.574836	0.530128	3	brown
1583	TRINITY_DN100785_c0_g1	9.966	3.542	5.572	0.501863	0.618043	0.601062	3	brown
1584	TRINITY_DN100785_c1_g2	19.154	9.816	14.936	0.502678	0.586704	0.547301	3	brown
1585	TRINITY_DN100786_c0_g1	2.864	2.334	2.688	0.182898	0.210127	0.243107	3	brown
1586	TRINITY_DN100786_c0_g2	7.984	7.826	7.84	-0.00562522	0.0495225	0.0728054	2	blue
1587	TRINITY_DN100786_c1_g1	11.38	10.312	11.334	0.141562	0.150522	0.195899	2	blue
1588	TRINITY_DN100787_c1_g1	20.806	12.56	16.852	0.309915	0.432798	0.441597	2	blue
1589	TRINITY_DN100787_c1_g2	18.4	15.596	16.296	0.124545	0.226244	0.261835	2	blue
1590	TRINITY_DN100789_c0_g1	3.644	3.042	3.334	0.178447	0.277436	0.260846	2	blue
1591	TRINITY_DN100789_c1_g1	9.652	8.132	7.972	0.316575	0.389175	0.413951	2	blue
1592	TRINITY_DN100791_c2_g1	12.532	10.17	11.686	0.561257	0.561482	0.503712	1	turquoise
1593	TRINITY_DN100791_c3_g1	10.114	9.182	9.306	0.364371	0.424834	0.433501	2	blue
1594	TRINITY_DN100792_c1_g1	19.704	16.038	16.818	0.310763	0.408887	0.431743	21	darkred
1595	TRINITY_DN100793_c1_g3	15.532	5.654	5.972	0.455318	0.560279	0.565474	3	brown
1596	TRINITY_DN100793_c2_g1	5.7	2.184	2.348	0.335693	0.44866	0.446255	3	brown
1597	TRINITY_DN100794_c0_g5	36.576	17.876	19.108	0.762675	0.868084	0.877018	1	turquoise
1598	TRINITY_DN100795_c1_g2	6.226	4.024	5.582	0.313336	0.400514	0.382871	3	brown
1599	TRINITY_DN100796_c1_g4	10.02	6.858	7.324	0.455758	0.415615	0.367218	1	turquoise
1600	TRINITY_DN100796_c2_g1	8.748	7.126	7.638	0.537183	0.55771	0.574971	2	blue
1601	TRINITY_DN100797_c1_g1	81.992	45.226	24.72	0.651034	0.698721	0.688888	25	orange
1602	TRINITY_DN100797_c2_g1	51.116	24.39	17.138	0.75023	0.769839	0.750331	25	orange
1603	TRINITY_DN100797_c2_g2	27.232	17.096	11.84	0.747994	0.776048	0.758382	25	orange
1604	TRINITY_DN100798_c1_g1	62.816	5.874	6.526	0.617435	0.710633	0.706244	3	brown
1605	TRINITY_DN100798_c2_g2	143.294	9.984	17.806	0.64819	0.740039	0.728251	3	brown
1606	TRINITY_DN100798_c2_g3	174.94	14.146	24.392	0.678235	0.767255	0.761859	3	brown
1607	TRINITY_DN100799_c2_g3	13.832	16.472	15.412	-0.501092	-0.45651	-0.411519	3	brown
1608	TRINITY_DN100799_c3_g2	13.308	15.458	14.356	-0.457725	-0.432758	-0.372939	3	brown
1609	TRINITY_DN100800_c2_g1	12.052	8.746	11.422	0.196163	0.257474	0.264443	3	brown
1610	TRINITY_DN100800_c3_g1	37.424	28.058	33.98	0.196403	0.245015	0.241694	2	blue
1611	TRINITY_DN100800_c3_g11	16.83	30.926	30.526	-0.650682	-0.722744	-0.730924	1	turquoise
1612	TRINITY_DN100800_c3_g12	21.05	7.358	12.672	0.707937	0.768412	0.715031	1	turquoise
1613	TRINITY_DN100800_c3_g3	62.906	42.198	49.446	0.438643	0.482273	0.504819	2	blue
1614	TRINITY_DN100800_c3_g4	52.738	32.132	32.798	0.689566	0.703507	0.681355	1	turquoise
1615	TRINITY_DN100801_c1_g2	39.052	20.68	30.604	0.668608	0.623045	0.582012	1	turquoise
1616	TRINITY_DN100801_c2_g1	12.206	5.21	5.548	0.878878	0.868096	0.878343	1	turquoise
1617	TRINITY_DN100802_c0_g1	23.352	20.256	23.098	0.107161	0.150323	0.160659	17	grey60
1618	TRINITY_DN100802_c1_g1	15.736	15.39	17.41	-0.146897	-0.112885	-0.150255	6	red
1619	TRINITY_DN100802_c2_g1	17.468	16.848	17.612	-0.112699	-0.0129144	-0.0137898	17	grey60
1620	TRINITY_DN100802_c3_g1	12.3	11.628	12.444	-0.0998309	0.000795893	-0.00164403	17	grey60
1621	TRINITY_DN100803_c1_g2	16.504	13.766	14.218	0.629442	0.588174	0.559467	3	brown
1622	TRINITY_DN100804_c1_g2	5.874	5.5	5.396	0.294848	0.357608	0.301563	12	tan
1623	TRINITY_DN100804_c2_g2	5.454	4.93	5.554	0.3051	0.209944	0.156504	1	turquoise
1624	TRINITY_DN100805_c1_g2	24.904	19.528	22.87	0.331042	0.344912	0.31519	2	blue
1625	TRINITY_DN100805_c1_g3	3.268	2.152	3.384	0.294537	0.267246	0.21424	3	brown
1626	TRINITY_DN100806_c1_g1	7.276	5.378	7.438	0.170787	0.105456	0.144923	1	turquoise
1627	TRINITY_DN100806_c1_g2	9.976	6.954	7.75	0.788868	0.735142	0.715205	1	turquoise
1628	TRINITY_DN100806_c3_g2	30.698	23.886	25.888	0.781461	0.795673	0.765527	1	turquoise
1629	TRINITY_DN100807_c2_g3	2.496	2.644	3.55	-0.306317	-0.280967	-0.331167	2	blue
1630	TRINITY_DN100808_c2_g2	15.932	10.796	13.522	0.626869	0.662444	0.643318	1	turquoise
1631	TRINITY_DN100809_c1_g1	21.848	17.844	20.496	0.55659	0.497571	0.45872	1	turquoise
1632	TRINITY_DN100810_c1_g1	20.048	24.714	22.42	-0.145161	-0.254726	-0.286678	3	brown
1633	TRINITY_DN100812_c1_g5	104.374	97.604	102.098	0.370583	0.23279	0.25001	4	yellow
1634	TRINITY_DN100812_c2_g1	19.85	11.602	15.79	0.410202	0.419604	0.410804	2	blue
1635	TRINITY_DN100812_c2_g2	16.864	14.444	16.184	0.0587464	0.164722	0.174935	2	blue
1636	TRINITY_DN100812_c2_g3	7.09	5.7	6.596	0.240611	0.195288	0.204182	12	tan
1637	TRINITY_DN100813_c0_g2	730.76	1745.09	1548.58	-0.841753	-0.906118	-0.918286	1	turquoise
1638	TRINITY_DN100814_c1_g1	3.468	2.596	3.178	0.373501	0.400989	0.377493	2	blue
1639	TRINITY_DN100815_c0_g1	4.488	3.91	4.184	0.425379	0.405902	0.348951	1	turquoise
1640	TRINITY_DN100815_c1_g1	29.548	30.41	32.538	-0.295404	-0.230921	-0.266522	8	pink
1641	TRINITY_DN100816_c2_g1	11.898	9.072	9.044	0.713807	0.802211	0.823615	1	turquoise
1642	TRINITY_DN100816_c3_g1	16.174	9.1	9.156	0.650663	0.622984	0.632226	1	turquoise
1643	TRINITY_DN100817_c0_g2	186.198	41.79	59.024	0.825206	0.893161	0.887575	1	turquoise
1644	TRINITY_DN100818_c1_g1	3.188	2.856	3.858	0.126029	0.0435793	0.00281371	23	darkturquoise
1645	TRINITY_DN100818_c2_g2	3.844	3.49	3.55	0.300502	0.191113	0.162064	21	darkred
1646	TRINITY_DN100819_c2_g1	27.176	18.242	31.356	0.320155	0.224093	0.126175	2	blue
1647	TRINITY_DN100820_c0_g1	8.976	9.906	13.334	-0.2621	-0.342217	-0.370968	7	black
1648	TRINITY_DN100820_c1_g1	12.594	10.058	10.08	0.742637	0.722703	0.699623	10	purple
1649	TRINITY_DN100821_c2_g2	11.008	5.462	7.286	0.673608	0.746106	0.702227	1	turquoise
1650	TRINITY_DN100821_c4_g1	17.482	18.596	16.914	-0.0857501	-0.13062	-0.0840544	3	brown
1651	TRINITY_DN100822_c0_g1	9.022	8.59	10.062	-0.0759971	-0.0917403	-0.143579	0	grey
1652	TRINITY_DN100822_c1_g2	14.682	11.596	13.232	0.286277	0.397485	0.348266	2	blue
1653	TRINITY_DN100822_c1_g3	8.678	7	7.74	0.501646	0.537776	0.472235	2	blue
1654	TRINITY_DN100822_c1_g8	36.326	22.186	32.884	0.525513	0.473445	0.492112	1	turquoise
1655	TRINITY_DN100823_c1_g3	28.404	26.612	27.296	0.21555	0.111702	0.106935	6	red
1656	TRINITY_DN100825_c3_g1	16.544	13.516	15.652	0.589121	0.526409	0.463599	1	turquoise
1657	TRINITY_DN100826_c2_g1	5	5.096	5.152	-0.260258	-0.154043	-0.179732	2	blue
1658	TRINITY_DN100826_c3_g1	4.084	4.23	3.854	-0.0241069	-0.0367073	-0.055912	2	blue
1659	TRINITY_DN100826_c4_g1	6.402	5.62	5.796	0.277876	0.31788	0.2714	1	turquoise
1660	TRINITY_DN100826_c5_g2	19.416	17.004	19.658	0.27036	0.222109	0.148006	2	blue
1661	TRINITY_DN100826_c5_g3	30.57	23.872	32.626	0.341144	0.288207	0.234327	1	turquoise
1662	TRINITY_DN100827_c0_g4	3.754	4.014	3.96	-0.138334	-0.176191	-0.174956	3	brown
1663	TRINITY_DN100827_c0_g5	12.686	9.746	11.886	0.177948	0.254784	0.240764	5	green
1664	TRINITY_DN100827_c0_g6	2.714	2.008	2.336	0.206455	0.320921	0.321678	2	blue
1665	TRINITY_DN100828_c3_g4	16.956	9.35	13.588	0.631884	0.683196	0.649609	1	turquoise
1666	TRINITY_DN100828_c3_g8	8.216	4.496	6.32	0.590413	0.601617	0.556802	1	turquoise
1667	TRINITY_DN100829_c0_g2	28.792	23.364	20.368	0.484348	0.5713	0.565413	4	yellow
1668	TRINITY_DN100830_c0_g1	2.848	2.096	3.442	0.00859529	0.0557034	-0.0106639	18	lightgreen
1669	TRINITY_DN100830_c0_g4	2.158	2.426	2.644	-0.319459	-0.29838	-0.261808	2	blue
1670	TRINITY_DN100831_c1_g1	4.742	3.616	3.01	0.395044	0.359205	0.413033	1	turquoise
1671	TRINITY_DN100831_c1_g2	6.892	4.554	5.492	0.499056	0.43356	0.372602	1	turquoise
1672	TRINITY_DN100831_c2_g3	11.89	7.82	9.348	0.446449	0.544259	0.515606	2	blue
1673	TRINITY_DN100831_c2_g4	48.92	41.81	50.576	0.207989	0.212073	0.138204	3	brown
1674	TRINITY_DN100832_c0_g1	5.004	6.036	4.186	-0.0915747	-0.0988995	-0.108446	2	blue
1675	TRINITY_DN100832_c1_g1	15.776	21.226	21.622	-0.65096	-0.696661	-0.718639	1	turquoise
1676	TRINITY_DN100832_c2_g1	14.066	4.71	4.946	0.940585	0.970573	0.945098	1	turquoise
1677	TRINITY_DN100832_c3_g2	13.808	13.576	13.87	-0.0763333	-0.0599467	-0.0692638	3	brown
1678	TRINITY_DN100833_c6_g1	9.852	7.432	10.302	-0.0293528	0.0618674	0.0801628	5	green
1679	TRINITY_DN100834_c0_g1	36.532	36.776	41.388	-0.152789	-0.222726	-0.223156	7	black
1680	TRINITY_DN100834_c1_g1	46.67	49.058	54.906	-0.256948	-0.317999	-0.318972	6	red
1681	TRINITY_DN100834_c1_g2	18.938	14.628	16.29	0.494476	0.443126	0.46382	1	turquoise
1682	TRINITY_DN100835_c4_g1	12.882	7.194	9.236	0.636281	0.714342	0.680469	2	blue
1683	TRINITY_DN100835_c5_g1	6.792	7.176	8.472	-0.250763	-0.220876	-0.202096	2	blue
1684	TRINITY_DN100836_c4_g1	19.61	20.644	16.766	-0.00234813	0.039485	0.092248	20	royalblue
1685	TRINITY_DN100837_c2_g1	8.798	8.772	5.874	0.156623	0.196735	0.260352	4	yellow
1686	TRINITY_DN100837_c2_g2	6.52	5.282	6.282	0.168608	0.203868	0.226368	12	tan
1687	TRINITY_DN100838_c0_g2	33.158	33.342	34.79	-0.21599	-0.190676	-0.233964	2	blue
1688	TRINITY_DN100838_c0_g3	5.874	5.662	6.192	0.0602026	0.0119722	-0.0330958	24	darkgrey
1689	TRINITY_DN100838_c1_g1	21.174	24.54	24.33	-0.648164	-0.662387	-0.667554	1	turquoise
1690	TRINITY_DN100838_c1_g6	16.742	18.576	14.112	-0.0184728	0.0309254	0.0952888	14	cyan
1691	TRINITY_DN100840_c0_g1	3.734	2.806	2.96	0.492488	0.582899	0.609951	2	blue
1692	TRINITY_DN100843_c0_g1	38.548	31.36	35.092	0.261269	0.330639	0.340265	2	blue
1693	TRINITY_DN100844_c2_g1	2.778	2.08	2.634	0.504307	0.420951	0.416484	1	turquoise
1694	TRINITY_DN100845_c0_g1	8.206	6.764	8.224	0.362036	0.352038	0.266957	3	brown
1695	TRINITY_DN100845_c1_g2	7.304	5.428	5.764	0.700984	0.729317	0.707529	1	turquoise
1696	TRINITY_DN100846_c0_g5	3.666	3.972	4.228	-0.149369	-0.206909	-0.277057	14	cyan
1697	TRINITY_DN100847_c0_g3	15.596	12.546	12.046	0.638412	0.644865	0.693546	4	yellow
1698	TRINITY_DN100847_c0_g4	4.216	4.916	4.756	-0.0370855	-0.193336	-0.231476	2	blue
1699	TRINITY_DN100847_c1_g1	10.624	7.62	8.288	0.612848	0.664768	0.599901	1	turquoise
1700	TRINITY_DN100848_c1_g1	25.266	25.258	23.838	-0.0645004	-0.0232133	0.00280406	2	blue
1701	TRINITY_DN100849_c2_g1	15.048	15.276	14.484	-0.182702	-0.0575773	-0.00687711	2	blue
1702	TRINITY_DN100850_c0_g2	8.268	7.256	10.52	-0.103398	-0.134332	-0.156092	2	blue
1703	TRINITY_DN100851_c1_g2	14.87	10.884	13.528	0.433005	0.481114	0.447741	2	blue
1704	TRINITY_DN100852_c1_g3	5.552	3.236	5.492	0.115266	0.129058	0.0711554	3	brown
1705	TRINITY_DN100852_c2_g1	14.608	15.474	12.518	-0.112255	-0.0258309	-0.0358305	5	green
1706	TRINITY_DN100852_c4_g4	16.688	14.032	15.96	0.4152	0.358257	0.310485	1	turquoise
1707	TRINITY_DN100854_c1_g2	24.726	12.324	33.688	0.17218	0.135227	0.0932861	11	greenyellow
1708	TRINITY_DN100854_c2_g1	18.53	17.722	13.292	0.271331	0.388386	0.469538	14	cyan
1709	TRINITY_DN100855_c2_g1	14.346	13.086	9.524	0.311327	0.350115	0.421451	4	yellow
1710	TRINITY_DN100856_c0_g1	7.522	9.428	14.538	-0.264784	-0.369019	-0.407787	3	brown
1711	TRINITY_DN100856_c3_g1	14.958	9.402	11.284	0.390728	0.459515	0.457043	3	brown
1712	TRINITY_DN100856_c3_g2	40.06	31.724	32.194	0.250507	0.313495	0.319619	3	brown
1713	TRINITY_DN100857_c1_g1	3.648	5.608	8.24	-0.340735	-0.436008	-0.478083	1	turquoise
1714	TRINITY_DN100857_c1_g2	6.34	5.368	6.662	0.320244	0.170869	0.133951	1	turquoise
1715	TRINITY_DN100857_c2_g2	2.864	2.658	2.612	0.0540683	0.132537	0.137441	21	darkred
1716	TRINITY_DN100857_c3_g1	9.574	10.008	9.392	0.00107277	-0.036787	-0.0590344	12	tan
1717	TRINITY_DN100858_c0_g1	3.594	5.19	10.214	-0.190817	-0.245902	-0.230773	15	midnightblue
1718	TRINITY_DN100858_c0_g2	5.724	2.446	3.754	0.527065	0.594985	0.590175	3	brown
1719	TRINITY_DN100858_c1_g1	12.166	11.82	13.838	-0.0104654	-0.0691596	-0.0827273	23	darkturquoise
1720	TRINITY_DN100858_c2_g5	19.274	16.688	18.64	0.264323	0.255269	0.290966	4	yellow
1721	TRINITY_DN100859_c1_g1	3.012	6.588	7.126	-0.470357	-0.5179	-0.52976	4	yellow
1722	TRINITY_DN100859_c1_g4	27.92	25.074	28.4	0.0332697	0.0825409	0.0711767	2	blue
1723	TRINITY_DN100862_c0_g1	14.844	12.23	12.25	0.627856	0.567514	0.578374	1	turquoise
1724	TRINITY_DN100862_c1_g1	20.886	17.062	17.304	0.522184	0.578748	0.579027	2	blue
1725	TRINITY_DN100862_c1_g2	12.068	11.748	12.144	0.0120514	0.0462153	0.00427944	2	blue
1726	TRINITY_DN100864_c0_g1	3.922	5.134	4.004	-0.477326	-0.419106	-0.382241	1	turquoise
1727	TRINITY_DN100866_c1_g1	20.99	6.966	10.05	0.863629	0.929316	0.915073	1	turquoise
1728	TRINITY_DN100867_c1_g1	3.618	3.746	3.88	-0.213153	-0.151019	-0.108442	6	red
1729	TRINITY_DN100867_c2_g1	5.764	5.946	4.984	0.187417	0.0788892	0.0606335	0	grey
1730	TRINITY_DN100867_c2_g2	13.912	14.676	11.48	-0.157208	-0.0518556	-0.018773	21	darkred
1731	TRINITY_DN100867_c2_g3	20.434	15.218	20.37	-0.0650134	0.0336217	0.0160192	2	blue
1732	TRINITY_DN100869_c0_g1	16.79	8.526	7.44	0.803712	0.865345	0.846051	1	turquoise
1733	TRINITY_DN100869_c1_g3	8.808	3.916	4.452	0.905294	0.961928	0.965988	1	turquoise
1734	TRINITY_DN100870_c0_g1	4.426	3.774	3.646	0.281184	0.374002	0.402808	3	brown
1735	TRINITY_DN100871_c5_g1	8.268	5.652	5.89	0.544389	0.442712	0.469298	1	turquoise
1736	TRINITY_DN100871_c5_g4	2.278	3.236	4.236	-0.473146	-0.514679	-0.540766	1	turquoise
1737	TRINITY_DN100872_c0_g1	20.808	20.076	20.47	0.0693103	0.0734897	0.107996	2	blue
1738	TRINITY_DN100872_c0_g7	6.166	5.676	6.2	-0.0326057	0.0603128	0.0410264	2	blue
1739	TRINITY_DN100873_c1_g3	32.676	12.928	18.818	0.529988	0.623591	0.618284	3	brown
1740	TRINITY_DN100873_c2_g3	82.018	40.03	56.814	0.556495	0.642205	0.624604	3	brown
1741	TRINITY_DN100875_c0_g3	12.058	10.102	12.336	0.403079	0.324051	0.281435	1	turquoise
1742	TRINITY_DN100875_c2_g1	32.932	30.09	35.2	0.132841	0.0388011	-0.0311453	3	brown
1743	TRINITY_DN100876_c0_g1	15.736	13.702	13.222	0.423484	0.385726	0.399321	2	blue
1744	TRINITY_DN100876_c1_g1	19.218	18.998	19.632	-0.215636	-0.13595	-0.102322	2	blue
1745	TRINITY_DN100876_c3_g1	15.956	14.292	16.778	-0.0123776	0.0215736	-0.0125053	2	blue
1746	TRINITY_DN100878_c0_g4	6.156	5.198	4.908	0.133541	0.23742	0.28057	2	blue
1747	TRINITY_DN100879_c0_g1	27.456	18.734	18.996	0.617043	0.717374	0.716003	3	brown
1748	TRINITY_DN100880_c1_g1	22.25	21.03	23.398	0.0647432	0.0397893	0.035765	2	blue
1749	TRINITY_DN100881_c2_g1	4.412	2.086	3.42	0.228598	0.329094	0.324045	3	brown
1750	TRINITY_DN100881_c5_g1	103.114	92.348	107.638	0.029389	0.052321	0.0467754	2	blue
1751	TRINITY_DN100881_c5_g2	67.96	49.764	62.836	0.257131	0.288034	0.286659	2	blue
1752	TRINITY_DN100882_c0_g1	7.208	4.624	5.714	0.732581	0.728793	0.703948	1	turquoise
1753	TRINITY_DN100882_c0_g2	17.794	3.46	3.74	0.665417	0.620299	0.656621	1	turquoise
1754	TRINITY_DN100882_c1_g2	11.486	7.162	7.492	0.662516	0.71297	0.71792	2	blue
1755	TRINITY_DN100883_c0_g1	161.168	88.662	89.866	0.878969	0.921612	0.942378	1	turquoise
1756	TRINITY_DN100883_c1_g1	5.872	5.51	5.852	0.0326449	0.0313477	0.0458665	2	blue
1757	TRINITY_DN100883_c1_g2	9.684	2.632	4.558	0.822383	0.743826	0.756569	1	turquoise
1758	TRINITY_DN100884_c1_g1	12.188	8.634	11.288	0.511746	0.537327	0.490843	1	turquoise
1759	TRINITY_DN100884_c1_g2	4.016	4.06	3.86	0.0846759	0.0466192	0.0370868	5	green
1760	TRINITY_DN100884_c1_g3	13.006	10.552	8.474	0.437878	0.516753	0.572039	4	yellow
1761	TRINITY_DN100884_c1_g4	12.454	9.12	10.636	0.227167	0.35972	0.36499	2	blue
1762	TRINITY_DN100884_c1_g5	2.402	3.45	2.476	-0.362417	-0.331239	-0.332432	3	brown
1763	TRINITY_DN100885_c0_g1	20.92	15.002	14.908	0.307051	0.369407	0.342923	2	blue
1764	TRINITY_DN100885_c1_g1	105.346	112.108	118.746	-0.375321	-0.31399	-0.307705	12	tan
1765	TRINITY_DN100885_c1_g3	11.624	11.334	14.61	0.0670072	-0.0307902	-0.10624	18	lightgreen
1766	TRINITY_DN100885_c1_g5	5.512	2.634	5.634	0.0687615	0.110369	0.131827	2	blue
1767	TRINITY_DN100885_c2_g4	101.908	107.318	106.36	-0.310775	-0.215861	-0.208896	12	tan
1768	TRINITY_DN100887_c1_g1	3.716	3.236	2.96	0.16314	0.270629	0.299274	3	brown
1769	TRINITY_DN100887_c2_g1	48.92	33.794	35.752	0.812613	0.91345	0.927634	1	turquoise
1770	TRINITY_DN100888_c1_g3	31.098	23.034	24.93	0.4077	0.480704	0.496829	2	blue
1771	TRINITY_DN100888_c1_g6	5.568	5.14	4.804	-0.0843806	0.0421704	0.0450542	6	red
1772	TRINITY_DN100888_c2_g1	14.942	16.568	15.048	-0.0836963	-0.0733951	-0.0852123	2	blue
1773	TRINITY_DN100888_c4_g1	9.216	7.712	5.164	0.0064205	0.0558706	0.0350884	0	grey
1774	TRINITY_DN100890_c1_g3	9.588	2.436	5.198	0.654856	0.64948	0.634355	1	turquoise
1775	TRINITY_DN100891_c1_g2	21.962	20.344	21.626	0.335001	0.227928	0.191387	21	darkred
1776	TRINITY_DN100892_c0_g2	14.132	10.788	10.708	0.367439	0.481578	0.489783	3	brown
1777	TRINITY_DN100892_c1_g1	25.472	17.91	21.254	0.571208	0.621387	0.569887	3	brown
1778	TRINITY_DN100893_c0_g1	34.6	25.91	23.36	0.0526321	0.206314	0.230005	2	blue
1779	TRINITY_DN100894_c0_g1	12.666	11.124	13.132	0.336322	0.20095	0.123043	14	cyan
1780	TRINITY_DN100894_c1_g1	12.98	12.076	12.01	0.530994	0.416555	0.346309	1	turquoise
1781	TRINITY_DN100894_c1_g2	8.324	5.204	7.292	0.597188	0.49503	0.423768	1	turquoise
1782	TRINITY_DN100895_c0_g1	18.1	19.164	18.14	-0.351674	-0.282477	-0.230326	3	brown
1783	TRINITY_DN100896_c1_g2	39.75	15.02	10.792	0.852511	0.933557	0.951505	1	turquoise
1784	TRINITY_DN100896_c2_g1	84.572	19.628	13.05	0.903837	0.961765	0.976987	1	turquoise
1785	TRINITY_DN100896_c2_g5	23.676	20.908	22.356	0.346357	0.345542	0.280136	16	lightcyan
1786	TRINITY_DN100897_c0_g1	5.522	5.564	5.524	0.0839102	0.036355	0.0737957	5	green
1787	TRINITY_DN100898_c2_g1	26.182	29.376	28.742	-0.423445	-0.362921	-0.368901	3	brown
1788	TRINITY_DN100899_c0_g1	20.458	17.662	16.796	0.43691	0.499446	0.541845	2	blue
1789	TRINITY_DN100899_c1_g3	14.792	6.464	5.596	0.819505	0.876311	0.882042	1	turquoise
1790	TRINITY_DN100900_c2_g1	21.566	24.514	17.356	-0.0536661	0.0192705	0.0910459	19	lightyellow
1791	TRINITY_DN100901_c0_g5	3.858	3.222	2.494	0.182237	0.197996	0.167301	0	grey
1792	TRINITY_DN100901_c1_g2	5.972	4.216	4.738	0.403766	0.479237	0.458333	1	turquoise
1793	TRINITY_DN100901_c2_g2	10.97	7.308	9.114	0.58324	0.667659	0.655955	17	grey60
1794	TRINITY_DN100902_c2_g1	6.408	2.992	4.244	0.825655	0.850359	0.827735	1	turquoise
1795	TRINITY_DN100902_c3_g1	4.786	3.23	4.258	0.573551	0.564148	0.528322	1	turquoise
1796	TRINITY_DN100902_c3_g2	22.366	15.348	19.428	0.500048	0.427602	0.364584	2	blue
1797	TRINITY_DN100905_c0_g1	4.998	3.882	4.044	0.287571	0.396439	0.411613	2	blue
1798	TRINITY_DN100906_c1_g1	4.356	3.468	3.504	0.4961	0.584915	0.641468	1	turquoise
1799	TRINITY_DN100907_c1_g1	7.374	6.83	7.29	-0.0393578	0.0424262	0.0387948	4	yellow
1800	TRINITY_DN100907_c2_g1	6.04	5.146	6.51	0.16775	0.104871	0.0503416	2	blue
1801	TRINITY_DN100907_c3_g2	28.652	23.868	26.926	0.350618	0.306291	0.273497	2	blue
1802	TRINITY_DN100908_c1_g2	2.322	2.712	3.13	-0.350937	-0.356167	-0.35785	4	yellow
1803	TRINITY_DN100909_c0_g1	3.122	4.174	5.338	-0.350279	-0.422683	-0.464693	23	darkturquoise
1804	TRINITY_DN100910_c0_g2	46.434	34.456	46.644	0.11755	0.154328	0.11296	2	blue
1805	TRINITY_DN100910_c1_g3	13.04	10.056	12.28	0.26879	0.302836	0.319435	2	blue
1806	TRINITY_DN100910_c1_g5	19.428	15.958	17.974	0.144941	0.241127	0.205026	2	blue
1807	TRINITY_DN100910_c1_g6	6.686	3.754	5.494	0.251346	0.356313	0.386678	3	brown
1808	TRINITY_DN100911_c0_g1	8.45	9.53	9.192	-0.480815	-0.510653	-0.532412	3	brown
1809	TRINITY_DN100911_c0_g4	10.174	8.434	9.162	0.520684	0.520374	0.483014	3	brown
1810	TRINITY_DN100912_c3_g5	74.036	89.02	77.56	-0.398195	-0.466339	-0.476092	2	blue
1811	TRINITY_DN100913_c0_g2	36.578	39.92	41.52	-0.385608	-0.468253	-0.457856	6	red
1812	TRINITY_DN100914_c0_g1	4.648	4.998	4.258	-0.142589	-0.050392	0.0139631	2	blue
1813	TRINITY_DN100914_c0_g3	160.618	124.47	138.086	0.758924	0.754628	0.723878	1	turquoise
1814	TRINITY_DN100915_c0_g1	15.588	15.08	14.166	0.0805325	0.150822	0.176496	6	red
1815	TRINITY_DN100915_c2_g1	11.346	8.044	9.838	0.753234	0.750131	0.742761	1	turquoise
1816	TRINITY_DN100915_c3_g1	49.774	42.978	42.702	0.626228	0.647468	0.630381	1	turquoise
1817	TRINITY_DN100916_c1_g1	7.066	4.24	4.394	0.546842	0.599107	0.569348	1	turquoise
1818	TRINITY_DN100916_c1_g3	3.52	2.2	2.95	0.551729	0.542132	0.513701	2	blue
1819	TRINITY_DN100917_c1_g3	3.658	2.34	3.438	0.509041	0.450048	0.414829	1	turquoise
1820	TRINITY_DN100918_c1_g1	7.246	7.494	6.236	0.134698	0.131076	0.123406	8	pink
1821	TRINITY_DN100918_c2_g1	19.472	52.044	37.326	-0.840658	-0.83551	-0.794582	1	turquoise
1822	TRINITY_DN100920_c2_g1	3.632	4.476	5.666	-0.408202	-0.461035	-0.489233	9	magenta
1823	TRINITY_DN100920_c2_g3	10.426	4.152	6.78	0.231495	0.346684	0.315209	3	brown
1824	TRINITY_DN100922_c3_g4	15.924	16.62	17.852	-0.390599	-0.357685	-0.357256	2	blue
1825	TRINITY_DN100923_c2_g1	21.134	9.406	22.854	0.413584	0.344878	0.305697	1	turquoise
1826	TRINITY_DN100924_c0_g1	11.138	6.848	7.17	0.537849	0.627891	0.607546	2	blue
1827	TRINITY_DN100924_c1_g1	14.522	11.51	12.64	0.364785	0.508514	0.52615	2	blue
1828	TRINITY_DN100925_c0_g1	14.602	16.576	16.948	-0.547934	-0.553304	-0.574152	1	turquoise
1829	TRINITY_DN100925_c0_g2	57.582	61.74	69.726	-0.612784	-0.622553	-0.662247	1	turquoise
1830	TRINITY_DN100925_c1_g1	12.12	12.672	12.974	-0.316746	-0.298353	-0.289842	3	brown
1831	TRINITY_DN100926_c0_g1	9.744	9.008	10.518	-0.0839479	-0.0516959	-0.0721833	20	royalblue
1832	TRINITY_DN100926_c0_g2	30.492	31.588	33.734	-0.261258	-0.247523	-0.238454	16	lightcyan
1833	TRINITY_DN100926_c1_g1	36.946	35.066	35.672	0.0410433	0.0831839	0.10006	20	royalblue
1834	TRINITY_DN100927_c0_g1	14.534	12.08	14.276	0.0138827	0.102216	0.0906662	2	blue
1835	TRINITY_DN100927_c1_g2	4.934	3.198	4.31	0.272176	0.290902	0.29865	2	blue
1836	TRINITY_DN100927_c1_g4	20.09	13.798	14.568	0.386917	0.547886	0.551417	3	brown
1837	TRINITY_DN100928_c0_g1	18.47	14.052	14.252	0.754322	0.804989	0.840521	1	turquoise
1838	TRINITY_DN100928_c1_g4	22.998	22.518	24.172	-0.0650562	-0.1008	-0.0848327	2	blue
1839	TRINITY_DN100928_c1_g5	46.334	41.428	46.938	0.0609227	0.107559	0.0879555	2	blue
1840	TRINITY_DN100928_c1_g6	5.646	4.114	3.716	0.410457	0.53342	0.554636	4	yellow
1841	TRINITY_DN100928_c1_g7	12.196	7.15	13.06	0.247903	0.253065	0.211656	1	turquoise
1842	TRINITY_DN100930_c2_g2	14.51	11.896	25.528	0.0301382	-0.116407	-0.166133	7	black
1843	TRINITY_DN100932_c0_g1	6.126	3.886	3.546	0.51332	0.535338	0.550544	3	brown
1844	TRINITY_DN100932_c1_g1	10.304	8.786	11.454	0.106087	0.0391929	-0.0447606	2	blue
1845	TRINITY_DN100932_c2_g1	11.728	8.678	10.312	0.570596	0.589991	0.55356	2	blue
1846	TRINITY_DN100932_c3_g1	12.268	9.042	7.842	0.597848	0.702042	0.704072	3	brown
1847	TRINITY_DN100933_c0_g2	43.572	34.924	42.468	0.100368	0.124146	0.0939442	2	blue
1848	TRINITY_DN100933_c0_g5	17.508	12.506	14.6	0.672542	0.681564	0.676095	1	turquoise
1849	TRINITY_DN100933_c0_g8	6.632	5.254	5.176	0.0733966	0.16012	0.168483	0	grey
1850	TRINITY_DN100934_c0_g1	247.604	287.9	298.37	-0.416677	-0.517926	-0.510162	6	red
1851	TRINITY_DN100934_c2_g1	52.962	53.648	51.438	0.01402	-0.019466	0.0298122	16	lightcyan
1852	TRINITY_DN100934_c2_g2	51.332	60.51	60.986	-0.506136	-0.560833	-0.555698	3	brown
1853	TRINITY_DN100934_c2_g4	6.184	5.096	5.97	0.0460389	0.177978	0.219146	2	blue
1854	TRINITY_DN100934_c2_g6	4.114	4.252	4.212	-0.182774	-0.142994	-0.0844289	2	blue
1855	TRINITY_DN100936_c1_g1	122.3	50.732	72.026	0.527287	0.629631	0.626776	3	brown
1856	TRINITY_DN100936_c1_g7	10.872	9.38	11.648	0.268509	0.227152	0.147406	11	greenyellow
1857	TRINITY_DN100937_c0_g2	43.794	34.196	47.056	0.182868	0.193765	0.143592	2	blue
1858	TRINITY_DN100939_c1_g1	5.83	4.896	7.518	-0.0153864	-0.0870951	-0.106854	13	salmon
1859	TRINITY_DN100939_c1_g2	25.914	20.764	21.22	0.384675	0.499249	0.523085	2	blue
1860	TRINITY_DN100939_c1_g3	11.292	14.184	14.778	-0.46037	-0.491569	-0.504183	1	turquoise
1861	TRINITY_DN100941_c1_g1	5.658	5.51	5.214	0.103418	0.100234	0.0949824	5	green
1862	TRINITY_DN100941_c1_g2	8.706	7.602	6.834	0.444138	0.504917	0.543562	4	yellow
1863	TRINITY_DN100941_c2_g2	10.052	7.96	7.648	0.603375	0.663362	0.661505	4	yellow
1864	TRINITY_DN100941_c2_g3	8.714	7.586	5.87	0.514396	0.545133	0.587455	9	magenta
1865	TRINITY_DN100943_c3_g2	21.838	20.654	25.148	-0.0328055	-0.0891882	-0.16693	9	magenta
1866	TRINITY_DN100944_c0_g1	6.842	5.768	5.748	0.501341	0.53921	0.554093	4	yellow
1867	TRINITY_DN100944_c1_g2	6.586	7.764	6.408	-0.389207	-0.331562	-0.278561	1	turquoise
1868	TRINITY_DN100944_c1_g3	9.372	7.316	7.47	0.498989	0.550802	0.527621	2	blue
1869	TRINITY_DN100945_c0_g4	42.174	45.554	46.282	-0.31486	-0.319691	-0.263893	3	brown
1870	TRINITY_DN100946_c0_g1	67.818	33.55	45.386	0.33679	0.404715	0.411297	3	brown
1871	TRINITY_DN100946_c1_g1	77.46	37.184	54.468	0.354956	0.430778	0.418654	3	brown
1872	TRINITY_DN100946_c1_g3	25.072	15.524	21.306	0.19611	0.235554	0.244395	3	brown
1873	TRINITY_DN100947_c2_g1	3.968	5.84	3.738	-0.126474	-0.180326	-0.134772	2	blue
1874	TRINITY_DN100947_c4_g1	12.552	11.308	11.444	0.475301	0.479567	0.49403	1	turquoise
1875	TRINITY_DN100949_c3_g1	3.19	2.486	2.196	0.426918	0.356503	0.378484	1	turquoise
1876	TRINITY_DN100949_c4_g2	18.02	13.552	15.496	0.324892	0.451057	0.453115	17	grey60
1877	TRINITY_DN100949_c4_g3	5.018	3.116	3.62	0.632097	0.677789	0.693758	1	turquoise
1878	TRINITY_DN100949_c4_g4	14.39	11.768	13.372	0.0156669	0.0929093	0.104394	2	blue
1879	TRINITY_DN100950_c1_g1	3.004	2.89	3.212	0.118085	0.0590465	0.0359123	21	darkred
1880	TRINITY_DN100951_c1_g2	28.408	33.746	30.43	-0.542787	-0.463015	-0.388655	1	turquoise
1881	TRINITY_DN100951_c1_g3	21.824	25.334	24.304	-0.558439	-0.494053	-0.458363	4	yellow
1882	TRINITY_DN100952_c1_g1	21.026	18.948	18.71	0.0936915	0.205975	0.237943	2	blue
1883	TRINITY_DN100953_c0_g1	22.152	21.44	20.27	0.134994	0.156546	0.156944	20	royalblue
1884	TRINITY_DN100953_c1_g1	20.76	20.074	18.794	0.382002	0.362891	0.408722	4	yellow
1885	TRINITY_DN100953_c2_g1	14.706	9.384	11.472	0.684938	0.713563	0.705761	2	blue
1886	TRINITY_DN100953_c2_g2	5.898	4.21	5.998	0.130152	0.157621	0.109563	2	blue
1887	TRINITY_DN100954_c0_g1	18.004	11.692	15.376	0.39316	0.456698	0.42038	17	grey60
1888	TRINITY_DN100954_c0_g2	5.896	5.99	5.752	-0.144126	-0.0957005	-0.0921404	8	pink
1889	TRINITY_DN100954_c1_g3	15.77	12.652	12.912	0.221634	0.309554	0.305597	3	brown
1890	TRINITY_DN100956_c0_g1	15.176	11.542	11.898	0.715576	0.749628	0.726043	1	turquoise
1891	TRINITY_DN100956_c2_g1	51.524	38.952	38.24	0.6039	0.664944	0.670275	2	blue
1892	TRINITY_DN100957_c4_g5	3.09	3.514	2.836	-0.238214	-0.119381	-0.0456358	1	turquoise
1893	TRINITY_DN100958_c0_g2	4.988	4.734	4.624	-0.0834206	0.0376556	0.0394794	17	grey60
1894	TRINITY_DN100958_c0_g4	2.232	2.196	3.066	-0.101656	-0.144995	-0.185481	0	grey
1895	TRINITY_DN100958_c0_g6	11.462	4.076	3.616	0.668914	0.617099	0.656342	1	turquoise
1896	TRINITY_DN100958_c0_g7	54.27	47.828	53.11	0.369681	0.243749	0.19133	0	grey
1897	TRINITY_DN100959_c1_g2	20.08	15.254	19.184	0.213866	0.297778	0.279631	17	grey60
1898	TRINITY_DN100959_c1_g3	2.192	2.462	2.254	-0.491111	-0.364917	-0.361615	3	brown
1899	TRINITY_DN100961_c0_g1	12.118	8.094	5.874	0.468083	0.556084	0.566498	3	brown
1900	TRINITY_DN100961_c1_g1	17.126	14.08	17.678	0.231862	0.178949	0.167372	2	blue
1901	TRINITY_DN100961_c1_g3	11.55	10.72	11.05	0.0283365	0.104472	0.114389	5	green
1902	TRINITY_DN100961_c2_g1	55.604	43.02	45.262	0.35888	0.361673	0.371043	2	blue
1903	TRINITY_DN100962_c0_g1	5.702	2.604	2.382	0.776192	0.865868	0.883706	1	turquoise
1904	TRINITY_DN100963_c0_g1	3.782	3.288	3.682	0.0999474	0.0390769	0.100587	8	pink
1905	TRINITY_DN100963_c2_g1	3.558	2.182	2.718	0.588075	0.639006	0.630594	2	blue
1906	TRINITY_DN100965_c0_g1	3.12	2.21	2.05	0.627964	0.559056	0.575264	1	turquoise
1907	TRINITY_DN100965_c1_g2	3.688	3.284	4.088	0.0185395	0.0290708	-0.00996908	11	greenyellow
1908	TRINITY_DN100965_c1_g3	3.942	2.984	3.342	0.562371	0.567949	0.541412	3	brown
1909	TRINITY_DN100965_c2_g3	3.978	3.332	3.442	0.544105	0.46295	0.450574	10	purple
1910	TRINITY_DN100966_c2_g1	4.51	4.504	2.864	0.117354	0.203257	0.231214	3	brown
1911	TRINITY_DN100966_c3_g1	36.874	30.978	35.152	0.102923	0.112345	0.0810863	2	blue
1912	TRINITY_DN100967_c0_g1	17.444	10.98	14.156	0.665222	0.701253	0.674653	3	brown
1913	TRINITY_DN100967_c1_g1	4.254	4.182	3.95	0.250747	0.105814	0.0752156	10	purple
1914	TRINITY_DN100967_c1_g5	27.424	21.97	29.714	0.168298	0.134643	0.0875879	2	blue
1915	TRINITY_DN100969_c1_g1	3.124	2.398	2.388	-0.0144556	0.122188	0.135263	2	blue
1916	TRINITY_DN100969_c1_g2	2.618	2.086	2.47	0.0890496	0.167092	0.121069	2	blue
1917	TRINITY_DN100969_c1_g3	6.11	4.012	5.022	0.550879	0.586818	0.541383	3	brown
1918	TRINITY_DN100969_c3_g1	11.972	9.202	7.45	0.732381	0.788967	0.798156	1	turquoise
1919	TRINITY_DN100969_c4_g1	2.468	3.926	3.666	-0.426926	-0.384427	-0.388213	3	brown
1920	TRINITY_DN100970_c0_g1	4.68	7.204	4.998	-0.29538	-0.270502	-0.223256	2	blue
1921	TRINITY_DN100970_c0_g2	14.218	5.638	9.808	0.523785	0.624873	0.587468	2	blue
1922	TRINITY_DN100970_c0_g3	104.532	80.998	86.598	0.49537	0.466964	0.498314	1	turquoise
1923	TRINITY_DN100971_c0_g1	2.002	2.114	2.07	0.0991149	-0.0163915	-0.04686	3	brown
1924	TRINITY_DN100971_c1_g4	14.164	18.296	15.28	-0.477226	-0.418706	-0.394973	1	turquoise
1925	TRINITY_DN100971_c1_g6	38.838	65.394	65.52	-0.803699	-0.815832	-0.790841	1	turquoise
1926	TRINITY_DN100972_c0_g1	3.898	2.302	3.24	0.608871	0.595696	0.569124	2	blue
1927	TRINITY_DN100972_c1_g1	2.266	3.098	3.5	-0.555374	-0.593731	-0.610341	1	turquoise
1928	TRINITY_DN100972_c2_g1	41.24	34.842	45.092	0.0809087	0.0685716	0.0238862	2	blue
1929	TRINITY_DN100973_c0_g1	51.612	52.956	52.784	-0.267641	-0.207357	-0.192338	24	darkgrey
1930	TRINITY_DN100974_c0_g1	51.188	47.15	51.762	-0.0884116	0.00797582	-0.0109326	2	blue
1931	TRINITY_DN100974_c0_g2	46.132	48.658	46.634	-0.26519	-0.1842	-0.161094	22	darkgreen
1932	TRINITY_DN100975_c3_g7	27.852	24.044	29.006	0.0145178	0.0424798	0.0485449	2	blue
1933	TRINITY_DN100976_c0_g1	14.842	9.46	13.694	0.35704	0.27929	0.210166	10	purple
1934	TRINITY_DN100976_c1_g1	27.076	16.734	21.97	0.733097	0.649118	0.611985	1	turquoise
1935	TRINITY_DN100977_c1_g1	11.932	21.112	15.16	-0.740621	-0.709618	-0.656963	1	turquoise
1936	TRINITY_DN100979_c4_g2	18.392	148.324	155.934	-0.762495	-0.802623	-0.795786	1	turquoise
1937	TRINITY_DN100979_c5_g1	7.868	4.638	6.876	0.305158	0.346438	0.33141	3	brown
1938	TRINITY_DN100979_c5_g2	3.978	3.1	4.218	0.0769706	0.116329	0.108636	5	green
1939	TRINITY_DN100979_c5_g3	10.008	11.796	13.506	-0.409591	-0.393752	-0.370734	2	blue
1940	TRINITY_DN100980_c1_g2	40.712	46.024	70.214	-0.192852	-0.3348	-0.402104	7	black
1941	TRINITY_DN100980_c2_g1	2.016	2.488	2.26	-0.176945	-0.13762	-0.0902906	16	lightcyan
1942	TRINITY_DN100982_c0_g1	35.974	23.932	19.542	0.639659	0.701425	0.733466	4	yellow
1943	TRINITY_DN100982_c1_g2	50.16	33.136	30.128	0.654152	0.710536	0.731554	4	yellow
1944	TRINITY_DN100983_c0_g4	6.276	5.91	8.438	-0.17987	-0.238342	-0.274628	9	magenta
1945	TRINITY_DN100984_c1_g2	37.688	35.5	35.12	0.401618	0.317777	0.352099	4	yellow
1946	TRINITY_DN100985_c0_g1	28.948	17.414	17.002	0.671812	0.572927	0.554742	1	turquoise
1947	TRINITY_DN100985_c1_g1	171.812	155.032	157.746	0.312224	0.411322	0.400538	2	blue
1948	TRINITY_DN100985_c1_g2	10.936	9.532	11.082	0.360428	0.214046	0.225331	1	turquoise
1949	TRINITY_DN100986_c0_g3	20.464	22.418	24.588	-0.482946	-0.49532	-0.491985	2	blue
1950	TRINITY_DN100986_c0_g5	33.562	34.82	44.948	-0.247052	-0.300064	-0.31673	2	blue
1951	TRINITY_DN100987_c0_g2	12.042	10.464	12.528	0.0507107	0.0990261	0.0596783	2	blue
1952	TRINITY_DN100987_c0_g3	22.448	20.65	24.43	0.0557767	0.0193875	-0.0365672	2	blue
1953	TRINITY_DN100988_c0_g1	9.396	7.15	7.968	0.503272	0.47995	0.49577	1	turquoise
1954	TRINITY_DN100988_c2_g1	22.436	19.65	21.168	0.411634	0.452098	0.434886	3	brown
1955	TRINITY_DN100988_c2_g2	12.312	13.166	11.99	-0.128934	-0.0817512	-0.0738974	5	green
1956	TRINITY_DN100988_c2_g5	19.49	20.458	17.042	0.0320961	0.0707101	0.107842	14	cyan
1957	TRINITY_DN100989_c0_g1	6.552	6.564	6.316	0.141083	0.0840342	0.109909	15	midnightblue
1958	TRINITY_DN100989_c1_g1	8.97	6.67	7.112	0.734382	0.683239	0.668848	1	turquoise
1959	TRINITY_DN100989_c2_g2	9.044	6.236	6.93	0.672763	0.690223	0.680173	1	turquoise
1960	TRINITY_DN100989_c3_g1	3.756	3.034	3.814	0.183406	0.164224	0.166529	4	yellow
1961	TRINITY_DN100990_c1_g1	3.914	2.766	3.192	0.748138	0.706031	0.656478	1	turquoise
1962	TRINITY_DN100990_c2_g2	2.908	2.212	2.412	0.59327	0.574272	0.572251	1	turquoise
1963	TRINITY_DN100992_c1_g1	5.504	3.188	3.932	-0.0150872	0.113059	0.0791777	2	blue
1964	TRINITY_DN100992_c4_g1	15.19	22.9	10.196	-0.249654	-0.134095	-0.0739618	1	turquoise
1965	TRINITY_DN100992_c5_g1	2.974	2.806	2.342	0.101883	0.147562	0.180321	15	midnightblue
1966	TRINITY_DN100992_c5_g2	7.568	5.758	6.518	0.5152	0.488234	0.404281	1	turquoise
1967	TRINITY_DN100992_c5_g3	45.784	35.524	56.7	0.00772243	0.0374363	-0.0203405	2	blue
1968	TRINITY_DN100992_c5_g5	26.01	25.266	29.478	-0.193054	-0.1531	-0.137146	2	blue
1969	TRINITY_DN100992_c5_g6	23.97	14.964	16.654	0.140652	0.276643	0.228959	8	pink
1970	TRINITY_DN100992_c5_g7	143.31	135.974	161.792	0.0123041	-0.0840839	-0.110584	7	black
1971	TRINITY_DN100992_c5_g8	2.426	4.636	7.266	-0.182292	-0.245911	-0.239998	6	red
1972	TRINITY_DN100992_c5_g9	6.844	12.332	11.702	-0.514886	-0.540422	-0.540088	1	turquoise
1973	TRINITY_DN100993_c2_g3	7.468	4.662	5.886	0.40723	0.475328	0.448274	3	brown
1974	TRINITY_DN100994_c1_g5	2.576	2.564	2.71	0.121166	0.0422689	-0.0371711	0	grey
1975	TRINITY_DN100994_c2_g1	7.906	4.5	5.452	0.696876	0.773293	0.737924	1	turquoise
1976	TRINITY_DN100994_c2_g3	12.734	11.832	14.962	0.0633992	-0.0179352	-0.0536107	5	green
1977	TRINITY_DN100995_c0_g1	67.334	71.618	71.13	-0.332063	-0.437383	-0.447317	3	brown
1978	TRINITY_DN100995_c1_g1	26.382	19.324	21.26	0.790678	0.804771	0.810435	1	turquoise
1979	TRINITY_DN100997_c0_g3	12.208	10.948	12.298	0.1519	0.179529	0.16848	2	blue
1980	TRINITY_DN100998_c0_g4	1204.88	1567.4	1410.72	-0.671958	-0.733378	-0.682315	11	greenyellow
1981	TRINITY_DN100999_c0_g1	5.762	3.94	3.986	0.296921	0.314106	0.345975	2	blue
1982	TRINITY_DN100999_c0_g2	3.97	3.226	2.406	0.355714	0.320062	0.388	1	turquoise
1983	TRINITY_DN100999_c0_g3	8.384	4.816	7.466	0.424961	0.442855	0.439208	3	brown
1984	TRINITY_DN101000_c1_g1	3.73	3.93	3.95	-0.159369	-0.143767	-0.146542	2	blue
1985	TRINITY_DN101000_c1_g2	4.386	3.196	3.432	0.37173	0.455329	0.469166	3	brown
1986	TRINITY_DN101001_c0_g2	20.776	17.196	19.564	0.380164	0.289382	0.258539	2	blue
1987	TRINITY_DN101001_c2_g1	43.816	31.072	40.134	0.443413	0.40027	0.350092	2	blue
1988	TRINITY_DN101002_c2_g1	3.31	2.408	3.108	0.131012	0.221074	0.234728	5	green
1989	TRINITY_DN101002_c2_g3	80.024	65.884	74	0.372568	0.345329	0.299592	2	blue
1990	TRINITY_DN101002_c2_g4	11.588	16.614	16.644	-0.419884	-0.364837	-0.328176	22	darkgreen
1991	TRINITY_DN101002_c2_g5	29.444	31.306	29.332	-0.147081	-0.0978458	-0.0453187	2	blue
1992	TRINITY_DN101003_c1_g1	21.412	16.272	20.686	0.3644	0.425407	0.409778	2	blue
1993	TRINITY_DN101005_c0_g1	5.572	5.606	5.778	0.0142048	-0.0674562	-0.126729	6	red
1994	TRINITY_DN101005_c1_g2	4.442	5.724	7.096	-0.300217	-0.369034	-0.381874	3	brown
1995	TRINITY_DN101005_c1_g3	16.352	15	16.35	0.261974	0.234289	0.220565	2	blue
1996	TRINITY_DN101005_c1_g4	8.622	3.01	4.874	0.28388	0.370546	0.341079	2	blue
1997	TRINITY_DN101005_c1_g6	8.816	8.592	11.772	-0.228192	-0.253956	-0.268928	2	blue
1998	TRINITY_DN101006_c1_g1	6.084	7.946	4.4	-0.0252188	-0.0554774	-0.0556481	2	blue
[truncated: 37,495 more rows]
