# Supplementary material for: Comprehensive Characterization for Ginsenosides Biosynthesis in Ginseng Root by Integration Analysis of Chemical and Transcriptome
Source: Molecules. 2017 May 31;22(6):889. doi: 10.3390/molecules22060889 (PMC6152789; doi:10.3390/molecules22060889)
Supplement: Supplementary file 1 [file molecules-22-00889-s001.zip › molecules-192541-supplementary /Supplementary material 11-Table S8.xls]

## Sheet: Supplement file-Table S7
Table S8. Candidate 192 transcripts involved in ginsenosides biosynthesis and their expression level in 15 samples.
Gene ID	Enzyme name	Numeber	Average FPKM in periderm	Average FPKM in cortex	Average FPKM in stele	FPKM in P-1	FPKM in C-1	FPKM in S-1	FPKM in P-2	FPKM in C-2	FPKM in S-2	FPKM in P-3	FPKM in C-3	FPKM in S-3	FPKM in P-4	FPKM in C-4	FPKM in S-4	FPKM in P-5	FPKM in C-5	FPKM in S-5
TRINITY_DN101151_c0_g1	DXS1	29	0.19	0.042	0.342	0	0	0.81	0.23	0	0	0.08	0	0.5	0	0	0	0.64	0.21	0.4
TRINITY_DN101151_c0_g2	DXS2		4.268	1.8	3.2	4.53	4.61	0	4.46	3.57	0	2.97	0	3.66	6.29	0	5.03	3.09	0.82	7.31
TRINITY_DN101151_c1_g2	DXS3		11.38	10.72	9.536	11.36	13.36	12.21	12.85	8.87	11.29	13.41	10.83	7.88	8.05	8.6	7.62	11.23	11.94	8.68
TRINITY_DN102128_c1_g1	DXS4		0.07	0.67	1.776	0	0.35	1.04	0	0	0.18	0	2.29	2.01	0.35	0.71	3.26	0	0	2.39
TRINITY_DN105309_c0_g2	DXS5		55.698	42.114	33.482	89.79	63.74	56.3	43.99	32.69	23.99	38.53	31.92	32.7	59.34	43.13	39.85	46.84	39.09	14.57
TRINITY_DN55669_c0_g1	DXS6		0.308	0.118	0.122	0	0	0	0.45	0	0	0	0	0.61	0.66	0.26	0	0.43	0.33	0
TRINITY_DN64863_c0_g1	DXS7		8.312	5.93	8.886	4.35	0.45	3.05	1.56	0.32	2.33	29.29	27.79	38.53	1.77	0.9	0	4.59	0.19	0.52
TRINITY_DN75430_c0_g1	DXS8		20.586	28.272	39.052	11.08	15.83	33.82	32.12	41.72	41.6	21.27	35.4	37.92	20.54	25.68	33.14	17.92	22.73	48.78
TRINITY_DN75430_c1_g2	DXS9		33.76	42.328	46.674	21.44	36.07	37.04	46.88	49.87	55.48	43.49	37.87	49.31	28.23	50.26	43.09	28.76	37.57	48.45
TRINITY_DN76330_c0_g1	DXS10		13.726	9.396	18.932	23.35	9.02	46.79	10.47	14.91	19.84	1.03	0	1.12	15.26	11.84	6.42	18.52	11.21	20.49
TRINITY_DN80683_c1_g1	DXS11		0.792	0.252	0.04	0.71	0.22	0.15	1.29	0.48	0	0.96	0.18	0	0.58	0.2	0.05	0.42	0.18	0
TRINITY_DN88695_c3_g1	DXS12		2.148	0	1.23	2.74	0	0.96	0	0	0	1.64	0	0	4.96	0	5.19	1.4	0	0
TRINITY_DN88695_c3_g2	DXS13		0.422	0.518	0.326	0	0	0	2.11	0	0	0	0	0	0	2.59	0	0	0	1.63
TRINITY_DN88695_c5_g1	DXS14		1.56	2.31	2.324	0	2.89	2.1	1.43	1.94	1.49	2.29	2.3	1.41	0	1.25	3.28	4.08	3.17	3.34
TRINITY_DN88695_c5_g2	DXS15		2.378	1.654	1.588	4.55	4.74	2.76	0	1	1.28	1.95	1.31	1.76	3.27	0	2.11	2.12	1.22	0.03
TRINITY_DN88695_c5_g3	DXS16		0.498	0.296	0.336	1.15	0.29	0.36	0.45	0.35	0	0.47	0.18	0.53	0.25	0.21	0.4	0.17	0.45	0.39
TRINITY_DN88695_c5_g4	DXS17		15.288	14.28	11.952	19.89	10.86	12.26	15.11	9.98	9.84	17.25	14.79	9.38	16.64	15.33	14.47	7.55	20.44	13.81
TRINITY_DN88695_c5_g5	DXS18		8.682	10.496	8.548	8.07	9.01	8.76	8.6	9.99	8.09	9.14	11.21	8.32	9.08	10.81	8.83	8.52	11.46	8.74
TRINITY_DN89243_c0_g1	DXS19		0.448	0.306	0.236	0.22	0.28	0.21	0.48	0.44	0.19	0.36	0.33	0.33	0.77	0.15	0.29	0.41	0.33	0.16
TRINITY_DN89243_c0_g3	DXS20		46.582	60.988	47.758	41.42	59.75	48.29	49.37	66.63	51.42	57.3	63.66	46.74	43.59	53.85	65.11	41.23	61.05	27.23
TRINITY_DN89243_c0_g4	DXS21		0.462	0	0.068	0	0	0.04	0.01	0	0	0.52	0	0	1.78	0	0	0	0	0.3
TRINITY_DN91073_c0_g1	DXS22		1.316	3.876	2.566	5.98	4.68	0	0	2.12	1.52	0	8.07	4.82	0	0.64	5.84	0.6	3.87	0.65
TRINITY_DN91073_c3_g1	DXS23		6.956	5.708	4.718	8.06	4.74	4.9	6.78	4.54	3.92	6.49	7.29	6.2	6.51	6.64	4.06	6.94	5.33	4.51
TRINITY_DN95280_c1_g2	DXS24		1.294	0.842	0.884	1.19	1.12	0.77	1.63	0.76	0.58	1.14	0.63	1.76	1.26	0.46	0.92	1.25	1.24	0.39
TRINITY_DN97032_c0_g2	DXS25		0	0.822	0.872	0	0.6	0	0	2.37	1.1	0	0	2.18	0	0	0	0	1.14	1.08
TRINITY_DN97815_c0_g1	DXS26		0.76	0.676	0.944	0	0	3.2	2.41	0	0	0	3.38	0	1.39	0	0	0	0	1.52
TRINITY_DN97815_c1_g2	DXS27		18.078	20.202	18.376	16.95	17.66	18.01	17.28	21.69	21.07	20.31	24.07	15.59	15.34	18.3	17.87	20.51	19.29	19.34
TRINITY_DN97815_c1_g3	DXS28		0.464	0.732	0.87	1.14	1.99	1.62	0.46	0.36	0	0.17	0	0.99	0.05	1.31	0.67	0.5	0	1.07
TRINITY_DN98070_c2_g2	DXS29		2.458	1.742	4.098	2.04	1.47	1.87	5.14	3.57	4.53	2.06	1.97	3.46	2.28	1.11	6.47	0.77	0.59	4.16
TRINITY_DN107092_c0_g2	DXR1	9	0.358	0.484	0.22	0.67	1.24	0.19	0	0.23	0.43	0	0.28	0	0.56	0.67	0.48	0.56	0	0
TRINITY_DN119633_c0_g1	DXR2		1.928	2.404	0	7.08	1.03	0	0	0	0	1.29	9.77	0	1.27	0	0	0	1.22	0
TRINITY_DN29678_c0_g1	DXR3		0.254	0.704	0.22	1.27	3.52	1.1	0	0	0	0	0	0	0	0	0	0	0	0
TRINITY_DN31826_c0_g1	DXR4		0.294	1.236	0	0	6.18	0	0	0	0	0	0	0	1.47	0	0	0	0	0
TRINITY_DN36952_c0_g1	DXR5		11.438	8.154	4.872	10.19	5.1	4.84	9.87	6.47	4.88	14.85	11.94	7.25	11.91	8.23	1.58	10.37	9.03	5.81
TRINITY_DN58397_c0_g2	DXR6		2.156	0.194	0	9.72	0.97	0	0	0	0	0	0	0	1.06	0	0	0	0	0
TRINITY_DN93219_c0_g1	DXR7		54.024	62.048	41.978	49.93	49.57	41.58	49.65	65.45	42.57	66.7	89.57	42.41	48.26	55.54	36.2	55.58	50.11	47.13
TRINITY_DN93219_c0_g2	DXR8		1.46	0.93	0.856	2.85	3.36	0.76	1.08	0.35	0.51	0.31	0.42	0.16	1.91	0.52	2.51	1.15	0	0.34
TRINITY_DN93219_c1_g1	DXR9		18.888	16.304	11.116	21.41	14.29	14.33	14.24	13.65	10.01	22.34	24.39	12.27	17.18	15.28	8.2	19.27	13.91	10.77
TRINITY_DN81855_c0_g1	IspD1	2	29.336	27.476	28.19	28.83	23.37	21.54	33	31.87	39.15	38.36	23.97	25.16	22.01	34.44	33.15	24.48	23.73	21.95
TRINITY_DN91312_c1_g2	IspD2		45.68	49.006	46.33	37.5	44.76	51.86	44.04	45.81	31.17	51.07	64.31	54.2	48.33	40.25	33.53	47.46	49.9	60.89
TRINITY_DN104635_c0_g1	IspE1	2	58.058	72.872	79.716	48.29	59.44	84.29	63.76	78.41	72.55	69.32	96.88	87.13	49.4	63.54	70.89	59.52	66.09	83.72
TRINITY_DN104635_c1_g2	IspE2		3.624	4.786	4.524	5.88	10.14	4.88	0	2.8	10.01	0	0	0	5.06	7.68	1.64	7.18	3.31	6.09
TRINITY_DN85970_c2_g1	IspF1	5	0.59	0.708	0.684	0.52	0.97	1	0.17	0.24	0	0.8	0.37	1.15	0.53	1.31	1.05	0.93	0.65	0.22
TRINITY_DN85970_c4_g1	IspF2		8.544	11.898	11.22	7.3	10.81	11.25	9.36	11.77	9.66	10.4	15.26	14.15	6.93	9.32	7.33	8.73	12.33	13.71
TRINITY_DN85970_c4_g2	IspF3		0	0	0.892	0	0	4.46	0	0	0	0	0	0	0	0	0	0	0	0
TRINITY_DN85970_c4_g3	IspF4		20.418	27.296	18.232	16.53	16.61	17.8	18.45	25.23	19.46	32.5	64.13	17.8	17.22	18.68	16.19	17.39	11.83	19.91
TRINITY_DN85970_c5_g1	IspF5		12.958	16.458	13.818	12.47	13.27	15.5	11.61	15.29	13.99	16.3	26.95	15.17	11.76	12.07	9.41	12.65	14.71	15.02
TRINITY_DN100923_c0_g1	IspG/gcpE1	13	0.016	0	0	0	0	0	0.08	0	0	0	0	0	0	0	0	0	0	0
TRINITY_DN100923_c0_g2	IspG/gcpE2		0.444	0.25	0.566	0.92	0	0.83	0.91	0	0	0	1.25	0.9	0	0	0.55	0.39	0	0.55
TRINITY_DN100923_c1_g1	IspG/gcpE3		8.74	5.65	1.778	9.43	4.91	1.03	6.98	1.27	1.18	11.57	13.03	6.68	6.68	4.15	0	9.04	4.89	0
TRINITY_DN100923_c2_g1	IspG/gcpE4		21.134	22.854	9.406	21.9	16.6	11.56	15.64	20.72	7.78	28.15	40.65	15.32	17.46	16.46	5.66	22.52	19.84	6.71
TRINITY_DN100923_c2_g2	IspG/gcpE5		0.348	0.25	0.428	0	0.48	1.05	0	0	0	1.25	0.5	0	0.29	0	0	0.2	0.27	1.09
TRINITY_DN100923_c3_g1	IspG/gcpE6		0.778	0.68	0.098	0.5	0	0	0.99	0	0	1.56	0.69	0.49	0	1.68	0	0.84	1.03	0
TRINITY_DN102535_c0_g1	IspG/gcpE7		5.066	8.272	1.734	4.72	8.5	1.07	5.8	8.7	4.04	6.54	14.44	3.09	2.2	6.5	0	6.07	3.22	0.47
TRINITY_DN102535_c1_g1	IspG/gcpE8		13.544	14.584	5.156	15.34	12.58	6.58	9.07	8.32	4.62	18.04	22.65	6.52	13.61	10.96	3.47	11.66	18.41	4.59
TRINITY_DN102535_c2_g1	IspG/gcpE9		42.212	50.42	15.19	45.76	45.05	14.31	36.04	48.01	14.03	47.9	73.86	25.18	32.38	38.12	10.63	48.98	47.06	11.8
TRINITY_DN102535_c2_g2	IspG/gcpE10		22.436	26.946	9.91	21.33	18.6	11.42	19.14	25.91	7.21	29.58	48.04	16.58	18.3	21.75	6.89	23.83	20.43	7.45
TRINITY_DN25804_c0_g2	IspG/gcpE11		0.342	1.052	0	0.34	0	0	0.67	0	0	0.7	2.32	0	0	0.62	0	0	2.32	0
TRINITY_DN59452_c0_g2	IspG/gcpE12		1.086	0.14	0.604	1.67	0	0.87	0.44	0	1.22	0.47	0.41	0.93	0	0	0	2.85	0.29	0
TRINITY_DN69025_c0_g1	IspG/gcpE13		0.274	0.72	0.048	0	0.5	0	0	0.51	0.24	0	0	0	0.76	2.04	0	0.61	0.55	0
TRINITY_DN36084_c0_g1	IspH1	10	0.13	0.118	0.334	0	0	0	0	0	0	0	0	1.67	0.65	0	0	0	0.59	0
TRINITY_DN63316_c0_g1	IspH2		14.438	28.714	11.452	5.3	12.44	1.94	17.43	25.23	12.45	27.68	64.66	18.47	7.84	30.36	8.75	13.94	10.88	15.65
TRINITY_DN64455_c0_g1	IspH3		0.896	0.294	0.18	1.54	0.88	0	0.81	0.03	0	0.19	0.56	0	1.59	0	0.9	0.35	0	0
TRINITY_DN66682_c0_g1	IspH4		0.366	0.174	0.076	0.37	0	0	0.64	0.54	0.17	0.25	0	0	0.28	0	0.21	0.29	0.33	0
TRINITY_DN70774_c0_g2	IspH5		0.062	0.044	0.25	0	0	0	0	0	0.35	0.16	0.22	0.33	0	0	0.57	0.15	0	0
TRINITY_DN90852_c0_g1	IspH6		0.798	1.144	0.438	0.54	0.95	0.5	0.67	1.73	0.12	1.44	2.44	0.78	0.26	0.21	0.08	1.08	0.39	0.71
TRINITY_DN90852_c1_g1	IspH7		96.486	104.192	50.984	86.35	84.66	64.47	86.23	101.57	40.38	129.75	151.93	84.5	72.66	94.36	26.15	107.44	88.44	39.42
TRINITY_DN92111_c0_g2	IspH8		82.854	51.478	53.828	53.68	42.76	42.51	133.03	79.82	60.64	85.34	44.17	49.44	78	43.18	54.05	64.22	47.46	62.5
TRINITY_DN92111_c0_g3	IspH9		0	0.696	0	0	0	0	0	0	0	0	0	0	0	3.48	0	0	0	0
TRINITY_DN92111_c1_g1	IspH10		33.862	53.172	40.786	51.26	54.97	56.96	1.42	39.61	40.13	2.75	24.03	17.55	41.18	67.5	40.14	72.7	79.75	49.15
TRINITY_DN28178_c0_g1	AACT1	7	0	0	0.146	0	0	0.45	0	0	0	0	0	0	0	0	0.28	0	0	0
TRINITY_DN51325_c0_g1	AACT2		1.484	0.35	0	0	0	0	0	0	0	0	0	0	0	0	0	7.42	1.75	0
TRINITY_DN84620_c6_g1	AACT3		0.522	0.454	0.398	0	0.62	0	0	0.54	0.51	2.48	0	1.2	0.13	0.38	0	0	0.73	0.28
TRINITY_DN84620_c6_g4	AACT4		98.256	66.984	41.018	76.38	39.71	51.99	88.16	64.76	31.72	158.96	119.18	63.3	79.48	61.57	26.01	88.3	49.7	32.07
TRINITY_DN84620_c7_g1	AACT5		17.08	16.962	13.928	15.74	9.96	14.84	17.85	16.42	12.63	20.54	30.15	18.71	15.49	14.87	9.45	15.78	13.41	14.01
TRINITY_DN89046_c1_g1	AACT6		17.412	18.676	18.432	15.13	16.97	18.33	15.75	18.11	16.15	20.33	17.84	19.55	15.86	20.11	17.37	19.99	20.35	20.76
TRINITY_DN89046_c2_g1	AACT7		21.562	26.526	25.46	17.28	21.96	23.86	24.01	28.83	27.04	24.89	28.14	24.4	20.87	28.52	24.48	20.76	25.18	27.52
TRINITY_DN102915_c0_g1	HMGS1	5	0.2	0.226	0.37	0.46	0.2	0	0.54	0.05	0.98	0	0.55	0.32	0	0.33	0.37	0	0	0.18
TRINITY_DN102915_c1_g5	HMGS2		55.382	67.866	50.402	61.9	49.45	69.63	43.14	52.86	43.48	82.17	154.56	63.53	35.58	39.8	29.13	54.12	42.66	46.24
TRINITY_DN95279_c0_g1	HMGS3		1.764	1.954	1.514	2.41	1.72	2.39	1.55	1.27	1.36	2	3.5	1.81	1.22	1.6	0.93	1.64	1.68	1.08
TRINITY_DN95279_c0_g2	HMGS4		0.504	1.288	0.672	0.72	0.5	0.72	0.54	0.79	1.09	1.15	4.21	0.72	0	0.46	0.15	0.11	0.48	0.68
TRINITY_DN95279_c0_g3	HMGS5		0.076	0.338	0.338	0	0	0.43	0.38	0.53	0.74	0	0.51	0	0	0.65	0	0	0	0.52
TRINITY_DN101823_c0_g1	HMGR1	22	4.768	2.104	1.372	4.44	2.32	0.87	5.94	2.4	0.8	5.02	4.12	1.09	4.99	0.55	1.39	3.45	1.13	2.71
TRINITY_DN101823_c1_g1	HMGR2		22.35	16.874	7.262	20.09	13.5	11.19	20.87	17.48	7.81	24.7	22.37	7.03	18.44	18.37	4.83	27.65	12.65	5.45
TRINITY_DN101823_c1_g2	HMGR3		1.292	0.904	0	0	0	0	6.46	0	0	0	4.52	0	0	0	0	0	0	0
TRINITY_DN105764_c1_g1	HMGR4		5.688	4.402	5.152	8.25	5.59	7.09	4.37	3.17	4.59	4.19	3.43	4.69	3.9	4.15	4.47	7.73	5.67	4.92
TRINITY_DN105764_c1_g3	HMGR5		6.544	4.918	3.554	5.36	5.22	3.53	7.33	4.75	4.45	6.35	6.34	4.07	8.38	3	4.14	5.3	5.28	1.58
TRINITY_DN75469_c0_g1	HMGR6		3.736	4.348	4.046	3.1	4.71	4.11	5.17	4.81	4.22	3.71	5.03	3.77	2.51	3.79	4.57	4.19	3.4	3.56
TRINITY_DN88414_c1_g1	HMGR7		5.052	4.98	4.136	4.48	3.81	4.84	5.34	4.45	6.59	5.3	4.64	3.86	4.8	5.77	4.2	5.34	6.23	1.19
TRINITY_DN91246_c0_g1	HMGR8		1.248	1.19	1.66	0	0	2.24	1.4	1.83	1.07	1.1	1.06	2.47	3.74	3.06	0	0	0	2.52
TRINITY_DN91246_c1_g3	HMGR9		2.09	2.928	1.122	4.01	5.09	2.2	0.75	1.28	0.8	0.95	2.03	0.38	0.63	1.42	0	4.11	4.82	2.23
TRINITY_DN91730_c0_g1	HMGR10		32.026	6.968	17.746	35.96	1.66	22.12	26.03	6.81	14.84	43.79	10.36	33.06	22.47	12.71	6.03	31.88	3.3	12.68
TRINITY_DN91730_c1_g1	HMGR11		30.674	7.154	18.262	30.95	2.68	23.21	27.81	6.76	15.42	41.9	10.71	34.48	22.49	12.46	5.69	30.22	3.16	12.51
TRINITY_DN93654_c0_g4	HMGR12		3.69	3.822	4.082	2.95	3.6	4.36	4.62	3.78	4.04	4.81	3.44	4.37	3.01	3.99	4.08	3.06	4.3	3.56
TRINITY_DN93654_c1_g1	HMGR13		2.774	2.414	3.31	3.06	2.64	3.12	2.89	3	2.59	2.4	1.95	4.03	2.96	2.34	4.61	2.56	2.14	2.2
TRINITY_DN93654_c1_g2	HMGR14		6.654	4.402	4.518	6.77	4.67	3.97	6.21	8.14	5.69	8.76	4.17	4.01	7.25	1.94	5.44	4.28	3.09	3.48
TRINITY_DN95232_c2_g3	HMGR15		0.5	2.13	2.692	0	0	0	1.16	1.27	0	0	0	3.01	1.34	5.21	4.48	0	4.17	5.97
TRINITY_DN98003_c0_g1	HMGR16		3.694	4.49	1.306	2.82	9.64	0	2.8	2.97	2.76	9.64	3.91	0	3.21	0	3.77	0	5.93	0
TRINITY_DN98003_c1_g1	HMGR17		0.428	0.606	0.316	0.35	0.25	0.32	0	0.78	0	0	0.48	0	1.18	1.16	0.42	0.61	0.36	0.84
TRINITY_DN98003_c2_g1	HMGR18		10.322	4.874	3.262	9.77	5.18	3.19	10.56	6.25	3.92	13.31	5.7	3.73	7.86	2.74	1.79	10.11	4.5	3.68
TRINITY_DN98003_c3_g2	HMGR19		16.952	9.856	3.968	15.21	7.82	2.89	17.37	12.37	3.89	23.73	16.28	4.36	11.99	5.76	3.55	16.46	7.05	5.15
TRINITY_DN98003_c4_g1	HMGR20		3.278	3.268	4.364	2.33	2.53	5.06	5.44	2.92	4.53	2.65	4.33	4.69	1.63	1.34	3.41	4.34	5.22	4.13
TRINITY_DN98003_c4_g2	HMGR21		9.908	2.756	1.346	9.86	0	6.73	11.7	4.19	0	8.84	5.47	0	13.45	0	0	5.69	4.12	0
TRINITY_DN99213_c0_g2	HMGR22		0.422	0.134	0.402	0.62	0	1.2	0.52	0	0.29	0.75	0.17	0.14	0	0	0.38	0.22	0.5	0
TRINITY_DN86350_c0_g1	MVK1	5	1.882	2.016	1.484	4.31	3.69	3.28	0.7	0.34	0	0.72	1.8	0.62	2.37	2.62	1.94	1.31	1.63	1.58
TRINITY_DN86350_c0_g2	MVK2		1.692	1.452	1.064	3.7	2.34	1.55	1.12	0.79	0.46	0.67	1.84	1.05	1.42	1.76	1.15	1.55	0.53	1.11
TRINITY_DN86350_c0_g3	MVK3		16.736	16.388	11.928	23.71	19.19	16.68	12.07	11.22	7.12	14.73	24.79	14.86	19.46	16.72	11.12	13.71	10.02	9.86
TRINITY_DN87482_c1_g2	MVK4		2.002	2.194	1.51	4.71	4.68	3.37	0.71	0.34	1.33	0.73	2.09	0.88	3.29	2.67	1.7	0.57	1.19	0.27
TRINITY_DN87482_c1_g3	MVK5		15.004	17.164	11.006	22.74	25.03	18.79	13.89	12.53	4.19	13	18.06	12.22	14.73	23.06	13.12	10.66	7.14	6.71
TRINITY_DN105103_c2_g13	PMK1	28	0	0.75	0	0	0	0	0	0	0	0	0	0	0	0	0	0	3.75	0
TRINITY_DN105103_c2_g3	PMK2		1.01	0.536	0.404	0.95	0.82	0.62	0.8	0.36	0.38	1.48	0.59	0.18	0.97	0.54	0.64	0.85	0.37	0.2
TRINITY_DN105103_c2_g6	PMK3		0	1.48	0	0	0	0	0	0	0	0	7.4	0	0	0	0	0	0	0
TRINITY_DN105293_c0_g2	PMK4		0.428	0.862	0.286	0.52	0	0.83	0.3	0	0	0	0.41	0.6	0	2.31	0	1.32	1.59	0
TRINITY_DN105293_c2_g6	PMK5		12.602	12.528	8.524	15.24	10.28	9.49	11.62	16.73	7.86	10.95	13.82	7.51	15.3	9.65	10.92	9.9	12.16	6.84
TRINITY_DN107245_c0_g1	PMK6		0.664	0.902	0.548	1.69	0	0	0	0.81	0	0.79	0	0	0.84	0	2.74	0	3.7	0
TRINITY_DN107599_c0_g1	PMK7		0.336	1.848	0.37	0	2.05	0	0	0	0	0	4.1	0	1.68	0	0	0	3.09	1.85
TRINITY_DN111795_c0_g1	PMK8		6.978	6.39	3.872	4.45	6.57	4.11	10.07	5.01	1.57	4.23	11.4	7.05	13.37	6.04	1.63	2.77	2.93	5
TRINITY_DN117798_c0_g1	PMK9		2.16	4.374	1.846	1.04	2.18	0.92	1.03	0.89	1.05	2.26	5.55	5.95	3.55	2.43	1.31	2.92	10.82	0
TRINITY_DN123392_c0_g1	PMK10		1.014	0.254	1.042	0.47	0	1.5	1.37	0	0.73	1.54	0.94	1.15	1.2	0.33	1.83	0.49	0	0
TRINITY_DN124195_c0_g1	PMK11		0.352	0	0.34	0	0	0	1.76	0	0	0	0	1.7	0	0	0	0	0	0
TRINITY_DN27141_c0_g1	PMK12		0.01	0.978	0	0	2.09	0	0	2.34	0	0.05	0.46	0	0	0	0	0	0	0
TRINITY_DN3356_c0_g1	PMK13		0.646	0.418	0.5	0	0	0	2.04	0	0	0	0	0	0	0	0	1.19	2.09	2.5
TRINITY_DN68989_c0_g1	PMK14		14.622	16.078	15.888	12.8	15.34	12.57	14.52	17.85	20.33	14.68	15.11	11.97	12.84	19.71	20.07	18.27	12.38	14.5
TRINITY_DN83932_c0_g2	PMK15		2.18	1.728	1.716	2.17	2.59	0.59	2.66	1.42	3.5	1.88	1.07	1.55	0.79	1.16	1.68	3.4	2.4	1.26
TRINITY_DN86357_c0_g1	PMK16		0.944	0.71	0.64	0.9	0.8	0.51	1.51	0.39	0.59	0.19	0.74	0.78	1.13	0.6	0.79	0.99	1.02	0.53
TRINITY_DN92332_c1_g1	PMK17		0.026	1.078	0.742	0.13	0	0	0	1.1	0	0	0	3.71	0	0	0	0	4.29	0
TRINITY_DN93554_c2_g2	PMK18		0.814	1.066	0.85	0.95	1.64	0.95	0.86	1.17	2	0.96	0.94	0.7	0.83	0.56	0.42	0.47	1.02	0.18
TRINITY_DN93629_c0_g1	PMK19		1.546	2.222	0	0	0	0	2.74	3.06	0	0	8.05	0	0	0	0	4.99	0	0
TRINITY_DN95273_c0_g1	PMK20		0.53	0.566	0.158	0.88	1.05	0.12	0.2	0.28	0	0.39	0.3	0	0.85	0.6	0.52	0.33	0.6	0.15
TRINITY_DN96529_c1_g1	PMK21		0.552	1.4	0.434	0.66	1.86	0	0.65	1.44	0.72	0.7	0.91	0.64	0.75	0.75	0.81	0	2.04	0
TRINITY_DN96648_c3_g8	PMK22		2.1	2.05	3.586	0	0	2.57	0	6.46	3	0	0	0	10.5	3.79	12.36	0	0	0
TRINITY_DN96785_c4_g1	PMK23		0.276	0.354	0.318	0.22	0.15	0.43	0.35	0.7	0.57	0.55	0.21	0.07	0	0.29	0.34	0.26	0.42	0.18
TRINITY_DN97362_c0_g1	PMK24		0.498	0.952	0.402	0	0	0.1	0.48	0.09	0.31	1.51	0.25	0	0.23	0.63	1.4	0.27	3.79	0.2
TRINITY_DN99225_c0_g1	PMK25		0.904	0.688	1.348	1.1	0.12	1.89	0.93	0.71	2.14	1.4	0.83	1.25	0.52	0.83	0.54	0.57	0.95	0.92
TRINITY_DN99225_c1_g2	PMK26		22.574	24.596	22.004	16.28	22.02	19.27	27.44	26.03	28.71	23.18	24.59	23.15	23.26	28.55	19.26	22.71	21.79	19.63
TRINITY_DN99650_c0_g3	PMK27		31.214	32.918	27.758	30.56	31.35	25.95	39.76	39.4	31.68	24.96	32.72	32.29	29.85	31.54	34.79	30.94	29.58	14.08
TRINITY_DN99736_c0_g3	PMK28		16.482	17.952	13.112	13.18	11.25	16.75	17	14.36	13.73	19.99	21.94	13.71	17.6	27.44	13.31	14.64	14.77	8.06
TRINITY_DN105493_c0_g5	MVD1	2	24.54	28.634	22.5	23.82	26.3	23.4	24.24	21.85	21.86	32.69	50.89	26.76	18.75	20.23	19.07	23.2	23.9	21.41
TRINITY_DN119411_c0_g1	MVD2		0.268	0.096	0.178	0.27	0	0	0.78	0	0	0	0.48	0.63	0.29	0	0.18	0	0	0.08
TRINITY_DN87811_c2_g2	IDI1	4	96.882	92.304	120.034	56.4	78.03	112.4	137.05	108.76	103.13	103.98	73.31	133.84	105.49	117.34	133.88	81.49	84.08	116.92
TRINITY_DN87811_c2_g4	IDI2		10.236	6.474	2.488	8.65	8.34	0	9.83	3.88	2.98	4.56	0	2.39	6.04	3.43	0	22.1	16.72	7.07
TRINITY_DN92702_c3_g1	IDI3		442.912	502.108	465.31	391.49	431.71	414.5	447.19	485.76	454.92	448.33	532.26	433.23	438.77	544.66	448.52	488.78	516.15	575.38
TRINITY_DN92702_c3_g3	IDI4		0.232	0.608	0.188	0	0	0.26	0.74	0.64	0	0	0	0.34	0	1.57	0.34	0.42	0.83	0
TRINITY_DN102695_c1_g2	FPS1	6	0.164	0.104	0.064	0.82	0.21	0	0	0.31	0	0	0	0	0	0	0.32	0	0	0
TRINITY_DN102695_c2_g2	FPS2		31.36	31.356	22.14	36.5	28.05	27.49	26.39	26.87	19.54	39.74	61.06	25.67	25.27	23	19.67	28.9	17.8	18.33
TRINITY_DN102695_c2_g5	FPS3		1.42	0.628	0.688	1.33	0	0	1.96	1.08	0	0	0	0.95	2.25	0	2.49	1.56	2.06	0
TRINITY_DN96475_c0_g2	FPS4		21.6	24.912	18.414	20.76	25.09	19.22	26.9	24.18	23.55	21.36	24.01	16.09	18.89	19.63	21.62	20.09	31.65	11.59
TRINITY_DN96475_c0_g3	FPS5		16.254	15.842	11.634	21.93	12.7	13.68	14.94	11.7	8.72	21.69	37.51	17.55	6.98	9.02	9.42	15.73	8.28	8.8
TRINITY_DN96475_c0_g8	FPS6		1.336	0.17	0.514	4.42	0.14	0	0	0	0.61	1.03	0	0	0.67	0	0.99	0.56	0.71	0.97
TRINITY_DN100723_c0_g1	SS1	5	41.324	27.716	27.83	49.49	21.93	33.07	30.29	22.3	27.82	49.02	45.86	37.29	31.38	22.94	18.94	46.44	25.55	22.03
TRINITY_DN100723_c0_g2	SS2		9.816	5.734	9.468	13.5	4.8	8.6	9.94	6.6	8.78	7.05	5.9	8.04	11.93	3.23	14.73	6.66	8.14	7.19
TRINITY_DN101252_c1_g1	SS3		20.9	18.986	20.122	22.55	20.4	26.28	19.15	15.99	18.51	26.9	27.27	30.13	17.33	16.24	14.78	18.57	15.03	10.91
TRINITY_DN101252_c1_g2	SS4		0.592	0.126	0.362	1.53	0.44	1.1	0.37	0	0.11	0.31	0.19	0.6	0.46	0	0	0.29	0	0
TRINITY_DN101252_c1_g3	SS5		3.378	2.306	2.152	1.29	4.83	2.09	3.14	3.32	3.17	1.57	0	3.72	3.45	1.29	1.78	7.44	2.09	0
TRINITY_DN102031_c2_g1	SE1	12	39.834	28.404	61.06	44.35	15.53	71.42	34.11	21.88	52.28	61.43	74.17	107.23	16.94	15.53	26.76	42.34	14.91	47.61
TRINITY_DN102031_c2_g5	SE2		0.29	0.224	0.778	0	0.56	0.98	0.95	0	0.6	0.5	0.56	0.75	0	0	0.43	0	0	1.13
TRINITY_DN103064_c1_g3	SE3		2.066	3.646	2.124	2.99	2.44	2.71	1.26	1.42	0.88	2.2	8.16	2.93	0.96	0.95	2.55	2.92	5.26	1.55
TRINITY_DN57478_c0_g1	SE4		0	2.574	13.464	0	3.64	11.64	0	7.85	37.01	0	0	5.48	0	0.44	9.73	0	0.94	3.46
TRINITY_DN82655_c0_g1	SE5		8.208	4.954	5.708	16.36	5.17	6.32	4.29	3.92	7.83	6.27	6.81	5.46	4.69	3.62	2.72	9.43	5.25	6.21
TRINITY_DN91663_c1_g2	SE6		2.246	1.912	1.936	2.4	2.02	1.99	2.85	1.87	2.12	2.5	1.47	2.85	1.81	1.33	1.46	1.67	2.87	1.26
TRINITY_DN93460_c3_g1	SE7		2.236	2.124	1.712	0	4.99	0	0.07	5.63	0	5.72	0	6.09	3.39	0	2.47	2	0	0
TRINITY_DN94270_c1_g1	SE8		0.66	1.682	0.614	0	3.07	0	2.6	1.91	0.88	0	2.42	0	0	1.01	2.19	0.7	0	0
TRINITY_DN94270_c1_g4	SE9		0.488	0.366	0.354	0.76	0.57	0	1.68	0	0.19	0	0	0.37	0	0.22	0.21	0	1.04	1
TRINITY_DN94842_c0_g1	SE10		26.08	17.716	23.664	41.76	15.96	31.06	18.25	15.86	26.17	25.16	26.6	30.07	15.07	12.23	17.68	30.16	17.93	13.34
TRINITY_DN94842_c1_g1	SE11		59.542	42.168	90.57	80.84	32.86	107.06	56.12	42.91	99.6	64.19	79.3	132.43	31.66	25.66	57.19	64.9	30.11	56.57
TRINITY_DN95555_c1_g1	SE12		0.38	0.324	0.518	0.16	0.47	0.22	0.6	0.63	0.72	0.41	0.24	0.44	0.31	0.2	0.2	0.42	0.08	1.01
TRINITY_DN102604_c1_g1	Beta-AS1	7	1.086	0	0.214	2.13	0	0	2.1	0	1.07	0	0	0	1.2	0	0	0	0	0
TRINITY_DN102604_c1_g2	Beta-AS2		1.43	1.726	2.098	0	1	4.37	0.57	2.57	3.14	2.27	5.06	2.17	4.31	0	0	0	0	0.81
TRINITY_DN102604_c1_g3	Beta-AS3		1.48	0.08	2.194	2.19	0.07	3.23	0.92	0.19	2.48	1.62	0.08	1.92	1.72	0.06	1.46	0.95	0	1.88
TRINITY_DN102604_c1_g5	Beta-AS4		0.634	0.382	0.162	1.92	0.9	0.49	0.23	0	0	0	0.21	0.09	0.53	0.29	0	0.49	0.51	0.23
TRINITY_DN103656_c0_g3	Beta-AS5		0.354	0.4	1.088	0.36	0	1.32	0.36	0.4	0.75	0.74	0.49	2.5	0	0	0.43	0.31	1.11	0.44
TRINITY_DN91869_c1_g1	Beta-AS6		15.01	17.328	18.738	8.96	15.43	17.41	14.51	14.8	20.63	18.27	18.09	21.2	17.35	20.62	17.91	15.96	17.7	16.54
TRINITY_DN98665_c3_g1	Beta-AS7		0.642	0.162	0.286	0.8	0.44	0.49	0	0.17	0	1.92	0.2	0.6	0.21	0	0.34	0.28	0	0
TRINITY_DN80878_c0_g1	OAS1	5	1.37	0.232	0.912	1.74	0.12	1.64	0	0.18	0.31	1.13	0.63	1.05	2.37	0.2	0.99	1.61	0.03	0.57
TRINITY_DN81935_c0_g2	OAS2		0.312	0.092	0.384	0	0	0	1.56	0	0	0	0.46	0	0	0	0.37	0	0	1.55
TRINITY_DN89584_c0_g1	OAS3		130.742	48.744	35.034	90.79	32.2	61.85	175.22	67.01	25.82	157.69	67.14	52.32	99.42	54.48	16.18	130.59	22.89	19
TRINITY_DN89584_c1_g1	OAS4		1.276	0	0	0	0	0	0	0	0	6.38	0	0	0	0	0	0	0	0
TRINITY_DN89584_c1_g2	OAS5		105.132	106.524	42.63	89.89	140.45	88.46	115.27	75.63	39.66	124.28	182.52	28.55	86.55	73.01	22.08	109.67	61.01	34.4
TRINITY_DN102627_c0_g1	DDS1	2	67.256	4.214	1.394	91.76	2.86	2.75	45.25	1.63	0.27	72.84	12.97	2.96	67.04	1.95	0.48	59.39	1.66	0.51
TRINITY_DN102627_c1_g3	DDS2		30.522	5.112	4.198	52.05	1.25	7.61	16.32	1.94	1.28	34.44	14.6	10.42	17.23	5.62	0.84	32.57	2.15	0.84
TRINITY_DN39781_c0_g2	PPDS1	5	1.062	1.48	0.53	5.31	7.4	0	0	0	0	0	0	0	0	0	1.34	0	0	1.31
TRINITY_DN62813_c0_g1	PPDS2		8.004	3.484	1.716	7.92	2.98	1.62	4.44	4.19	1.13	9.94	5.02	2.87	5.47	2.52	0.53	12.25	2.71	2.43
TRINITY_DN96133_c3_g2	PPDS3		11.298	17.532	18.188	16.46	29.92	28.04	8.51	12.13	11.15	9.18	13.3	15.56	11	16.26	17.82	11.34	16.05	18.37
TRINITY_DN97770_c0_g1	PPDS4		43.92	27.526	35.54	52.74	22.41	50.78	34.66	18.86	27.79	51.41	60.06	52.43	32.83	21.39	17.87	47.96	14.91	28.83
TRINITY_DN97770_c1_g1	PPDS5		37.974	23.424	27.676	46.34	19.71	37.49	28.19	16.83	21.51	43.1	50.31	40	27.94	16.01	13.99	44.3	14.26	25.39
TRINITY_DN82782_c0_g3	PPTS1	3	23.752	12.474	24.412	17.62	19.96	10.23	13.22	0	49.2	37.73	9.22	19.2	16.61	5.09	3.33	33.58	28.1	40.1
TRINITY_DN82782_c0_g4	PPTS2		74.678	39.41	41.808	86.58	37.8	42.33	50.37	44.25	52.97	75.46	27.22	32.4	70.32	33.56	30.01	90.66	54.22	51.33
TRINITY_DN96395_c5_g7	PPTS3		43.57	30.044	35.442	45.53	21.82	32.17	32.13	18.15	39.36	47.94	39.4	31.95	39.22	19.96	28.94	53.03	50.89	44.79
TRINITY_DN84431_c6_g2	LAS1	2	1.112	2.556	0.672	1.27	1.96	0.68	1.24	2.31	0.61	1.3	3.84	1.49	1.14	2.7	0.45	0.61	1.97	0.13
TRINITY_DN84431_c7_g1	LAS2		0.738	1.618	0.766	0.41	0.73	0.45	0.36	2.4	0.69	0.77	2.06	1.84	1.07	1.54	0.71	1.08	1.36	0.14
TRINITY_DN102685_c0_g1	CAS1	2	21.11	13.832	14.05	15.73	8.87	10.54	32.45	23.98	22.82	22.97	15.63	11.87	17.33	10.62	14.65	17.07	10.06	10.37
TRINITY_DN103057_c1_g3	CAS2		28.118	16.382	12.654	36.07	14.04	10.42	24.7	21.19	18.71	27.97	18.19	13.01	23.44	11.23	11.6	28.41	17.26	9.53
		192
