# Supplementary material for: Comprehensive Characterization for Ginsenosides Biosynthesis in Ginseng Root by Integration Analysis of Chemical and Transcriptome
Source: Molecules. 2017 May 31;22(6):889. doi: 10.3390/molecules22060889 (PMC6152789; doi:10.3390/molecules22060889)
Supplement: Supplementary file 1 [file molecules-22-00889-s001.zip › molecules-192541-supplementary /Supplementary material 12-Table S9.xls]

## Sheet: Supplement file-Table S8
Table S9. Candidate 290 transcripts encoding UGT protein and their expression level in 15 samples. The eight highlighted UGTs were transcripts specifically expressed in the periderm and stele (FPKM ≥ 2).
Gene ID	Enzyme name	Average FPKM in periderm	Average FPKM in cortex	Average FPKM in stele	FPKM in P-1	FPKM in C-1	FPKM in S-1	FPKM in P-2	FPKM in C-2	FPKM in S-2	FPKM in P-3	FPKM in C-3	FPKM in S-3	FPKM in P-4	FPKM in C-4	FPKM in S-4	FPKM in P-5	FPKM in C-5	FPKM in S-5
TRINITY_DN100547_c0_g1	UGT	3.168	2.034	2.11	3.88	2.69	2.25	7.66	4.16	2.58	2.83	1.79	2.43	1.47	1.53	3.29	0	0	0
TRINITY_DN100547_c0_g4	UGT	33.728	27.154	27.854	25.75	24.26	31.97	39.05	28.09	31.03	36.98	27.88	29.81	29.32	27.19	27.99	37.54	28.35	18.47
TRINITY_DN100896_c1_g2	UGT	39.75	10.792	15.02	40.8	8.88	18.2	39.83	10.86	14.33	38.65	17.07	15.43	47.16	9.95	13.35	32.31	7.2	13.79
TRINITY_DN100896_c2_g1	UGT	84.572	13.05	19.628	88.06	13.27	23.71	79.84	12.79	17.09	98.3	24.56	21.04	81.65	7.65	13.37	75.01	6.98	22.93
TRINITY_DN101018_c0_g1	UGT	0.226	1.06	1.064	0	0.97	0	0	1.38	0	0.19	1.14	0.82	0.94	1.38	0.99	0	0.43	3.51
TRINITY_DN101018_c1_g1	UGT	20.872	5.266	4.704	22.31	5.8	6.35	18.32	4.43	3.85	22.02	5.41	5.15	20	6.39	3.86	21.71	4.3	4.31
TRINITY_DN101371_c1_g1	UGT	0.308	0.386	0.336	0	1.11	0.7	0	0	0	0	0	0	0.9	0	0.98	0.64	0.82	0
TRINITY_DN101371_c1_g3	UGT	4.324	2.56	3.1	4.62	3.51	4	6.14	2.3	2.02	4.17	1.45	3.04	2.97	2.53	2.03	3.72	3.01	4.41
TRINITY_DN101371_c2_g2	UGT	1.012	0.766	0.498	2.29	2.47	1.21	0.61	0.1	0.13	0.12	0.27	0.19	1.23	0.71	0.96	0.81	0.28	0
TRINITY_DN101371_c2_g3	UGT	2.87	2.514	2.818	2.84	2.51	2.22	3.23	3.07	2.76	3.44	2.02	2.89	2.21	2.32	2.64	2.63	2.65	3.58
TRINITY_DN101692_c2_g3	UGT	9.896	6.33	6.508	9.02	4.95	5.22	7.56	6.11	7.01	10.87	7.42	5.65	12.53	7.97	6.79	9.5	5.2	7.87
TRINITY_DN101980_c0_g1	UGT	25.934	5.918	12.096	31.68	5.07	19.78	20.55	6.61	10.85	29.64	9.04		17.07	4.81	3.66	30.73	4.06	11.1
TRINITY_DN101980_c0_g4	UGT	3.23	4.23	1.176	6.5	0	2.71	0	13.69	3.17	3.73	0	0	3.71	4.03	0	2.21	3.43	0
TRINITY_DN101997_c4_g1	UGT	0.086	0.286	0.188	0	0	0.94	0	0.57	0	0.15	0.05	0	0.28	0.55	0	0	0.26	0
TRINITY_DN102324_c1_g1	UGT	1.046	0.62	0.588	0.9	0.68	0.71	1.19	0.59	0.67	1.33	0.72	0.53	0.93	0.74	0.43	0.88	0.37	0.6
TRINITY_DN102891_c0_g1	UGT	60.298	24.858	17.876	72.28	19.06	24.3	41.27	14.36	11.03	85.75	63.47	29.85	37.75	12.92	7.73	64.44	14.48	16.47
TRINITY_DN102891_c2_g1	UGT	0.648	1.064	0.962	1.13	0	0	0	1.85	0	1.1	1.75	1.43	1.01	1.72	1.49	0	0	1.89
TRINITY_DN102891_c2_g2	UGT	6.814	4.024	0.756	2.4	0.29	0.36	0.39	5.14	0.41	13.35	13.02	1.57	5.3	0.44	0	12.63	1.23	1.44
TRINITY_DN102891_c2_g3	UGT	55.606	31.03	29.974	59.03	28.65	35.56	44.27	23.02	21.85	73.87	53.19	41.52	36.72	22.22	17.27	64.14	28.07	33.67
TRINITY_DN103080_c2_g1	UGT	0.138	0.05	0.356	0	0.25	0	0.34	0	0	0.35	0	1.37	0	0	0.41	0	0	0
TRINITY_DN103326_c2_g2	UGT	0.888	1.002	0.716	0	1.37	0.56	1.25	0.19	0.7	1.7	0.37	1.39	1.02	1.1	0.93	0.47	1.98	0
TRINITY_DN103693_c0_g1	UGT	0.98	0	2.654	0	0	0	4.9	0	0	0	0	13.27	0	0	0	0	0	0
TRINITY_DN103693_c1_g2	UGT	0.804	0.738	0.314	1.69	2.28	0.66	0.58	0.05	0.2	0.21	0.61	0.22	1.04	0.5	0.26	0.5	0.25	0.23
TRINITY_DN103693_c2_g1	UGT	0.808	0.834	0.49	1.86	2.46	0.71	0.29	0.16	0.33	0.32	0.23	0.22	1.07	0.78	0.93	0.5	0.54	0.26
TRINITY_DN103931_c0_g2	UGT	23.164	23.578	19.616	25.29	28.41	21.35	22.96	20.4	15.14	24.48	25.44	22.13	23.29	26.48	21.5	19.8	17.16	17.96
TRINITY_DN103931_c0_g3	UGT	0.68	0.268	0.824	0.28	1.34	1.26	1.08	0	2.86	1.55	0	0	0	0	0	0.49	0	0
TRINITY_DN104048_c0_g1	UGT	9.728	9.544	9.05	10.48	10.64	9.6	8.9	6.37	6.18	8.82	11.48	8.71	8.71	12.23	8.8	11.73	7	11.96
TRINITY_DN104048_c0_g3	UGT	1.106	0.918	0.974	2.29	2.39	1.76	1.11	0.34	0.21	0.3	0.36	1.14	1.27	1.09	1.16	0.56	0.41	0.6
TRINITY_DN104561_c0_g1	UGT	181.834	98.754	76.444	51.26	44.3	46.82	252.76	106.19	66.24	336.12	203.41	140.2	80.08	66.7	35.64	188.95	73.17	93.32
TRINITY_DN104917_c1_g5	UGT	2.776	1.936	0.996	4.84	4.18	3.36	1.03	0.79	0.17	0.97	1.87	0.5	5.37	0.91	0.95	1.67	1.93	0
TRINITY_DN104968_c2_g4	UGT	9.056	4.088	2.988	8.48	4.85	4.86	10.06	4.41	2.82	10.54	3.14	2.22	9.52	2.87	3.05	6.68	5.17	1.99
TRINITY_DN104968_c2_g7	UGT	0.192	0	0	0	0	0	0.96	0	0	0	0	0	0	0	0	0	0	0
TRINITY_DN105123_c2_g1	UGT	0.294	1.004	1.406	0.57	0	1.68	0.9	0.99	3.74	0	0	0	0	3.45	1.61	0	0.58	0
TRINITY_DN106286_c0_g1	UGT	0.082	0.924	0.126	0	1.74	0.06	0.19	0.26	0	0.11	1.05	0.57	0.05	0.62	0	0.06	0.95	0
TRINITY_DN106583_c0_g1	UGT	2.934	6.336	0.412	3.29	12.5	0	6.51	0	0	3.66	4.56	0	0	5.91	0	1.21	8.71	2.06
TRINITY_DN107177_c0_g1	UGT	0.802	0.318	0	0	0	0	0	0	0	1.13	0.25	0	0	0	0	2.88	1.34	0
TRINITY_DN107800_c0_g1	UGT	0.032	0.178	2.392	0	0.2	2.12	0.03	0.22	4.48	0.06	0.04	1.72	0.07	0	1.52	0	0.43	2.12
TRINITY_DN108040_c0_g1	UGT	1.302	0.074	0	0.7	0	0	2.42	0	0	1.24	0	0	0.37	0	0	1.78	0.37	0
TRINITY_DN108110_c0_g1	UGT	0	0	3.452	0	0	5.65	0	0	1	0	0	5.8	0	0	0	0	0	4.81
TRINITY_DN108535_c0_g1	UGT	3.956	0.672	1.14	0	0.38	0.8	6.45	0	0	13.33	1.15	0	0	1.05	0	0	0.78	4.9
TRINITY_DN109046_c0_g1	UGT	2.202	1.54	0.416	0.66	1.49	0.61	1.92	0	0	5.05	4.24	0	2.14	0	0.72	1.24	1.97	0.75
TRINITY_DN109112_c0_g1	UGT	0.236	0.104	0.078	0.12	0.05	0.32	0.13	0	0.07	0.26	0	0	0.67	0	0	0	0.47	0
TRINITY_DN109599_c0_g1	UGT	5.488	0	0	1.9	0	0	7.16	0	0	7.58	0	0	5.78	0	0	5.02	0	0
TRINITY_DN111073_c0_g1	UGT	0	1.082	1.252	0	0	4.58	0	1.41	0	0	0	0	0	0	1.68	0	4	0
TRINITY_DN111769_c0_g1	UGT	0.534	0	0	0	0	0	0	0	0	0	0	0	0	0	0	2.67	0	0
TRINITY_DN112184_c0_g1	UGT	6.482	6.184	1.228	12.91	9.47	0	2.76	3.3	0	2.78	3.68	1.43	13.96	7.34	3.05	0	7.13	1.66
TRINITY_DN112918_c0_g1	UGT	0.084	1.36	0.058	0.15	2.61	0	0	1	0	0	2.36	0.29	0	0.78	0	0.27	0.05	0
TRINITY_DN113704_c0_g1	UGT	0.17	0.38	0.402	0.85	0.82	0	0	0	0	0	0.79	0	0	0	0	0	0.29	2.01
TRINITY_DN114802_c0_g1	UGT	0.074	1.352	0	0	2.68	0	0	0.32	0	0.21	3.18	0	0.16	0.31	0	0	0.27	0
TRINITY_DN114839_c0_g1	UGT	0	0	0.256	0	0	0	0	0	0	0	0	0	0	0	0	0	0	1.28
TRINITY_DN115260_c0_g1	UGT	0.394	0.098	0.1	0.44	0	0.07	0.21	0	0	0.42	0	0.25	0.24	0.32	0	0.66	0.17	0.18
TRINITY_DN115267_c0_g1	UGT	32.25	13.156	5.772	8.27	21.58	15.23	36.35	18.31	0	51.2	5.22	0	30.98	4.24	4.41	34.45	16.43	9.22
TRINITY_DN115399_c0_g1	UGT	1.248	0.294	0	0.35	0	0	1.09	0	0	0.25	0	0	0.79	0	0	3.76	1.47	0
TRINITY_DN116104_c0_g1	UGT	6.31	2.574	1.112	9.19	6.67	3.91	1.48	0	0	11.67	0	0	4.91	4.69	1.65	4.3	1.51	0
TRINITY_DN116822_c0_g1	UGT	0.232	0.516	0.408	0.38	0.85	0.9	0.45	0	0.61	0.33	0	0	0	0.73	0	0	1	0.53
TRINITY_DN118653_c0_g1	UGT	0.136	0.318	0.432	0	0	2.16	0	0	0	0	1.59	0	0.68	0	0	0	0	0
TRINITY_DN119133_c0_g1	UGT	0.16	0.278	0.438	0	0.17	0.49	0	0.17	0.4	0.47	0.2	0.3	0.33	0.24	0.42	0	0.61	0.58
TRINITY_DN119160_c0_g1	UGT	54.406	24.108	19.06	66.13	46.11	33.35	45.99	10.12	6.98	50.88	18	17.36	39.83	20.46	17.2	69.2	25.85	20.41
TRINITY_DN119184_c0_g1	UGT	1.618	0	0.024	0	0	0.09	0	0	0.03	4.53	0	0	3.56	0	0	0	0	0
TRINITY_DN119532_c0_g1	UGT	11.56	4.286	4.824	14.77	7.12	8.8	8.93	2.66	2.24	11.3	3.34	5.02	8.14	3.59	1.94	14.66	4.72	6.12
TRINITY_DN119950_c0_g1	UGT	0.07	0	0	0	0	0	0.35	0	0	0	0	0	0	0	0	0	0	0
TRINITY_DN120132_c0_g1	UGT	0.654	0.342	0.31	0.79	0.24	0.24	0	0.56	0	0.35	0.67	0.17	0.92	0	1.14	1.21	0.24	0
TRINITY_DN120258_c0_g1	UGT	10.634	4.912	0.87	13.41	8.93	0.21	11.45	0	0.71	14.51	4.89	3.43	7.26	3.75	0	6.54	6.99	0
TRINITY_DN121927_c0_g1	UGT	2.608	0	0	5.44	0	0	2.66	0	0	0	0	0	0	0	0	4.94	0	0
TRINITY_DN122043_c0_g1	UGT	0.722	0.198	1.08	0.93	0	0	1.37	0.51	0	0	0	3.17	0.52	0	2.23	0.79	0.48	0
TRINITY_DN122134_c0_g1	UGT	60.486	26.272	25.318	88.89	40.69	29.43	50.52	4.36	14.74	56.04	32.29	30.66	47.49	31.72	20.9	59.49	22.3	30.86
TRINITY_DN122247_c0_g1	UGT	1.232	0	0.164	1.05	0	0	0.68	0	0	1.27	0	0	1.39	0	0	1.77	0	0.82
TRINITY_DN122436_c0_g1	UGT	1.762	0	0	4.55	0	0	1.87	0	0	0	0	0	0	0	0	2.39	0	0
TRINITY_DN124430_c0_g1	UGT	0.174	0.296	0.032	0	0.38	0.16	0	0.19	0	0.34	0	0	0.38	0.91	0	0.15	0	0
TRINITY_DN15637_c0_g1	UGT	0.368	0.014	0.23	0	0.03	0.39	0.21	0	0.07	0.57	0	0.18	0.57	0	0.31	0.49	0.04	0.2
TRINITY_DN15728_c0_g1	UGT	12.5	5.424	4.916	27.67	13.12	10.69	6.88	2.21	1.63	6.28	1.32	1.67	12.73	5.62	5.49	8.94	4.85	5.1
TRINITY_DN19377_c0_g1	UGT	4.678	5.77	6.584	5.19	1.36	4.76	5.76	8.11	6.9	3.41	7.38	4.93	1.29	7.84	5.7	7.74	4.16	10.63
TRINITY_DN19813_c0_g1	UGT	0.684	0.372	1.436	0.77	0.44	1.74	0.68	0.35	0.92	0.23	0.09	0.73	0.64	0.25	1.18	1.1	0.73	2.61
TRINITY_DN2010_c0_g1	UGT	0.53	0.432	0.278	0	0.38	0.24	0.26	0	0.27	1.33	1.78	0.26	0.59	0	0.31	0.47	0	0.31
TRINITY_DN21079_c0_g1	UGT	0.666	0.072	0.182	1.01	0.36	0.91	0	0	0	0.53	0	0	1.79	0	0	0	0	0
TRINITY_DN22267_c0_g1	UGT	0.026	0	0	0	0	0	0	0	0	0	0	0	0	0	0	0.13	0	0
TRINITY_DN22719_c0_g1	UGT	0	1.904	0	0	0.7	0	0	3.26	0	0	2.28	0	0	0	0	0	3.28	0
TRINITY_DN24327_c0_g2	UGT	0.144	0	0	0.72	0	0	0	0	0	0	0	0	0	0	0	0	0	0
TRINITY_DN25525_c0_g1	UGT	0.068	0.06	0.376	0	0.08	0	0.09	0	1.64	0.25	0	0	0	0.11	0.24	0	0.11	0
TRINITY_DN25761_c0_g1	UGT	5.094	2.496	1.534	2.24	6.52	3.1	5.46	0	0	7.4	1.45	3.36	8.29	1.15	1.21	2.08	3.36	0
TRINITY_DN25921_c0_g2	UGT	3.04	0.066	0.154	3.75	0.22	0.21	1.7	0	0.2	3.63	0	0.07	4.24	0.11	0.08	1.88	0	0.21
TRINITY_DN25956_c0_g1	UGT	4.22	0.714	2.586	21.1	3.57	12.93	0	0	0	0	0	0	0	0	0	0	0	0
TRINITY_DN26111_c0_g1	UGT	0.09	0	0	0	0	0	0	0	0	0	0	0	0.45	0	0	0	0	0
TRINITY_DN27075_c0_g1	UGT	0	0.182	0.066	0	0	0	0	0	0	0	0	0	0	0.2	0	0	0.71	0.33
TRINITY_DN29571_c0_g1	UGT	2.626	0	0	0	0	0	0	0	0	0	0	0	4.35	0	0	8.78	0	0
TRINITY_DN35570_c0_g1	UGT	1.73	0	0	0	0	0	0	0	0	0	0	0	3.72	0	0	4.93	0	0
TRINITY_DN41656_c0_g1	UGT	0.774	0.182	0.042	0.13	0	0	1.42	0	0	2.32	0.08	0	0	0.07	0.14	0	0.76	0.07
TRINITY_DN41656_c0_g2	UGT	3.048	1.312	0.486	2.34	0.44	0.14	4.23	0.49	0.49	8.67	4.3	1.09	0	0.9	0.14	0	0.43	0.57
TRINITY_DN43144_c0_g1	UGT	0.56	0.072	0.67	0.36	0	0.52	0.35	0	0.73	0	0	2.1	0.66	0	0	1.43	0.36	0
TRINITY_DN43342_c0_g1	UGT	0.234	0.084	0	0	0	0	0	0	0	0	0.42	0	0	0	0	1.17	0	0
TRINITY_DN43438_c0_g1	UGT	2.012	0.718	0.77	0.95	1.41	0.87	0	0	0	0	1.21	1.42	5.59	0.97	1.03	3.52	0	0.53
TRINITY_DN44963_c0_g1	UGT	2.31	2.448	1.196	2.55	3.22	1.57	3.3	2.68	0.83	3.16	2.94	0.63	2.21	1.94	1.39	0.33	1.46	1.56
TRINITY_DN48952_c0_g3	UGT	4.716	3.498	2.052	1.12	0	0	10.09	5.76	3.65	1.93	6.55	3.45	5.09	0.58	0.99	5.35	4.6	2.17
TRINITY_DN4946_c0_g2	UGT	1.966	0.43	0.018	0	0	0	3.02	0	0	1.76	0.42	0	1.22	0	0	3.83	1.73	0.09
TRINITY_DN50853_c0_g1	UGT	0.444	0.444	0.376	1.55	0.75	0.24	0	0	0.53	0.52	0.95	0.51	0	0	0.6	0.15	0.52	0
TRINITY_DN51933_c0_g1	UGT	0.642	0.048	0.47	0.79	0	0.42	0.96	0	0.73	0.39	0.24	0.36	0.49	0	0	0.58	0	0.84
TRINITY_DN54666_c0_g2	UGT	17.454	16.26	18.158	22.04	32.58	16.81	13.59	3.09	12.08	6.6	15.03	17.67	31.27	0	32.32	13.77	30.6	11.91
TRINITY_DN54666_c0_g3	UGT	1.736	0.764	0.022	0	0	0.11	3.55	3.82	0	5.12	0	0	0	0	0	0.01	0	0
TRINITY_DN55584_c0_g2	UGT	10.004	25.894	13.06	7.54	28.72	19.39	3.16	18	9.1	11.37	13.4	1.06	7.22	48.52	11.56	20.73	20.83	24.19
TRINITY_DN55584_c0_g3	UGT	6.564	9.764	8.346	9.41	15.24	10.91	1.8	0	4.69	0	5.54	4.86	13.96	14.52	15.15	7.65	13.52	6.12
TRINITY_DN5560_c0_g1	UGT	0.184	0	0	0.19	0	0	0.19	0	0	0.19	0	0	0	0	0	0.35	0	0
TRINITY_DN56024_c0_g1	UGT	2.534	2.246	0.898	0.08	1.67	0	3.56	2.18	1.54	2.9	1.98	0.81	1.74	1.38	1.38	4.39	4.02	0.76
TRINITY_DN56024_c1_g1	UGT	0.872	0.422	1.184	2.99	0	1.84	0	0.86	0.8	0.57	0	0.75	0.8	0.77	0	0	0.48	2.53
TRINITY_DN56533_c0_g1	UGT	0.942	0.16	0.176	0.82	0.11	0.21	1.24	0.08	0.44	1.42	0.39	0.15	0	0	0.08	1.23	0.22	0
TRINITY_DN59945_c1_g1	UGT	1.312	0.198	0	2.85	0.99	0	0	0	0	1.57	0	0	0	0	0	2.14	0	0
TRINITY_DN60439_c0_g2	UGT	43.578	18.1	9.878	47.58	21.64	16.24	49.99	17.46	7.93	44.9	19.58	9.18	31.82	15.15	4.63	43.6	16.67	11.41
TRINITY_DN61224_c0_g1	UGT	0.086	1.036	0	0	2.11	0	0	0	0	0.43	1.18	0	0	0.95	0	0	0.94	0
TRINITY_DN61224_c1_g1	UGT	0.684	2.212	0.744	0.83	1.22	1.96	0.42	1.45	0.38	0	1.69	0.18	0.81	3.38	0.59	1.36	3.32	0.61
TRINITY_DN61517_c0_g1	UGT	0.162	0.088	0	0	0.1	0	0.11	0	0	0.1	0.21	0	0.44	0	0	0.16	0.13	0
TRINITY_DN62392_c0_g1	UGT	1.162	0.378	0.176	4.15	0.41	0	0.28	0.32	0.88	0	0	0	0.63	0	0	0.75	1.16	0
TRINITY_DN63668_c0_g1	UGT	1.326	0.294	0	4.27	0	0	0	0	0	0	0	0	1.41	1.47	0	0.95	0	0
TRINITY_DN63668_c0_g2	UGT	0.168	0.064	0	0	0.32	0	0	0	0	0.46	0	0	0	0	0	0.38	0	0
TRINITY_DN65972_c0_g1	UGT	0.182	0.126	0.222	0.91	0.63	0	0	0	0	0	0	0	0	0	0	0	0	1.11
TRINITY_DN65972_c1_g1	UGT	0.14	0.41	0.042	0	0	0.21	0	0	0	0.7	0.31	0	0	1.74	0	0	0	0
TRINITY_DN67654_c0_g1	UGT	0.234	0.194	0.104	0	0.12	0	0.17	0.5	0	0.93	0.35	0.38	0	0	0	0.07	0	0.14
TRINITY_DN67882_c0_g1	UGT	3.548	0	0	7.07	0	0	1.25	0	0	4.68	0	0	2.29	0	0	2.45	0	0
TRINITY_DN68393_c0_g1	UGT	1.202	0.87	0.488	2.44	2.14	0.99	0.26	0.26	0.26	0.48	0	0.92	1.84	1.7	0.27	0.99	0.25	0
TRINITY_DN69209_c0_g1	UGT	0.3	0.85	0.066	0	0.62	0	0.56	0	0	0	1.16	0	0.53	0	0.33	0.41	2.47	0
TRINITY_DN69783_c0_g1	UGT	1.282	0.76	0.462	2.1	0.67	0	0.88	0.68	0	1.71	1.53	0.3	0.32	0.62	0.32	1.4	0.3	1.69
TRINITY_DN70148_c0_g1	UGT	6.184	0.058	0.024	18.81	0	0.12	1.65	0	0	0	0.12	0	5.68	0.07	0	4.78	0.1	0
TRINITY_DN70324_c0_g1	UGT	0.246	0.138	0.06	0.34	0.19	0.14	0.18	0.17	0	0.29	0.14	0	0.28	0	0.16	0.14	0.19	0
TRINITY_DN70411_c0_g1	UGT	0.292	0.3	0.26	0.62	0.47	0	0.15	0.24	0.32	0.1	0	0.34	0.42	0.4	0.51	0.17	0.39	0.13
TRINITY_DN70411_c0_g2	UGT	0.816	0.378	0.35	0	0	0	0	0	0	1.5	1.89	0	1.55	0	1.75	1.03	0	0
TRINITY_DN70604_c0_g1	UGT	0.424	1.084	1.476	1	1.18	2.14	0.33	0.7	1.17	0.46	2.06	1.79	0.01	0.82	0.91	0.32	0.66	1.37
TRINITY_DN70720_c0_g2	UGT	3.304	0.232	0.05	0.88	0.06	0.04	2.27	0.17	0	7.75	0.17	0	2.42	0.31	0.04	3.2	0.45	0.17
TRINITY_DN71630_c0_g1	UGT	0.076	0	0	0	0	0	0.38	0	0	0	0	0	0	0	0	0	0	0
TRINITY_DN72479_c0_g1	UGT	0	0	0.048	0	0	0	0	0	0.24	0	0	0	0	0	0	0	0	0
TRINITY_DN72590_c0_g2	UGT	0.874	0.114	0.014	0	0	0	1.78	0	0	2.59	0.57	0.07	0	0	0	0	0	0
TRINITY_DN75911_c0_g1	UGT	3.498	4.298	1.406	3.94	5.89	4.94	2.44	2.74	1.7	4.46	3.37	0	2.82	3.43	0.39	3.83	6.06	0
TRINITY_DN75955_c0_g1	UGT	0.11	1.138	0.256	0.17	2.44	0.21	0.03	0	0	0.27	0.54	0.34	0.08	2.36	0.73	0	0.35	0
TRINITY_DN75986_c0_g1	UGT	4.618	1.58	0.67	1.69	0.93	0.45	4.66	0.47	0.29	8.56	3.32	1.21	3.21	1.04	0.25	4.97	2.14	1.15
TRINITY_DN76401_c0_g3	UGT	1.886	0.52	0.906	0.98	0.04	0.24	1.64	0.57	1.43	3.2	1.18	0.69	0.87	0.56	0.39	2.74	0.25	1.78
TRINITY_DN76549_c0_g1	UGT	10.138	6.796	5.01	25.54	17.82	10.1	5.49	2.42	2.35	4.69	2.46	2.32	7.55	6.86	5.92	7.42	4.42	4.36
TRINITY_DN78154_c0_g2	UGT	0.19	0.36	0.162	0.45	1.2	0.41	0	0.08	0	0	0	0.07	0.2	0.31	0.33	0.3	0.21	0
TRINITY_DN78414_c0_g3	UGT	154.448	21.256	10.488	218.04	11.95	24.84	124.71	10.15	2.84	259.89	77.74	21.11	57.03	5.15	0.71	112.57	1.29	2.94
TRINITY_DN79916_c0_g1	UGT	1.75	2.886	2.424	1.94	2.91	0	2.76	5.86	1.85	1.29	2.84	3.87	0	0.91	2.07	2.76	1.91	4.33
TRINITY_DN80212_c0_g1	UGT	2.318	0.028	0.092	1.33	0	0.2	0.75	0	0.04	2.93	0.04	0	3.34	0	0	3.24	0.1	0.22
TRINITY_DN80221_c0_g1	UGT	2.134	1.036	0.406	3.46	2.81	0.46	0	0	0	0	1.4	1.09	5.87	0	0	1.34	0.97	0.48
TRINITY_DN80917_c0_g1	UGT	3.544	0.52	0.044	0.88	0.15	0.12	2.27	0	0	9.48	0.78	0.1	1.71	0.56	0	3.38	1.11	0
TRINITY_DN81321_c0_g3	UGT	0.614	2.028	0.45	0	0.9	0.39	0.66	1.54	0.15	0	4.61	0	0	0.2	0	2.41	2.89	1.71
TRINITY_DN81321_c1_g1	UGT	1.414	0.518	0.506	3.7	0.17	0	0	2.42	2.53	0	0	0	0	0	0	3.37	0	0
TRINITY_DN81321_c1_g3	UGT	0.46	1.004	0.798	0	0	0	0	2.79	2.42	0.75	1.43	0	0	0.73	0	1.55	0.07	1.57
TRINITY_DN81479_c0_g1	UGT	2.108	0.388	0.328	3.23	0.18	0.62	1.44	0	0	2.45	0.88	0.17	0.9	0.35	0	2.52	0.53	0.85
TRINITY_DN81584_c0_g1	UGT	0.5	1.084	0.798	0.63	1.61	0.92	0.48	0.55	0.37	0.36	0.78	0.77	0.46	0.44	1.4	0.57	2.04	0.53
TRINITY_DN81719_c0_g1	UGT	0.858	0.552	0.062	1.85	0.19	0	0.52	0.88	0	1.33	1.42	0	0.59	0	0.31	0	0.27	0
TRINITY_DN81719_c0_g2	UGT	26.164	30.234	25.496	16.06	28.12	23.42	25.6	29.03	22.52	30.11	35.53	29.14	30.54	29.02	21.35	28.51	29.47	31.05
TRINITY_DN82620_c0_g1	UGT	3.198	2.138	2.232	3.35	1.94	2.53	1.64	1.35	1.87	2.46	2.32	2.44	4.18	1.91	1.81	4.36	3.17	2.51
TRINITY_DN82664_c0_g2	UGT	8.176	13.342	5.342	7.79	19.18	7.46	6.19	8.08	2.33	10.36	15.35	9.62	5.99	10.83	0	10.55	13.27	7.3
TRINITY_DN82721_c0_g1	UGT	17.89	13.218	11.782	14.68	16.04	14.8	18.38	11.4	10.22	16.89	10.88	8.06	17.08	15.71	11.83	22.42	12.06	14
TRINITY_DN83433_c0_g1	UGT	7.76	0.208	0.158	14.85	0.33	0.26	2.85	0	0	5.09	0	0.1	11.92	0.48	0.24	4.09	0.23	0.19
TRINITY_DN83963_c0_g1	UGT	18.786	18.164	13.068	21.42	10.85	9.96	20.56	16.71	14.31	22.64	23.31	11.31	12.9	22.06	15.49	16.41	17.89	14.27
TRINITY_DN84070_c0_g2	UGT	0.272	1.344	1.01	0.21	2.05	1.64	0.36	0.7	0.38	0	1.02	0.77	0.34	2.14	0.74	0.45	0.81	1.52
TRINITY_DN84070_c0_g3	UGT	0.108	0.524	0.468	0	0	0.59	0.37	0.21	0	0	0.84	0	0	1	1.75	0.17	0.57	0
TRINITY_DN84324_c0_g1	UGT	6.982	0.246	0.018	5.79	0.1	0	6.91	0.32	0	7.4	0.63	0.09	6.22	0.12	0	8.59	0.06	0
TRINITY_DN84546_c0_g1	UGT	8.374	4.526	5.314	12.34	6.97	7.06	9.49	6.21	3.13	8.44	2.18	5.08	4.08	3.04	4.14	7.52	4.23	7.16
TRINITY_DN84604_c0_g1	UGT	3.758	0.13	0.46	2.22	0	0	4.16	0	0	4.72	0	0	2.69	0	0.87	5	0.65	1.43
TRINITY_DN84604_c1_g1	UGT	1.28	0.39	0.476	0.31	0.3	0.51	2.38	0.5	0.7	1.07	0.81	1.17	0.63	0.34	0	2.01	0	0
TRINITY_DN84834_c0_g1	UGT	2.544	1.728	1.734	2.82	1.7	1.24	2.72	1.19	1.81	2.25	1.72	1.36	2.05	1.98	1.53	2.88	2.05	2.73
TRINITY_DN85454_c0_g2	UGT	0.184	0.236	0.832	0.22	0.36	1.98	0	0	0.3	0.38	0.82	0	0.32	0	0.66	0	0	1.22
TRINITY_DN85454_c0_g3	UGT	0.264	0.616	0.522	1.31	1.19	0.94	0	0	0.21	0.01	0	0.3	0	1.39	1.16	0	0.5	0
TRINITY_DN85454_c1_g2	UGT	14.542	11.746	12.656	17.94	19.82	16.82	9.84	4.23	9.13	12.46	11.09	10.16	16.28	10.59	13.15	16.19	13	14.02
TRINITY_DN85454_c1_g3	UGT	1.448	1.322	1.528	0.51	1.31	0.84	1.04	0.68	1.22	1.22	1.21	1.17	1.03	0.57	1.18	3.44	2.84	3.23
TRINITY_DN85826_c0_g1	UGT	51.756	5.584	5.376	72.86	7.55	3.52	47.03	4.29	1.27	34.44	0.31	7.97	49.13	7.58	9.3	55.32	8.19	4.82
TRINITY_DN85826_c0_g2	UGT	15.118	1.906	2.332	30.38	2.8	2.81	4.08	1.79	1.55	8.27	1.14	1.95	17.76	0.09	3.7	15.1	3.71	1.65
TRINITY_DN86234_c0_g1	UGT	56.224	6.596	7.258	69.39	9.48	7.86	45.43	3.47	3.02	44.29	6.26	5.9	69.61	9.38	8.33	52.4	4.39	11.18
TRINITY_DN86234_c0_g2	UGT	5.192	1.61	1.152	3.68	1.97	1.1	4.55	0.75	0.77	6.7	2.22	1.52	4.96	1.33	0.83	6.07	1.78	1.54
TRINITY_DN86312_c0_g3	UGT	1.906	2.202	4.746	2.39	0.89	3.86	2.9	2.01	5.04	1.7	1.52	1.18	2.54	2.44	7.6	0	4.15	6.05
TRINITY_DN86312_c1_g1	UGT	0.296	0	0.008	0	0	0	0.54	0	0.04	0	0	0	0	0	0	0.94	0	0
TRINITY_DN86312_c2_g1	UGT	2.006	0.94	0.438	2.2	1.08	0.6	0.95	0.45	0	3.47	2.04	0.68	1.87	0.51	0.14	1.54	0.62	0.77
TRINITY_DN86348_c0_g1	UGT	1.322	0.042	0.022	1.22	0.05	0.05	1.31	0	0.03	1.57	0.07	0	1.2	0	0	1.31	0.09	0.03
TRINITY_DN86473_c0_g2	UGT	2.118	0.1	0.25	3.42	0.15	0.6	0.82	0	0.11	1.88	0.04	0.08	2.57	0.2	0.36	1.9	0.11	0.1
TRINITY_DN86473_c1_g1	UGT	0.956	0.13	0.5	0	0	0	1.16	0	0	0.81	0	0.39	2.64	0.65	1.87	0.17	0	0.24
TRINITY_DN86473_c1_g2	UGT	3.086	0.32	0.488	6.14	1.19	1.69	0.79	0	0.04	2.13	0	0.21	2.82	0.3	0	3.55	0.11	0.5
TRINITY_DN86752_c0_g1	UGT	1.156	0.24	0.492	0.33	0.02	0.53	0.46	0	0.05	3.72	1.1	0.78	0.33	0.08	0.55	0.94	0	0.55
TRINITY_DN86752_c0_g3	UGT	0.584	0.604	0.524	0	0.98	0.48	0	0	0.27	0.5	1	0.79	0	0	0.58	2.42	1.04	0.5
TRINITY_DN86752_c1_g1	UGT	1.506	0.104	0.306	0.58	0	0.49	1.33	0.07	0.05	2.75	0.18	0.21	1.15	0.07	0.08	1.72	0.2	0.7
TRINITY_DN86817_c0_g1	UGT	0.532	0	0	0	0	0	0	0	0	0	0	0	2.66	0	0	0	0	0
TRINITY_DN86928_c1_g1	UGT	15.788	9.812	8.45	15.63	8.63	10.37	16.05	10.75	8.3	16.88	9.72	8.19	12.89	9.73	7.25	17.49	10.23	8.14
TRINITY_DN86928_c2_g1	UGT	0.586	0.968	0.442	1.46	1.04	0.44	0	0	0	0.51	0	0	0.55	3.8	0	0.41	0	1.77
TRINITY_DN86928_c2_g2	UGT	10.098	6.826	5.606	11.35	8.49	6.31	9.41	5.38	4.58	10.89	7.16	5.31	10.65	6.66	4.1	8.19	6.44	7.73
TRINITY_DN86928_c2_g3	UGT	1.162	0.44	0.176	1.87	0	0.42	0.46	0	0	2.43	0.64	0.46	1.05	1.56	0	0	0	0
TRINITY_DN87342_c0_g1	UGT	7.388	3.642	2.95	10.96	7.29	4.12	5.61	2.04	1.33	4.51	1.87	1.54	7.92	1.99	2.38	7.94	5.02	5.38
TRINITY_DN87423_c0_g1	UGT	9.674	6.668	3.912	12.05	10.17	5.14	5.91	3.51	2.48	6.79	4.4	3.21	9.94	5.61	3.08	13.68	9.65	5.65
TRINITY_DN87550_c1_g2	UGT	0.3	1.758	1.488	0.33	3.04	1.52	0.52	1.13	1.34	0.41	1.62	1.42	0	1.61	2.47	0.24	1.39	0.69
TRINITY_DN87872_c7_g2	UGT	3.386	3.058	1.254	6.1	2.88	2.14	1.24	2.82	1.1	3.35	3.83	0.17	2.87	2.28	1.41	3.37	3.48	1.45
TRINITY_DN87943_c2_g6	UGT	1.428	0.34	0.354	0	0	0	0	0	0	7.14	1.7	1.77	0	0	0	0	0	0
TRINITY_DN88020_c0_g1	UGT	0.272	0.044	0.008	0	0.18	0	0.16	0.04	0	0.87	0	0	0.33	0	0.04	0	0	0
TRINITY_DN88020_c1_g1	UGT	1.4	0.12	0	0.86	0	0	1.01	0	0	2.21	0.41	0	0.91	0	0	2.01	0.19	0
TRINITY_DN88126_c4_g1	UGT	2.182	2.814	3.432	1.34	3.03	5.5	4.41	3.09	3.58	0.84	2.42	2.91	3.64	2.87	2.06	0.68	2.66	3.11
TRINITY_DN88205_c0_g1	UGT	0.724	1.152	0.624	0	3.01	0.95	0	0	2.17	1.17	1.49	0	2.45	1.26	0	0	0	0
TRINITY_DN88375_c0_g1	UGT	16.756	6.364	4.594	17.72	7.05	8.58	13.06	3.57	1.91	17.49	8.23	5.28	15.14	5.62	2.76	20.37	7.35	4.44
TRINITY_DN88375_c0_g2	UGT	12.162	4.058	2.844	15.99	4.36	9.34	9.36	2.95	1.57	11.7	4.66	1.5	6.4	2.09	0.9	17.36	6.23	0.91
TRINITY_DN88375_c1_g1	UGT	3.79	3.016	3.494	3.16	0.55	3.22	3.82	4.38	1.3	0	5.52	3.91	5.51	3.78	4.14	6.46	0.85	4.9
TRINITY_DN88375_c1_g2	UGT	18.32	12.798	11.314	24.04	14.53	12.61	12.19	9.56	6.86	19.46	14.27	10.88	18.04	12.5	11.98	17.87	13.13	14.24
TRINITY_DN88375_c1_g3	UGT	17.864	5.91	6.078	15.54	3.49	4	13.5	1.4	2.97	27.75	17.89	8.36	14.24	2.95	4.36	18.29	3.82	10.7
TRINITY_DN88375_c2_g1	UGT	15.59	10.642	9.69	17.93	13.14	9.29	12.16	7.07	6.82	16.01	12.04	11.7	16.67	11.72	8.97	15.18	9.24	11.67
TRINITY_DN88375_c2_g2	UGT	2.124	0.348	0.44	2.04	1	0.82	1.9	0.41	0	2.7	0.33	0.23	1.65	0	1.15	2.33	0	0
TRINITY_DN88375_c2_g3	UGT	24.77	3.078	2.426	17.81	1.58	1.15	24.48	3.03	1.36	35.39	5.44	2.84	19.29	1.56	0.46	26.88	3.78	6.32
TRINITY_DN88375_c2_g4	UGT	0.12	0.35	0.44	0	0	0	0.6	0.45	0.43	0	0.19	0.18	0	1.11	1.59	0	0	0
TRINITY_DN88595_c0_g1	UGT	0.042	0.74	0.122	0	0	0	0	1.78	0.31	0	1.79	0	0	0.13	0	0.21	0	0.3
TRINITY_DN88595_c0_g2	UGT	5.574	6.008	6.524	4.69	5.58	5.45	3.98	6.24	5.97	7.01	6.28	7.26	4.75	6.44	5.92	7.44	5.5	8.02
TRINITY_DN88595_c1_g1	UGT	4.782	4.012	4.776	4.93	4.27	4.69	4.44	2.9	4.7	4.55	4.74	4.93	4.28	2.82	3.23	5.71	5.33	6.33
TRINITY_DN88734_c0_g1	UGT	6.65	6.286	6.14	5.39	7.15	5.33	6.28	6.32	4	7.04	5.05	7.08	6.63	5.57	5.23	7.91	7.34	9.06
TRINITY_DN88734_c0_g2	UGT	3.204	3.272	2.864	4.33	3.26	2.72	3.4	2.98	2.05	2.7	3.4	2.31	2.65	2.93	3.72	2.94	3.79	3.52
TRINITY_DN88983_c0_g1	UGT	10.522	13.462	20.722	6.42	9.22	18.01	13.5	13.41	18.74	10.63	16.31	26.6	7.54	9.71	10.98	14.52	18.66	29.28
TRINITY_DN88983_c1_g2	UGT	3.256	0.676	5.942	0	0	7.45	4.02	0	7.76	7.79	3.38	3.25	1.8	0	7.01	2.67	0	4.24
TRINITY_DN88983_c1_g3	UGT	14.254	17.018	24.632	8.56	13.36	20.23	13.57	15.51	24.43	19.01	24.52	28.14	10.87	11.13	19.85	19.26	20.57	30.51
TRINITY_DN88983_c2_g1	UGT	1.396	1.972	4.61	3.28	5.02	6.32	0.41	1.3	4.2	0.23	0.36	2.39	1.49	1.58	5.49	1.57	1.6	4.65
TRINITY_DN89007_c3_g1	UGT	0.554	0.452	0.078	0.38	0.81	0	0.37	0	0.39	0.39	1.03	0	0	0.42	0	1.63	0	0
TRINITY_DN89064_c1_g1	UGT	0.662	0.512	0.446	1.24	0.57	1.08	0.36	0.56	0	0.36	0.4	0.29	0.54	0.46	0.66	0.81	0.57	0.2
TRINITY_DN89064_c2_g2	UGT	8.356	6.136	6.42	5.27	6.99	3.55	12.18	6.6	7.81	6.67	5.93	5.28	9.64	5.87	10.24	8.02	5.29	5.22
TRINITY_DN89462_c1_g1	UGT	2.556	0	0	3.44	0	0	1.7	0	0	1.91	0	0	1.95	0	0	3.78	0	0
TRINITY_DN89641_c2_g3	UGT	1.772	1.438	1.004	1.5	1.81	1.96	1.45	1.32	0	1.67	2.09	1.18	1.44	1.07	1.88	2.8	0.9	0
TRINITY_DN89940_c1_g1	UGT	10.256	2.78	3.11	6.8	2.44	3.78	16.67	4.85	2.68	2.01	1.9	1.69	12.31	2.9	3.72	13.49	1.81	3.68
TRINITY_DN89971_c0_g1	UGT	2.092	0	0	2.14	0	0	3.04	0	0	2.99	0	0	0.34	0	0	1.95	0	0
TRINITY_DN89971_c0_g2	UGT	0.74	0	0	0	0	0	1.23	0	0	1.52	0	0	0	0	0	0.95	0	0
TRINITY_DN89971_c0_g3	UGT	0.074	0	0	0	0	0	0	0	0	0	0	0	0.37	0	0	0	0	0
TRINITY_DN89971_c1_g1	UGT	2.038	0	0	1.31	0	0	1.69	0	0	3.04	0	0	1.31	0	0	2.84	0	0
TRINITY_DN90283_c0_g1	UGT	0.698	0.65	0.356	1.19	0.34	0.09	0.28	0.83	0.29	0.55	0.29	0.37	0.12	0.87	0.56	1.35	0.92	0.47
TRINITY_DN90283_c1_g1	UGT	0.418	0.356	0.236	0.27	0.36	0.19	0.18	0.3	0.28	0.45	0.45	0.22	0.49	0.22	0.24	0.7	0.45	0.25
TRINITY_DN90293_c1_g1	UGT	12.82	11.478	15.114	14.32	14.33	14.69	17.94	10.09	16.06	9.41	9.8	14.09	13.44	11.9	18.02	8.99	11.27	12.71
TRINITY_DN90293_c1_g3	UGT	4.812	3.576	3.426	6.57	4.01	4.16	3.2	2.39	2.56	5.02	5.68	3.54	5.76	4.14	3.49	3.51	1.66	3.38
TRINITY_DN90304_c1_g2	UGT	1.596	1.114	0.652	0.83	0.3	0.92	1.83	1.87	0.38	2.24	1.32	0	1.02	1.28	0.8	2.06	0.8	1.16
TRINITY_DN90321_c0_g1	UGT	4.202	5.604	6.544	4.61	6.63	7.09	3.89	3.92	4.19	4.4	7.16	8	3.95	4.74	7.47	4.16	5.57	5.97
TRINITY_DN90321_c1_g1	UGT	14.046	9.464	10.988	25.21	14.62	14.95	9.52	4.84	7.45	13.5	12.32	14.24	10.73	7.1	7.45	11.27	8.44	10.85
TRINITY_DN90980_c0_g1	UGT	8.176	0.182	0.176	11.3	0.1	0.04	4.91	0.25	0.21	8.39	0.16	0.05	7.86	0.34	0.27	8.42	0.06	0.31
TRINITY_DN90980_c1_g1	UGT	19.72	0.206	0.18	24.56	0.19	0.16	17.19	0.19	0.17	17.21	0.41	0.31	22.45	0	0.07	17.19	0.24	0.19
TRINITY_DN91156_c3_g1	UGT	0.156	0	0.094	0	0	0	0	0	0.47	0	0	0	0	0	0	0.78	0	0
TRINITY_DN91156_c3_g3	UGT	1.194	1.324	1.616	1.14	1.74	1.26	1.69	1.23	2.85	1.26	0.25	1.35	0.87	1.26	2.02	1.01	2.14	0.6
TRINITY_DN91236_c0_g1	UGT	48.3	10.598	8.62	67.41	9.02	18.17	22.25	5.87	2.97	54.78	26.28	14.88	45.28	7.91	2.58	51.78	3.91	4.5
TRINITY_DN91236_c0_g2	UGT	10.884	11.638	2.654	14.09	1.93	0	0	20.82	13.27	15.79	11.15	0	16.07	24.29	0	8.47	0	0
TRINITY_DN91236_c0_g3	UGT	69.91	8.344	10.576	88.51	10.42	24.51	33.01	2.67	1.78	74.02	25.07	22.18	71.37	2.48	2.44	82.64	1.08	1.97
TRINITY_DN91236_c1_g1	UGT	33.992	2.584	3.18	63.82	0	7.68	21.39	1.66	5.35	32.95	4.43	0	26.57	5.79	0	25.23	1.04	2.87
TRINITY_DN91236_c1_g2	UGT	60.252	9.276	10.416	92.96	7.68	21.38	28.09	4.22	5.49	62.11	25.01	17.08	46.63	5.7	3.39	71.47	3.77	4.74
TRINITY_DN91236_c1_g3	UGT	1.798	1.138	5.926	0	0	2.96	7.07	0	4.12	0.35	5.69	12.91	0	0	9.64	1.57	0	0
TRINITY_DN91303_c0_g1	UGT	2.038	0.06	0.048	3.17	0.21	0.13	0.61	0	0	1.64	0.05	0.11	2.32	0.04	0	2.45	0	0
TRINITY_DN91303_c1_g1	UGT	1.33	0.08	0.03	1.94	0.18	0.04	0.33	0	0	1.06	0.1	0.11	1.8	0.12	0	1.52	0	0
TRINITY_DN91358_c4_g5	UGT	0.216	0.414	0.152	0.6	0.44	0	0.15	0.33	0	0	0.39	0.59	0.33	0.16	0	0	0.75	0.17
TRINITY_DN91358_c4_g6	UGT	2.514	1.668	1.536	1.89	2.2	1.48	2.76	1.16	0.91	2.46	1.75	2.38	2.84	1.93	1.37	2.62	1.3	1.54
TRINITY_DN91358_c5_g3	UGT	2.34	2.314	1.7	3.26	2.37	2.32	1.77	1.64	1.89	2.01	2.27	1.85	2.46	2.21	1.32	2.2	3.08	1.12
TRINITY_DN91382_c0_g1	UGT	0.95	0	1.032	0	0	0	2.8	0	0	0	0	5.16	0	0	0	1.95	0	0
TRINITY_DN92169_c0_g6	UGT	0.958	0.284	0.436	1.07	0.57	0.53	0.66	0.07	0.22	1.13	0.36	0.55	1.42	0.22	0.54	0.51	0.2	0.34
TRINITY_DN92356_c0_g1	UGT	11.672	7.332	7.394	8.22	6.74	5.55	11.81	6.64	6.89	11.46	9.38	7.13	10.11	4.84	7.08	16.76	9.06	10.32
TRINITY_DN92356_c2_g1	UGT	96.166	49.198	47.292	92.83	37.53	36.26	84.77	48.68	45.49	101.46	69.68	45.92	106.93	44	40.48	94.84	46.1	68.31
TRINITY_DN93490_c0_g1	UGT	22.406	8.878	6.474	20.87	18.33	7.49	23.67	0	11.66	40.89	12.42	5.44	10.2	7.36	4	16.4	6.28	3.78
TRINITY_DN93490_c2_g3	UGT	34.89	6.428	6.156	21.83	2.14	5.43	41.77	5.22	4.7	46.12	13.28	9.93	17.35	2.92	2.34	47.38	8.58	8.38
TRINITY_DN93490_c3_g2	UGT	0.372	0.626	0.346	0	0.55	0.9	0.56	0.44	0.27	0.51	1	0	0.71	0	0.42	0.08	1.14	0.14
TRINITY_DN93490_c3_g4	UGT	5.48	1.446	2.508	3.21	1.08	3.57	12.07	0.59	2.41	5.85	0	6.56	0	0	0	6.27	5.56	0
TRINITY_DN93490_c4_g1	UGT	37.486	20.11	20.048	32.02	18.89	19.64	35.94	15.59	17.97	40.01	23.74	22.16	27.22	15.19	14.7	52.24	27.14	25.77
TRINITY_DN93779_c0_g1	UGT	20.824	10.962	11.89	21.62	13.09	18.05	19.73	9.27	8.62	20.89	16.6	14.89	13.65	8.27	3.82	28.23	7.58	14.07
TRINITY_DN93779_c1_g2	UGT	1.026	1.75	1.314	0	4.07	3.48	1.18	0	1.83	1.18	0	0.69	0.58	1.68	0.57	2.19	3	0
TRINITY_DN93779_c1_g3	UGT	22.854	15.028	13.878	24.99	13.32	19.17	20.38	10.35	8.4	28.27	25.59	19.12	15.77	10.92	5.61	24.86	14.96	17.09
TRINITY_DN94387_c1_g3	UGT	0.14	0.088	0.698	0.7	0.44	0	0	0	0.61	0	0	0.61	0	0	0.76	0	0	1.51
TRINITY_DN94387_c1_g5	UGT	48.912	30.106	31.866	60.66	41.23	43.56	42.07	22.29	19.85	42.31	32.59	31.88	48.95	27.2	28.81	50.57	27.22	35.23
TRINITY_DN94387_c1_g6	UGT	0.312	0.24	0.1	0	0	0	0	0	0.5	1.01	0.66	0	0.55	0.54	0	0	0	0
TRINITY_DN94611_c0_g2	UGT	0.198	0.126	0.56	0.37	0	0.77	0	0.21	1.06	0	0.42	0	0	0	0.26	0.62	0	0.71
TRINITY_DN94614_c0_g1	UGT	2.148	1.93	1.12	3.28	1.22	0.23	1.81	1.64	1.86	1.49	2.56	2.52	2.51	2.05	0.26	1.65	2.18	0.73
TRINITY_DN94614_c0_g2	UGT	1.32	1.172	2.182	0	1.36	0.69	4.12	0.84	2.35	1.17	2.07	1.5	0	0.42	2.26	1.31	1.17	4.11
TRINITY_DN94893_c0_g1	UGT	23.418	25.046	19.688	24.65	28.99	20.31	22.17	20.83	18.35	19.99	23.45	19.07	21.93	24.72	20.58	28.35	27.24	20.13
TRINITY_DN95281_c0_g1	UGT	16.718	9.77	6.226	12.14	10.08	5.87	14.13	5.27	4.15	19.51	10.32	6	12.63	5.15	3.52	25.18	18.03	11.59
TRINITY_DN95281_c1_g1	UGT	5.512	3.722	3.212	2.18	3.19	2.35	4.97	1.82	2.06	6.11	3.89	3.17	2.11	1.53	1.49	12.19	8.18	6.99
TRINITY_DN95406_c0_g1	UGT	0.628	0	0.232	0.98	0	0	0.59	0	1.04	1.32	0	0.12	0.25	0	0	0	0	0
TRINITY_DN95406_c0_g3	UGT	1.592	0.546	0.314	1.16	0.39	0.56	2.38	0.76	0.45	1.77	0.96	0.07	1.71	0.37	0.3	0.94	0.25	0.19
TRINITY_DN95406_c1_g1	UGT	0.734	0.28	0.514	0.56	0.41	0.26	0.68	0.62	0.58	1.5	0.37	0.14	0.3	0	0.47	0.63	0	1.12
TRINITY_DN95406_c1_g2	UGT	0.766	0.608	0.302	0.63	0.41	0.1	1.15	0.75	0.54	1.16	0.42	0.51	0.17	0.46	0.24	0.72	1	0.12
TRINITY_DN96650_c1_g2	UGT	4.414	7.036	5.492	5.65	7.65	6.42	3.63	6.41	4	4.2	4.67	4.86	3.04	7.04	2.94	5.55	9.41	9.24
TRINITY_DN96870_c0_g1	UGT	92.466	32.01	61.752	102.69	19.94	85.39	68.49	22.18	44.64	131.8	72.36	101.29	54.1	25.71	23.18	105.25	19.86	54.26
TRINITY_DN96870_c0_g2	UGT	10.412	9.38	9.994	8.97	8.94	9.3	9.51	8.02	9.49	11.03	10.59	10.01	10.78	9.32	9.99	11.77	10.03	11.18
TRINITY_DN96870_c0_g3	UGT	0	0	0.862	0	0	4.31	0	0	0	0	0	0	0	0	0	0	0	0
TRINITY_DN97577_c1_g1	UGT	3.476	0.32	0.77	2.14	0.38	0.95	3.35	0.23	0.9	3.86	0.48	0	3.2	0.14	0.63	4.83	0.37	1.37
TRINITY_DN97673_c1_g2	UGT	0.294	0.158	0	0	0	0	0	0.79	0	1.47	0	0	0	0	0	0	0	0
TRINITY_DN97673_c1_g7	UGT	50.546	18.374	15.954	62.31	26.62	22.71	42.3	14	10.94	48.49	18.42	17.49	48.89	18	13.79	50.74	14.83	14.84
TRINITY_DN97772_c0_g1	UGT	88.29	34.894	31.924	65.51	28.96	24.47	90.65	31.26	29.68	115.47	45.19	36.56	59.82	23.31	22.71	110	45.75	46.2
TRINITY_DN98080_c0_g1	UGT	10.092	3.77	3.788	3.01	0	2.52	14.67	3.76	4.57	13.38	9.02	3.19	7.66	2.44	1.79	11.74	3.63	6.87
TRINITY_DN98080_c1_g1	UGT	68.958	38.37	43.712	58.39	32.53	44.84	71.17	32.86	36.58	82.74	50.43	58.1	52.72	29.94	29.7	79.77	46.09	49.34
TRINITY_DN98080_c1_g2	UGT	9.012	6.084	6.192	8.15	4.19	4.05	7.76	3.68	4.85	6.21	6.95	3.74	7.2	4.76	6.11	15.74	10.84	12.21
TRINITY_DN98080_c2_g1	UGT	10.318	2.644	2.832	10.82	3.08	4.41	11.62	2	2.71	13	3.15	4.64	5.72	0.58	0.65	10.43	4.41	1.75
TRINITY_DN98080_c2_g3	UGT	5.974	0.41	0.522	6.01	0.17	0.66	7.32	0	0	6.74	0.64	1.67	2.13	0.26	0.28	7.67	0.98	0
TRINITY_DN98248_c4_g6	UGT	0.334	0.394	0.204	0.98	0.78	0.48	0.39	0.14	0	0	0.27	0	0.3	0	0.54	0	0.78	0
TRINITY_DN98248_c5_g3	UGT	1.302	1.244	0.804	1.21	1.63	0.57	1.88	1.23	1.93	2	0.8	0.37	0	0.79	0.5	1.42	1.77	0.65
TRINITY_DN98250_c0_g2	UGT	21.688	21.018	17.796	15.15	31.53	23.42	36.57	19.83	11.33	18.82	13.78	14.68	9.69	23.66	18.25	28.21	16.29	21.3
TRINITY_DN98250_c1_g2	UGT	0.13	0.068	0	0	0	0	0	0	0	0	0	0	0	0.34	0	0.65	0	0
TRINITY_DN98250_c4_g2	UGT	13.568	15.418	12.502	14.97	15.91	13.5	12.99	9.63	10.1	10.16	14.86	9.75	15.25	17.67	14.83	14.47	19.02	14.33
TRINITY_DN98250_c4_g3	UGT	25.832	36.06	27.152	27.01	46.02	25.11	19.94	31.4	25.45	22.03	33.16	20.63	27.25	31.82	24.74	32.93	37.9	39.83
TRINITY_DN98250_c4_g5	UGT	28.166	38.442	28.74	16.87	34.7	28.41	22.51	44.83	32.76	35.23	34.27	21.17	33.09	48.22	21.07	33.13	30.19	40.29
TRINITY_DN98280_c2_g1	UGT	2.012	0.052	0.506	2.07	0	0.4	2.21	0.12	0.35	2.87	0.14	1.38	0.68	0	0	2.23	0	0.4
TRINITY_DN98481_c3_g13	UGT	0.336	0.93	0.62	0	1.87	0	0	0	0.51	0.72	2.06	0	0	0	2.59	0.96	0.72	0
TRINITY_DN99196_c0_g5	UGT	0.682	0.784	0.758	0.34	0.43	0.47	0.91	0.91	1.76	0.82	0.68	0.96	0.59	0.94	0.6	0.75	0.96	0
TRINITY_DN99334_c0_g1	UGT	4.176	4.102	3.192	5.71	7.18	5.7	3.27	2.86	3.22	2.5	3.51	2.43	5.41	3.54	2.48	3.99	3.42	2.13
TRINITY_DN99334_c1_g3	UGT	4.13	2.08	3.104	8.31	2.8	5.51	1.34	1.29	2.13	2.38	1.72	2.2	5.82	2.11	2.03	2.8	2.48	3.65
