# Supplementary material for: Comprehensive Characterization for Ginsenosides Biosynthesis in Ginseng Root by Integration Analysis of Chemical and Transcriptome
Source: Molecules. 2017 May 31;22(6):889. doi: 10.3390/molecules22060889 (PMC6152789; doi:10.3390/molecules22060889)
Supplement: Supplementary file 1 [file molecules-22-00889-s001.zip › molecules-192541-supplementary /Supplementary material 5-Table S4.xls]

## Sheet: Supplement file-Table S3
Table S4. Statistics of GO analysis for ginseng main root tissues.
Ontology type	No.of GO terms in periderm	No.of GO terms in cortex	No.of GO terms in cortex	GO. ID	Term
Cellular Component	716	600	559	GO:5576	extracellular region
	43	38	34	GO:44421	extracellular region part
	23837	21261	20058	GO:5623	cell
	23655	21101	19903	GO:0044464	cell part
	247	224	219	GO:19012	virion
	245	222	217	GO:44423	virion part
	1083	989	945	GO:0031974	membrane-enclosed lumen
	1667	1496	1426	GO:31975	envelope
	4759	4311	4101	GO:32991	macromolecular complex
	13755	12379	11705	GO:43226	organelle
	6822	6150	5828	GO:44422	organelle part
	43	38	34	GO:44421	extracellular region part
	1072	969	914	GO:55044	symplast
Biological Process	2442	2173	2066	GO:0000003	reproduction
	2203	1974	1870	GO:44085	cellular component biogenesis
	4787	4275	4036	GO:32502	developmental process
	5040	4571	4314	GO:16043	cellular component organization
	458	404	381	GO:0016265	death
	2406	2142	2037	GO:0022414	reproductive process
	882	786	750	GO:2376	immune system process
	6550	5844	5511	GO:50896	response to stimulus
	5024	4504	4250	GO:32501	multicellular organismal process
	1629	1475	1392	GO:10926	anatomical structure formation
	1642	1456	1376	GO:51704	multi\-organism process
	6257	5538	5189	GO:51234	establishment of localization
	123	115	108	GO:22610	biological adhesion
	28958	25627	24133	GO:0008152	metabolic process
	75	69	66	GO:16032	viral reproduction
	96	89	86	GO:48511	rhythmic process
	7265	6515	6137	GO:43473	pigmentation
	98	92	86	GO:40011	locomotion
	6550	5813	5452	GO:51179	localization
	1040	927	885	GO:40007	growth
	26363	23501	22150	GO:9987	cellular process
	7	5	5	GO:1906	cell killing
	8309	7411	6976	GO:65007	biological regulation
Molecular Function	209	178	169	GO:9055	electron carrier activity
	643	567	537	GO:60089	molecular transducer activity
	432	372	348	GO:0030234	enzyme regulator activity
	763	672	622	GO:0030528	transcription regulator activity
	23355	20482	19260	GO:3824	catalytic activity
	20756	18392	17295	GO:5488	binding
	2	2	2	GO:31386	pr
	237	183	162	GO:16209	antioxidant activity
	21	18	14	GO:16530	metallochaperone activity
	16	11	10	GO:45735	nutrient reservoir activity
	650	608	571	GO:45182	translation regulator activity
	1075	991	952	GO:0005198	structural molecule activity
	2573	2243	2090	GO:5215	transporter activity
Total	246880	219803	171929
