# Supplementary material for: Comprehensive Characterization for Ginsenosides Biosynthesis in Ginseng Root by Integration Analysis of Chemical and Transcriptome
Source: Molecules. 2017 May 31;22(6):889. doi: 10.3390/molecules22060889 (PMC6152789; doi:10.3390/molecules22060889)
Supplement: Supplementary file 1 [file molecules-22-00889-s001.zip › molecules-192541-supplementary /Supplementary material 7-Table S5.csv]

Table S5. The expression level of unigenes in 15 samples. P, C, and S refer to the periderm, cortex, and stele, respectively.
Gene ID	FPKM in P-1	FPKM in C-1	FPKM in S-1	FPKM in P-2	FPKM in C-2	FPKM in S-2	FPKM in P-3	FPKM in C-3	FPKM in S-3	FPKM in P-4	FPKM in C-4	FPKM in S-4	FPKM in P-5	FPKM in C-5	FPKM in S-5	Average FPKM in periderm	Average FPKM in cortex	Average FPKM in stele
TRINITY_DN100000_c0_g2	0.78	0	0	0	0	0.43	0	0	0	0	0	1.39	0.79	0	0.25	0.156	0.086	0.486
TRINITY_DN100000_c0_g3	0.75	5.3	3.48	4.37	3.26	6.18	4.92	5.64	7.93	4.83	3.78	3.65	4.02	5.46	1.25	3.432	5.9	3.632
TRINITY_DN100000_c1_g1	0.81	1.19	1.05	0.5	0.88	0.18	0.26	0.98	0.48	0.38	0.23	0.6	0.71	0.28	0.27	0.886	0.456	0.418
TRINITY_DN100000_c1_g2	0.84	1.63	1.27	1.36	1.09	0.95	0.97	0.94	1.22	1.34	1.39	1.4	1.34	1.43	0.59	1.238	1.084	1.23
TRINITY_DN100000_c1_g3	0	0	0	0	0.7	0	0	0.24	0.19	0	0	0	0	0	0	0.14	0.086	0
TRINITY_DN100000_c2_g1	0.7	1.22	1.5	0.81	1.43	0.58	0.63	0.54	0.38	0.92	1.12	0.98	1.49	0.84	0.46	1.132	0.61	0.978
TRINITY_DN100000_c2_g2	2.29	1.16	2.57	1.39	1.54	1.25	1.63	1.41	1.34	0.84	1.88	1.21	2.05	2.05	0.74	1.79	1.294	1.586
TRINITY_DN100000_c2_g3	1.89	2.56	2.28	1.93	1.67	2.99	3.22	2.77	3.34	3.17	1.16	2.29	2.03	1.9	1.49	2.066	3.098	1.774
TRINITY_DN100000_c2_g4	1.39	2.13	0.77	1.08	1.27	0.59	0.33	1.29	0.31	0.69	0.37	0.23	0	0.99	0.45	1.328	0.642	0.408
TRINITY_DN100000_c2_g5	1.34	0	1.47	0	4.06	0	0	5.57	0	0	0	0	0	0	0	1.374	1.114	0
TRINITY_DN100001_c0_g1	2.07	0.41	0.43	0.93	2.47	0	1.37	0.56	0.46	1.69	1.87	0.85	2.03	2.46	0.99	1.262	0.816	1.64
TRINITY_DN100001_c1_g1	8.45	9.75	10.77	15.26	11.58	12.42	11	12.71	5.65	12.05	12.62	5.8	8.58	6.15	11.65	11.162	10.766	8.96
TRINITY_DN100001_c1_g2	8.36	10.12	10.11	10.34	12.34	8.87	10.39	12.37	7.91	10.57	8.36	10.82	8.11	8.27	10.13	10.254	10.022	9.138
TRINITY_DN100001_c1_g4	5.64	11.19	15.95	16.07	3.9	1.93	5.95	7.83	0	20.75	4.73	8.28	0	3.77	0	10.55	7.292	3.356
TRINITY_DN100002_c0_g1	0	0.18	0	0	0	0	1.11	0	0.35	1.44	0.77	0	0.56	0.55	1.29	0.036	0.58	0.634
TRINITY_DN100002_c0_g2	3.54	3.75	3.88	3.53	3.63	3.37	3.06	3.36	3.3	3.62	3.09	2.61	3.54	3.95	3.34	3.666	3.342	3.306
TRINITY_DN100002_c1_g1	2.74	3.9	4.04	3.03	3.01	2.88	3.02	3.87	3.64	3.22	2.79	2.81	2.85	2.47	3.54	3.344	3.326	2.892
TRINITY_DN100002_c1_g3	4.48	4.58	4.58	4.91	5.1	4.36	3.79	3.23	3.83	4.4	6.02	4.88	4.41	6.6	3.17	4.73	3.922	5.016
TRINITY_DN100003_c0_g1	1.16	1.52	1.73	1.07	1.9	0.28	0.65	0.8	0.82	1.17	0.71	0.22	0.77	0.66	0.9	1.476	0.744	0.652
TRINITY_DN100003_c1_g1	2.04	0.4	0	1.68	1.17	0.39	0.93	1.19	0.29	1.18	2.24	0.75	0.67	0.31	0.5	1.058	0.796	0.894
TRINITY_DN100003_c2_g1	5.31	1.78	2.04	4.21	3.13	6.77	0.82	1.8	4.39	2.57	5.23	1.37	1.62	4.54	1.76	3.294	3.27	2.904
TRINITY_DN100003_c2_g2	1.08	2.13	1.11	1.61	0.31	1.29	0.8	0	2.37	1.1	0.66	0.74	0.71	3.41	2.16	1.248	1.112	1.536
TRINITY_DN100003_c2_g4	1.55	0.7	0.76	2.68	0.67	1.32	0.26	1.17	1	0.24	0.4	0	0	0.69	0.32	1.272	0.798	0.282
TRINITY_DN100003_c2_g5	0.55	0.39	0.56	0.92	0.85	0.41	0	0.23	0.3	0.56	0.67	0.12	0.4	0.51	0.62	0.654	0.3	0.464
TRINITY_DN100003_c2_g6	11	13.92	13.61	16.68	17.29	12.34	10.54	13.99	14.57	11.93	11.35	13.17	11.89	12.39	5.29	14.5	12.674	10.818
TRINITY_DN100004_c0_g1	0.11	0.42	0.58	0.12	0.35	0.44	0.31	0.77	0.23	0.43	0.3	0.8	0.84	0.6	1.11	0.316	0.436	0.73
TRINITY_DN100004_c1_g1	0	0.64	0	0	0.53	0	0.71	0.89	0.73	0	0	0	2.49	0.79	0	0.234	0.466	0.656
TRINITY_DN100004_c1_g2	119.48	159.14	166.47	128.81	141.16	105.94	130.66	142.45	114.15	117.65	116.94	123.87	136.75	105.33	106.87	143.012	122.17	117.952
TRINITY_DN100004_c1_g3	2.27	5.29	6.19	2.05	5.18	3.01	3.83	4.41	4.46	4.54	2.06	3.82	7.49	4.96	5.56	4.196	4.05	4.778
TRINITY_DN100005_c0_g1	1.12	2.6	2.63	1.46	1.74	1.68	1.37	1.52	1.02	0.97	2.01	2.33	1.33	1.54	0.99	1.91	1.312	1.64
TRINITY_DN100005_c1_g1	6.46	8.97	7.89	7.94	6.89	5.02	6.53	5.79	6.41	5.22	6.39	6.7	6.13	6.61	7.79	7.63	5.794	6.724
TRINITY_DN100006_c0_g1	0	2.93	0	0	0	0	0	2.05	0	0	0	0	0	0	0	0.586	0.41	0
TRINITY_DN100006_c1_g1	0	0.71	0.49	0.42	0	0.54	0.34	0	0.52	0	0.34	0.78	0	0.94	0.7	0.324	0.28	0.552
TRINITY_DN100006_c2_g1	16.57	25.36	18.82	20.29	19.55	17.86	19.84	18.75	22.05	20.95	16.84	20.4	17.9	22.98	19.11	20.118	19.89	19.446
TRINITY_DN100007_c0_g1	0	0	0	0	0	0	0	0	0	0	0	0	0	0	0	0	0	0
TRINITY_DN100007_c0_g2	6.64	7.18	9.28	7.4	5.57	7.69	5.55	5.76	8.34	5.31	6.37	5.93	5.44	7.14	6.49	7.214	6.53	6.274
TRINITY_DN100007_c0_g5	5.46	2.88	3.61	4.18	3.22	5.42	2.86	3.84	3.89	3.51	5.13	2.28	3.55	5.69	2.98	3.87	3.904	3.926
TRINITY_DN100007_c1_g2	6.62	2.3	1.52	4.86	2.91	5.67	1.16	1.98	3.96	2.9	3.86	2.7	2.09	4.69	1.63	3.642	3.134	2.994
TRINITY_DN100008_c0_g1	50.08	84.27	89.28	64.66	69.65	50.95	63.79	67.72	64.59	54.37	52.44	56.32	65.14	47.9	62.09	71.588	60.284	56.778
TRINITY_DN100008_c1_g2	7.53	6.86	6.97	9.03	9.45	8.08	6.27	6.59	7.65	8.57	7.19	6.15	7.69	7.16	2.92	7.968	7.432	6.222
TRINITY_DN100008_c1_g3	35.81	47.18	49.74	39.24	42.47	33.72	40.26	31.26	32.62	35.18	28.12	29.36	33.29	30.66	34.09	42.888	34.608	31.104
TRINITY_DN100009_c1_g1	1.48	2.79	1.48	1.39	2.38	2.1	1.53	2.78	1.92	2.54	1.06	1.32	1.22	1.61	1.35	1.904	2.174	1.312
TRINITY_DN100009_c2_g1	6	5.61	6.61	5.36	5.84	6.29	5.41	5.52	6.4	5.81	5.17	5.83	3.31	4.61	3.34	5.884	5.886	4.452
TRINITY_DN100009_c3_g1	0	0	0.99	1.82	0.28	0.7	0	0	0	0	0	0	1.29	0	0	0.618	0.14	0.258
TRINITY_DN100009_c3_g2	3.64	3.42	3.83	9.95	3.52	5.65	3.39	5	5.1	5.73	5.12	3.56	8.06	5.96	2.02	4.872	4.974	4.944
TRINITY_DN100009_c3_g3	1.51	2.07	0	1.01	1.84	0.52	1.67	0.81	0.83	0	0.55	0	0.59	0.96	0	1.286	0.766	0.42
TRINITY_DN10000_c0_g1	0	0	2.19	0	0	0	0	0	0	0	0	0	0	0	0	0.438	0	0
TRINITY_DN100010_c0_g1	22.66	25.29	19.42	17.38	22.12	27.34	24.79	27.09	29.97	28.25	28.67	25.47	34.31	18.15	10.45	21.374	27.488	23.41
TRINITY_DN100010_c0_g2	9.25	9.2	9.96	8.09	7.95	7.17	7.59	9.91	8.31	7.75	9.26	8.8	11.15	7.93	7.51	8.89	8.146	8.93
TRINITY_DN100010_c1_g1	18.7	32.35	27.87	18.36	22.68	32.85	31.68	43.88	19.41	24.86	27.42	35.38	46.62	19.85	19.17	23.992	30.536	29.688
TRINITY_DN100010_c1_g2	9.6	8.53	8.91	7.57	9.05	7.54	4.68	5.92	5.48	6.02	5.25	4.65	5.2	6.08	5.07	8.732	5.928	5.25
TRINITY_DN100010_c2_g1	0	0.11	0	0	0	0	0	1.24	3.3	0.04	0	0	1.74	0.29	0	0.022	0.916	0.406
TRINITY_DN100011_c1_g1	0	0	0	0	0.63	0.51	0	0	0	1.37	0	3.63	0	0	0.78	0.126	0.376	0.882
TRINITY_DN100011_c1_g2	2.64	3.19	2.48	2.26	2.28	1.92	1.76	3.03	1.69	2.08	1.58	2.59	1.92	2.46	1.31	2.57	2.096	1.972
TRINITY_DN100011_c1_g4	4.81	5.05	2	2.16	2.07	3.09	2.66	1.31	1.64	1.17	3.47	3.74	2.25	1.49	2.35	3.218	1.974	2.66
TRINITY_DN100012_c0_g1	1.4	0.47	0.81	0.99	0	0.38	0.13	0.82	0.3	0	0.29	0.18	0.42	0	2.57	0.734	0.326	0.692
TRINITY_DN100012_c0_g2	2.52	0.31	0.64	0.7	0.27	0.68	0.7	0.43	1.72	0.32	0.86	1.3	0	0.37	0.38	0.888	0.77	0.582
TRINITY_DN100012_c0_g3	1.25	0.7	1.87	0.74	1.32	0.64	0.58	0.64	0.53	0.85	0.38	0.22	0.88	0.57	0.57	1.176	0.648	0.524
TRINITY_DN100012_c1_g2	10.43	6.94	6.11	7.08	6.76	6.57	5.8	4.2	7.08	7.48	5.08	5.44	4.68	5.63	5.27	7.464	6.226	5.22
TRINITY_DN100012_c1_g3	0.43	0.85	0	0.48	0	0	0	0.59	0	0	0.78	0	0	0	0	0.352	0.118	0.156
TRINITY_DN100013_c0_g1	23.63	24.98	40.59	25.3	25.46	19.71	21.88	29.05	23.39	26.66	15.68	19.39	22.04	15.7	16.91	27.992	24.138	17.944
TRINITY_DN100013_c0_g2	17.6	14.2	15.28	13.29	12.93	20.2	12.82	18.96	11.29	11.76	7.2	7.65	7.71	7.16	10.99	14.66	15.006	8.142
TRINITY_DN100013_c0_g3	0	0	0	4.68	0.66	2.03	0	1.14	0	0	0	0.84	0	2.05	0	1.068	0.634	0.578
TRINITY_DN100013_c0_g5	5.12	5.98	7.18	4.83	6.66	6.55	2.31	4.89	3.61	5.48	4.04	6.49	2.66	4.6	3.97	5.954	4.568	4.352
TRINITY_DN100013_c0_g6	0.8	0.94	0.64	0.47	0.67	1.52	0.55	0.13	0.24	0.49	0.63	0.1	0.4	0.66	0	0.704	0.586	0.358
TRINITY_DN100013_c1_g1	1.64	0.79	1.08	0	0	2.73	0.6	0.72	0	0	0	0.56	0	0.62	0	0.702	0.81	0.236
TRINITY_DN100013_c1_g2	17.16	11.55	13.93	13.47	10.45	16.11	8.07	6.41	10.47	7.25	11.67	7.96	6.41	6.89	5.08	13.312	9.662	7.602
TRINITY_DN100013_c1_g3	0	0	0	0	0	1.93	0	0	0	0	0	0	0	0	0	0	0.386	0
TRINITY_DN100013_c2_g1	0.88	0	0.56	0.65	0	0.86	0	0	0.78	0	0.36	0	0	0.37	0.19	0.418	0.328	0.184
TRINITY_DN100014_c0_g1	1.78	1.43	2.3	2.12	2.03	1.59	2.15	1.71	2.74	1.32	2.01	1.66	2.45	2.64	2.21	1.932	1.902	2.194
TRINITY_DN100014_c0_g2	3	0.48	0.19	1.16	1	2.48	0	0.15	0.91	0.77	1.13	0.12	0.37	1.07	0	1.166	0.862	0.538
TRINITY_DN100014_c1_g1	3.22	0.98	1.01	3.28	1.23	2.75	1.29	0.48	0.98	0.28	1.14	0.25	0.81	0.78	0.33	1.944	1.156	0.662
TRINITY_DN100014_c1_g2	4.42	3.91	5.24	3.33	4.95	5.02	4.8	6.32	4.72	5.24	3.16	3.85	3.35	3.65	3.58	4.37	5.22	3.518
TRINITY_DN100015_c0_g1	9.76	17.23	11.34	7.51	12.23	16.04	38.54	22.27	17.36	22.82	24.36	46.56	29.21	21.86	26.92	11.614	23.406	29.782
TRINITY_DN100015_c0_g2	28.28	27.2	27.01	25.11	26.72	30.22	25.5	23.89	23.6	23.79	28.11	27.5	23.99	24.87	18.57	26.864	25.4	24.608
TRINITY_DN100016_c0_g1	65.28	81.87	88.59	71.56	84.49	94.95	90.82	109.26	102.77	115.76	85.81	89.17	92.44	84.25	95.56	78.358	102.712	89.446
TRINITY_DN100016_c1_g2	0.41	0.67	0.12	0.44	0.45	0.82	1.05	0.1	1.17	0.83	0.7	0.24	0.61	0.61	0.17	0.418	0.794	0.466
TRINITY_DN100016_c2_g1	0	0	5.16	0	14.63	6.03	0	6.18	0	4.7	7.32	12.91	8.02	6.09	5.69	3.958	3.382	8.006
TRINITY_DN100016_c2_g2	0	0	0	0	1.09	0	3.11	0	0	0	0	0	0	3.73	0	0.218	0.622	0.746
TRINITY_DN100016_c2_g3	0	0	0	0	0	0	0	0	0	0	0	0	0	0	0	0	0	0
TRINITY_DN100016_c2_g4	0.44	0.9	0.3	1.51	0.85	0.7	0.25	1.57	0.46	1	0.28	1.58	1.24	0.21	0.77	0.8	0.796	0.816
TRINITY_DN100017_c0_g1	0	0	0	0	0	0	0	0	0	0	0	4.7	24.51	0	0	0	0	5.842
TRINITY_DN100017_c1_g1	2.1	1.15	0.07	3.32	0.19	5.53	0.08	0.56	0.14	0.35	2.88	0.07	0.07	3.03	0.18	1.366	1.332	1.246
TRINITY_DN100017_c2_g1	9.97	6.4	5.65	6.06	9.11	10.65	4.94	3.9	4.72	7.56	6.3	6.46	4.57	6.47	3.35	7.438	6.354	5.43
TRINITY_DN100017_c2_g10	0	1.03	2.53	1.46	0	0	0.93	0.66	0.69	0.17	0	0.14	0	0	0.63	1.004	0.49	0.154
TRINITY_DN100017_c2_g11	1.24	1.21	2.05	0	0.55	0.9	0.92	0.83	0.44	0.42	0.19	1.72	0.61	1.42	0.97	1.01	0.702	0.982
TRINITY_DN100017_c2_g14	2.69	2.95	3.57	2.77	3.45	4.24	5.33	3.28	4.31	3	3.46	3.74	3.44	2.88	1.72	3.086	4.032	3.048
TRINITY_DN100017_c2_g2	0.93	1.54	1.45	2.31	1.29	1.54	1.08	1.08	0.27	0.4	0.95	1.1	0.99	0.98	1.02	1.504	0.874	1.008
TRINITY_DN100017_c2_g3	13.29	9.63	6.91	13.43	10.33	8.17	5.75	11.46	10.91	8.97	9.74	5.69	4.16	8.4	8.99	10.718	9.052	7.396
TRINITY_DN100017_c2_g7	0.51	0.21	0.87	0	0.42	0.48	0.73	0	2.03	0.25	0.6	0.45	0.36	0	0	0.402	0.698	0.282
TRINITY_DN100018_c0_g1	70.68	84.45	69.03	64.01	99.22	174.88	165.56	152.71	129.3	192.92	170.87	149.49	148.47	137.23	159.3	77.478	163.074	153.072
TRINITY_DN100018_c0_g3	9.33	6.95	8.13	9.81	7.17	6.17	3.95	5.28	5.53	4.93	5.48	6.23	5.67	8.05	4.61	8.278	5.172	6.008
TRINITY_DN100018_c0_g4	0	3.55	0	1.36	1.84	0	0	3.32	0	2.49	1.05	1.2	0	1.52	0	1.35	1.162	0.754
TRINITY_DN100018_c0_g5	0.86	1.19	1.26	0.86	0	1.75	0.96	1.21	0.33	0.52	0.88	0.76	1.07	0.77	0.75	0.834	0.954	0.846
TRINITY_DN100019_c1_g1	24.14	21.31	21.81	18.12	22.79	27.04	28.18	23.58	30.1	31.37	22.92	26.43	29.4	26.95	22.93	21.634	28.054	25.726
TRINITY_DN10001_c0_g1	3.16	0	0	0	2.34	0	0	0	0	0	0	0	0	0	0	1.1	0	0
TRINITY_DN100020_c0_g1	20.77	6.03	5.22	11.26	9.9	10.47	2.15	3.94	7	5.14	9.38	1.84	3.28	4.82	3.74	10.636	5.74	4.612
TRINITY_DN100021_c1_g1	0	2.88	3.31	0	2	3.96	0	4.03	0	0	2.43	0	0	0	0	1.638	1.598	0.486
TRINITY_DN100021_c1_g2	0	9.08	0	8.93	7.59	0	8.19	14.95	0	8.25	0	0	9.93	10.63	0	5.12	6.278	4.112
TRINITY_DN100021_c2_g1	8.42	12.79	6.87	10.12	12.17	10.17	3.74	6.65	5.66	10.24	7.96	15.11	10.86	8.82	14.2	10.074	7.292	11.39
TRINITY_DN100021_c2_g2	25.97	29	33.97	37.84	24.02	19.64	25.87	20.28	32.58	12.21	43.33	21.17	21.05	25.51	27.26	30.16	22.116	27.664
TRINITY_DN100021_c2_g3	6.33	6.32	14.79	0	0	0	0	8.81	0	0	5.14	0	0	35.3	0	5.488	1.762	8.088
TRINITY_DN100021_c3_g2	1.33	1.07	0.86	0.93	0.55	0.49	0.63	1.31	0.93	1.07	0.55	0.97	1.66	0.78	0.88	0.948	0.886	0.968
TRINITY_DN100022_c0_g1	5.49	3.48	0	5.02	4.04	3.46	2.23	0	0.88	0	2.17	2.67	0.71	0	2.95	3.606	1.314	1.7
TRINITY_DN100022_c1_g1	8.35	14.56	12.05	11.29	10.24	10.61	9.55	10.24	9.89	10.63	9.61	11	11.33	11.04	7.83	11.298	10.184	10.162
TRINITY_DN100023_c1_g2	72.97	89.3	107.14	89.51	98.08	76.79	73.55	85.18	74.01	87.89	68.28	86.22	79.51	69.78	54.66	91.4	79.484	71.69
TRINITY_DN100023_c1_g3	11.52	12.7	13.26	9.97	10.92	9.43	10.47	12.45	9.2	8.69	11.48	10.41	11.02	10.17	10.83	11.674	10.048	10.782
TRINITY_DN100023_c1_g4	305.84	423.2	390.31	323.81	364.15	333.55	435.55	388.63	365.06	333.71	418.68	439.48	492.03	396.47	471.06	361.462	371.3	443.544
TRINITY_DN100024_c1_g1	0	0	0.73	0	0.68	0.75	0.39	0.48	0	0	0	0.54	0.6	0	0	0.282	0.324	0.228
TRINITY_DN100024_c2_g2	5.41	7.87	5.84	4.4	4.83	7.19	5.38	4.18	6.4	6.91	5.71	6.74	4.42	6.04	1.95	5.67	6.012	4.972
TRINITY_DN100024_c3_g2	7.63	12.81	13.44	7.17	9.95	8.24	13.91	15.1	7.1	8.96	6.92	9.18	16.94	13.16	4.12	10.2	10.662	10.064
TRINITY_DN100025_c0_g1	3.45	5.66	1.53	1.31	0	1.75	0	1.49	1.74	2.08	1.01	2.14	3.07	0	4.01	2.39	1.412	2.046
TRINITY_DN100025_c1_g2	20.9	29.86	24.42	27.95	25.84	26.16	28.58	21.67	25.36	25.63	27.42	33.65	22.89	30.47	9.43	25.794	25.48	24.772
TRINITY_DN100026_c0_g1	3.65	0.74	0.84	3	1.48	2.83	0.21	0.61	1.12	0.67	2.07	0.12	0.54	0.74	1.68	1.942	1.088	1.03
TRINITY_DN100026_c1_g1	16.44	15.82	18.01	16.68	16.27	12.62	11.52	14.23	11.49	14.07	10.94	12.25	12.37	13.25	10.25	16.644	12.786	11.812
TRINITY_DN100026_c1_g2	9.59	2.44	2.01	4.97	4.53	4.11	0.65	1.5	2.17	2.32	5.07	0.78	1.66	2	0.83	4.708	2.15	2.068
TRINITY_DN100026_c1_g3	34.68	61.16	50.67	52.7	43.19	26.42	35.61	35.2	37.21	33.5	31.89	30.65	36.26	40.24	5.85	48.48	33.588	28.978
TRINITY_DN100027_c2_g1	13.16	15.29	10.91	11.86	20.31	22.04	13.83	12.32	11.94	18.95	13.34	13.06	12.33	14.42	5.19	14.306	15.816	11.668
TRINITY_DN100027_c3_g1	16.11	18.71	20.93	25.59	24.1	17.43	12.53	11.99	15.47	19.05	14.8	10.79	14.2	14.17	11.17	21.088	15.294	13.026
TRINITY_DN100028_c0_g1	3.11	4.26	3.84	3.63	5.12	3.06	2.51	3.32	3.58	4.48	2.99	2.13	3.43	2.93	2.12	3.992	3.39	2.72
TRINITY_DN100028_c0_g3	2.23	2.19	0	0	0	1.56	0.81	2.04	2.24	0.76	3.3	2.92	4.99	3.65	1.82	0.884	1.482	3.336
TRINITY_DN100028_c0_g4	148.88	145.86	150.44	133.66	195.43	205.58	238.13	198.55	214.9	189.58	174.99	196.82	211.57	140.87	211.32	154.854	209.348	187.114
TRINITY_DN100028_c1_g1	3.27	3.86	3.89	2.56	2.94	3.41	2.76	4.24	3.63	3.3	3.67	3.59	3.37	3.9	2.65	3.304	3.468	3.436
TRINITY_DN100028_c1_g2	1.07	1.31	1.05	0.72	0.6	1.52	1.07	0.71	0.34	0.76	0.69	1.69	0.56	0.64	0.23	0.95	0.88	0.762
TRINITY_DN100029_c0_g1	1.3	0.36	0.36	0	0.17	0.27	0	0.5	0.6	0.19	0.17	0	0.37	0.25	0.28	0.438	0.312	0.214
TRINITY_DN100029_c1_g1	14.3	10.46	15.43	13.79	11.08	14.8	5.8	18.58	11.35	9.32	9.14	10.11	7.98	4.8	9.89	13.012	11.97	8.384
TRINITY_DN100029_c2_g1	26.77	15.52	18.24	19.96	17.87	23.14	13.1	17.01	17.2	16.7	17.44	11.72	15.15	13.64	12.4	19.672	17.43	14.07
TRINITY_DN100029_c2_g2	0.77	0.19	0.38	0.64	0	0.14	0.22	0.52	0.41	0.39	0.72	0	0	0.66	0.45	0.396	0.336	0.366
TRINITY_DN100029_c2_g3	1.52	1.39	0	0	0.43	0.85	0.31	0.28	0.29	0.69	0.35	0.42	0.55	0	0.32	0.668	0.484	0.328
TRINITY_DN100029_c2_g4	16.54	5.39	6.79	12.07	7.54	13.26	2.53	6.51	7	3.55	8.58	2.81	2.66	4.14	4.09	9.666	6.57	4.456
TRINITY_DN100029_c2_g5	9.6	0	0	0	3.38	0	0	0	0	0	0	0	0	0	0	2.596	0	0
TRINITY_DN10002_c0_g1	0	0	3.41	0	0	0	0	0	2.76	0	0	0	2.72	0	0	0.682	0.552	0.544
TRINITY_DN100030_c0_g1	0.66	1.13	1.33	0.61	0.61	0.59	1.03	0.51	0.43	0.51	0.77	1.09	1.03	1.3	0.23	0.868	0.614	0.884
TRINITY_DN100030_c0_g2	0	1.04	0.55	1.78	1.76	1.5	2.32	0.72	0	1.08	0.48	0.54	0	0.64	0	1.026	1.124	0.332
TRINITY_DN100030_c0_g3	0.53	0.95	0.83	0.67	0.66	0.51	0.66	0.27	0.79	0.39	0.47	0.46	0.63	0.79	0.49	0.728	0.524	0.568
TRINITY_DN100030_c1_g1	0.69	0.42	0.7	0.84	1.41	1.1	0.96	0.67	0.72	0.99	1.14	0.49	0.91	0.78	0.32	0.812	0.888	0.728
TRINITY_DN100030_c1_g2	0.87	0.69	0.94	0.65	0.78	0.52	0.31	0.43	0.55	0.35	0.51	0.64	0.54	0.83	0.17	0.786	0.432	0.538
TRINITY_DN100031_c2_g2	10.11	11.66	12.87	11.11	8.28	7.64	5.64	5.9	8.7	11.49	9.31	10.15	5.75	9.49	2.71	10.806	7.874	7.482
TRINITY_DN100031_c3_g1	0.26	0.25	0	0.85	0	0	0.29	0	0	0.26	0.7	0.27	0	0.59	0	0.272	0.11	0.312
TRINITY_DN100031_c3_g2	83.82	47	43.54	77.87	48.27	54.64	32.65	34.91	44.74	33.79	48.34	28.7	26.51	42.93	22.92	60.1	40.146	33.88
TRINITY_DN100031_c3_g3	0.32	0	0	0.17	0.48	1.1	0.33	0	0	0.25	0	0	0.17	0.24	0.06	0.194	0.336	0.094
TRINITY_DN100031_c3_g4	3.33	3.56	2.76	2.36	3	2.03	3.64	1.2	1.73	1.32	1.77	3.86	2.74	2.73	1.67	3.002	1.984	2.554
TRINITY_DN100032_c0_g2	5	5.39	6.46	3.35	3.59	4.05	4.78	5.28	3.82	3.14	4.4	2.77	2.55	3.63	3.97	4.758	4.214	3.464
TRINITY_DN100032_c1_g1	38.78	39.69	34.2	36.07	36.77	41.02	29.89	33.88	38.6	34.52	33.84	27.41	37.28	34.28	17.15	37.102	35.582	29.992
TRINITY_DN100032_c1_g3	5.1	4.13	4.52	5.08	5.74	4.21	3.82	4.02	3.43	6.23	2.66	4.79	4.55	3.42	2.18	4.914	4.342	3.52
TRINITY_DN100033_c0_g1	0.04	1.95	0	0	0	1.06	0	0	0	1.03	0.23	0	0.98	0.6	0	0.398	0.418	0.362
TRINITY_DN100033_c0_g2	0	0.97	1.33	0	0.29	0	0.36	0.44	0	0	0	1.02	0	0	0.39	0.518	0.16	0.282
TRINITY_DN100033_c0_g3	0	1.17	1.25	2.01	0	0.84	1.49	0	2.68	0.61	0	0.8	0	0.72	0.72	0.886	1.124	0.448
TRINITY_DN100033_c1_g1	0.23	0.87	0.42	0.42	0.11	0.88	0.58	0	0.82	0.47	1.34	0	0.5	0.48	0.17	0.41	0.55	0.498
TRINITY_DN100033_c1_g2	11.99	12.15	12.3	11.11	12.84	12.17	11.55	10.82	11.34	12.92	12.33	13.81	11.94	12.03	11.47	12.078	11.76	12.316
TRINITY_DN100033_c1_g3	1.44	2.63	1.86	2.44	0.26	1.43	2.23	0.75	1.26	0.89	1.92	3.38	1.61	1.24	0.87	1.726	1.312	1.804
TRINITY_DN100033_c1_g4	0.53	1.05	0	1.2	0	1.13	0	0	0	0	1.12	0.54	0	0	0	0.556	0.226	0.332
TRINITY_DN100034_c1_g1	0.83	0.39	0.68	0.46	0.43	0.35	0.37	0.15	0.22	0.1	0.24	0.51	0.12	0.48	0.89	0.558	0.238	0.448
TRINITY_DN100034_c1_g2	1.94	3.92	0.89	2.93	3.3	1.16	1.45	1.83	1.11	1.98	1.71	3.89	4.95	1.74	2.41	2.596	1.506	2.94
TRINITY_DN100035_c2_g1	15.67	20.58	17.77	17.91	14.47	15.44	17.17	16.97	17.44	15.86	15.36	16.05	16.2	17	9.58	17.28	16.576	14.838
TRINITY_DN100035_c3_g1	0	0	0	0	0	0	0	0	1.08	0.97	0	2.82	0.89	0	0	0	0.41	0.742
TRINITY_DN100035_c3_g2	43.15	52.03	90.49	44.46	44.51	23.21	22.81	52.24	27.37	19.2	14.28	11.27	19.24	16.96	17.87	54.928	28.966	15.924
TRINITY_DN100035_c3_g3	1.88	1.45	0.89	0	0.45	1.55	0	1.59	0.48	1.08	0.85	1.51	0.96	1.49	0.55	0.934	0.94	1.072
TRINITY_DN100035_c3_g4	16.52	17.92	17.93	16.29	19.47	16.47	20.26	21.99	14.4	20.27	20.01	19.85	20.41	22.95	15.02	17.626	18.678	19.648
TRINITY_DN100035_c3_g6	0.61	3.59	1.92	0	0	0.43	0.67	0	0	0	0	1.24	0	0	0.74	1.224	0.22	0.396
TRINITY_DN100036_c0_g1	0.22	0.33	0.67	0.82	1.18	0.7	0.33	0	0.72	0.74	0.26	0	0	0.29	0	0.644	0.498	0.11
TRINITY_DN100036_c1_g1	23.38	28.33	33.32	25.58	24.66	16.97	23.44	28.97	34.48	26.31	21.42	24.12	28.06	28.99	19.86	27.054	26.034	24.49
TRINITY_DN100036_c2_g1	12.54	11.73	12.05	11.68	9.72	13.01	9.84	10.23	14.07	14.17	11.24	10.54	11.02	14.96	4.87	11.544	12.264	10.526
TRINITY_DN100036_c2_g2	0.41	0	0	0	2.23	3.43	0	0	0	0	2.07	0	0	0	4.29	0.528	0.686	1.272
TRINITY_DN100036_c2_g3	0	0	0	0	0	0	0	0	0	0	0	0	0	0	0	0	0	0
TRINITY_DN100036_c2_g4	55.01	80.24	67.64	62.89	88.72	67.41	92.45	101.99	68.48	81.29	60.87	74.93	43.24	89.59	4.68	70.9	82.324	54.662
TRINITY_DN100036_c2_g5	52.61	50.16	48.22	57.24	58.13	59.7	39.78	43.79	66.08	67.07	39.73	36.98	47.46	56.99	17.15	53.272	55.284	39.662
TRINITY_DN100036_c2_g6	33.37	35.88	43.91	37.15	32.84	22.73	25.77	19.53	24.85	24.32	23.94	21.05	38.55	27.32	28.34	36.63	23.44	27.84
TRINITY_DN100037_c0_g1	0.44	0.43	0	1.48	2.61	0	0.97	0	1.95	0.9	1.19	0	0.43	0	0	0.992	0.764	0.324
TRINITY_DN100037_c1_g1	11.77	23.04	15.47	11.92	15.66	14.12	18.21	14.27	16.96	14.7	17.74	20.59	16.97	15.46	15.68	15.572	15.652	17.288
TRINITY_DN100037_c2_g1	6.4	7.91	5.93	9.37	7.83	7.14	7.42	7.16	8.92	9.05	10.13	11.73	11.44	11.89	15.48	7.488	7.938	12.134
TRINITY_DN100037_c3_g1	8.15	14.25	11.72	11.59	11.47	9.61	13.1	10.24	13.31	12.51	10.53	12.89	11.34	12.68	14.7	11.436	11.754	12.428
TRINITY_DN100038_c0_g2	5.65	4.34	3.06	4.8	4.15	4.38	3.87	3.6	4.22	2.89	7.14	3.86	4.75	4.14	2.51	4.4	3.792	4.48
TRINITY_DN100038_c1_g1	7.23	7.35	4.93	4.55	5.69	4.84	3.81	4.16	4.05	3.88	4.02	2.11	4.64	2.95	2.97	5.95	4.148	3.338
TRINITY_DN100038_c1_g2	3.8	4.52	3.11	3.07	2.81	2.94	4.41	2.24	6.13	2.7	2.71	5.52	3.3	4.96	1.58	3.462	3.684	3.614
TRINITY_DN100038_c1_g4	0.24	0.81	5.75	0	2.35	2.47	0	0.15	1.26	5.22	0.3	2.71	0.55	1.52	0	1.83	1.82	1.016
TRINITY_DN100038_c1_g5	7.52	8.15	11.15	7.08	7.75	5.69	6.37	6.62	7.49	6.68	5.87	5.72	4.9	6.31	4.94	8.33	6.57	5.548
TRINITY_DN100038_c1_g6	5.01	3.21	4.64	5.43	4.27	10.9	2.66	2.52	3.92	5.18	4.74	5.83	7.89	5.73	5.54	4.512	5.036	5.946
TRINITY_DN100038_c1_g7	0	0	0	0	3.11	0	0	0	0	5.7	0	0	0	0	0	0.622	1.14	0
TRINITY_DN100038_c1_g8	16.46	18.61	20.88	21.56	20.63	2.65	3.68	6.23	3.99	4.64	4.98	2.27	3.95	2.52	5.81	19.628	4.238	3.906
TRINITY_DN100038_c1_g9	0.51	0	1.06	0	0.76	0	0	0	0	0	0	0	0	0	0	0.466	0	0
TRINITY_DN100039_c0_g2	0	0	0	0	0	0.27	0	0	0	0	0	0.39	0	0	0	0	0.054	0.078
TRINITY_DN100039_c1_g2	0.46	0.22	0.11	0.5	0.73	0.25	0.13	0	0.72	0.35	0	1.33	0	0.52	0.13	0.404	0.29	0.396
TRINITY_DN100039_c1_g3	0	0.22	0.22	0.24	0	0.16	0.25	0.88	0.24	0.89	0	0.23	0.22	0	0	0.136	0.484	0.09
TRINITY_DN100039_c1_g4	1.29	0.42	0.08	0.19	0.24	1.58	0	0.11	0	0.17	0.63	0.27	0.09	0.29	0.1	0.444	0.372	0.276
TRINITY_DN100040_c0_g1	0	0	2.5	0	0	0	0	0	23.89	0	0	0	0.63	1.4	0	0.5	4.778	0.406
TRINITY_DN100040_c0_g2	2.79	3.92	4.02	3.46	2.86	2.54	2.55	2.49	2.27	2.76	2.55	1.88	1.62	2.59	1.32	3.41	2.522	1.992
TRINITY_DN100040_c0_g3	5.5	6.57	7.11	8.36	6.28	5.77	6.02	6.41	6.32	5.01	3.5	4.51	5.1	5.16	4.55	6.764	5.906	4.564
TRINITY_DN100041_c0_g1	2.75	0	2.72	0	0	0.31	0	0	0	0	0	0.5	0	0	0	1.094	0.062	0.1
TRINITY_DN100041_c1_g1	0.89	3.49	3.2	1	0	0.32	1.47	2.42	1.47	2.27	0.8	0.91	0.43	1.06	1.07	1.716	1.59	0.854
TRINITY_DN100041_c1_g2	60.46	80.24	60.03	64.32	65.86	59.97	64.66	46.52	72.69	70.42	64.64	71.92	55.24	72.11	20.66	66.182	62.852	56.914
TRINITY_DN100041_c1_g3	40.29	63.82	46.99	44.08	43.94	48.05	49.43	47.13	47.78	48.83	41.11	45.1	38.01	53.39	17.27	47.824	48.244	38.976
TRINITY_DN100041_c1_g4	7.81	3.88	18.04	8.93	2.61	2.66	4.1	10.86	0	12.37	0	7.59	10.6	5.32	4.99	8.254	5.998	5.7
TRINITY_DN100042_c0_g1	2.43	0.97	1.05	0	1.68	0	0	0	0.42	0	0	0	1.31	0.05	0.53	1.226	0.084	0.378
TRINITY_DN100042_c1_g1	2.73	2.88	4.02	3.93	2.46	0.81	0.67	1.79	1.48	2.41	0.75	0.58	0.97	0.99	0.82	3.204	1.432	0.822
TRINITY_DN100042_c1_g10	0	4.08	0	0	2.74	0	4.65	6.18	0	0	0	4.02	0	5.89	0	1.364	2.166	1.982
TRINITY_DN100042_c1_g11	18.69	21.04	21.81	20.89	23.35	20.62	20.39	22.79	23.64	21.53	19.24	20.34	22.98	20.82	17.3	21.156	21.794	20.136
TRINITY_DN100042_c1_g12	7.01	6.59	16.06	3.34	1.15	2.91	5.78	4.48	6.24	5.17	8.29	0	2.35	9.5	3.09	6.83	4.916	4.646
TRINITY_DN100042_c1_g13	0	1.7	1.91	0	1.26	0	3.67	2.38	2.06	0	0	5.11	6.4	2.95	2.15	0.974	1.622	3.322
TRINITY_DN100042_c1_g2	1.24	1.53	3.09	0.78	2.1	0.47	2.71	1.42	1.28	1.41	2.42	2.19	1.24	0.82	3.43	1.748	1.458	2.02
TRINITY_DN100042_c1_g4	0.57	0.89	0.08	1.17	1.77	5.93	7.74	6.58	7.2	11.12	7.33	10.71	8.37	11.64	8.84	0.896	7.714	9.378
TRINITY_DN100042_c1_g5	0	1.03	2.46	0	0	0	0.34	2.07	0	0.43	1.06	0.48	0	0	0.26	0.698	0.568	0.36
TRINITY_DN100042_c1_g7	7.3	12.55	5.36	5.96	10.55	7.99	9.98	3.73	7	10.75	6.55	9.83	5.29	6.68	5.88	8.344	7.89	6.846
TRINITY_DN100042_c1_g8	3.25	3.14	2.89	4.43	4.22	3.67	1.73	1.31	2.59	3.49	2.44	0.83	2.36	1.94	1.79	3.586	2.558	1.872
TRINITY_DN100042_c1_g9	80.22	59.98	67.64	65.01	71.18	50.89	33.79	38.79	51.77	40.32	36.63	34.1	24.33	45.56	33.74	68.806	43.112	34.872
TRINITY_DN100042_c2_g1	7.23	4.04	0	0.6	0	12.49	1.6	0	0.69	4.35	13.46	0	2.53	0	0	2.374	3.826	3.198
TRINITY_DN100042_c3_g1	32.99	36.51	27.41	31.71	40.08	26.44	32.53	27.56	36.64	34.16	25	34.38	38.51	29.47	9.47	33.74	31.466	27.366
TRINITY_DN100042_c4_g1	0.57	1.37	0	3.26	0	1.22	4.9	1.03	1.55	0	0	0	0.75	0.78	0	1.04	1.74	0.306
TRINITY_DN100043_c0_g1	0	1.12	1.32	0.36	1.69	0.47	3.43	1.62	0.35	0	0.3	2.01	1.28	2.28	0	0.898	1.174	1.174
TRINITY_DN100043_c1_g1	1.09	0.54	1.34	0.26	1.1	1.61	1.64	1.42	1.5	1.77	1.29	1.24	1.07	1.54	1.66	0.866	1.588	1.36
TRINITY_DN100043_c1_g3	4.34	4.3	9.78	4.94	1.55	2.98	9.21	6.02	2.64	0	3.69	4.28	4.01	2.86	0	4.982	4.17	2.968
TRINITY_DN100043_c1_g4	0	0.51	1.71	0	0.17	0	0	2.21	0	0	0	0	0	0	0	0.478	0.442	0
TRINITY_DN100043_c2_g1	11.85	47.67	23.87	13.94	36.95	18.03	25.31	14.55	35.57	12.71	13.7	19.7	5.67	7.47	12.71	26.856	21.234	11.85
TRINITY_DN100043_c2_g2	11.83	20.59	16.27	14.32	14.38	15.64	18.76	18.47	21.42	17.94	12.51	19.07	18.57	18.5	7.57	15.478	18.446	15.244
TRINITY_DN100043_c2_g3	2.67	0	0	0	0	1.36	0	0	0	0	0	4.03	0	0	0.77	0.534	0.272	0.96
TRINITY_DN100044_c0_g1	0.28	0	0	0	0.13	0.33	0	0	0	0	0	0	0	0.48	0	0.082	0.066	0.096
TRINITY_DN100044_c1_g2	1.46	1.36	1.12	0.31	0.98	1.2	1.24	0.62	0.6	0.39	0	0.29	0	0	2.31	1.046	0.81	0.52
TRINITY_DN100044_c1_g3	54.95	28.47	16.27	44.26	9.28	25.45	22.52	8.14	29.83	7.91	27.2	17.43	7.11	23.82	6.32	30.646	18.77	16.376
TRINITY_DN100044_c1_g4	42.29	39.62	40.06	35.69	51.91	48.06	44.45	36.72	28.51	39.74	29.91	37.11	40.46	34.41	34.8	41.914	39.496	35.338
TRINITY_DN100044_c1_g5	0.65	0.21	0.14	0	0	0.88	0	0	0.1	0.3	0	0.25	0.24	0.24	0.66	0.2	0.256	0.278
TRINITY_DN100045_c0_g1	7.92	7.06	7.47	7.85	6.98	8.11	5.09	6.71	7.47	6.34	8.08	4.93	7.66	7.82	6.94	7.456	6.744	7.086
TRINITY_DN100045_c1_g1	8	7.46	7.67	8.28	6.36	7.43	6.64	7.15	7.76	6.4	7.62	6.11	6.8	7.59	6.37	7.554	7.076	6.898
TRINITY_DN100046_c0_g1	3.14	7.13	3.91	5.4	3.44	3.45	4.72	2.04	4.1	3.61	3.65	4.76	3.82	4.5	1.96	4.604	3.584	3.738
TRINITY_DN100046_c1_g1	5.78	6.19	5.04	6.11	4.65	4.61	4.33	3.93	5.25	5.53	4.83	4.6	3.39	5.74	2.43	5.554	4.73	4.198
TRINITY_DN100046_c2_g1	10.77	7.4	7.46	11.18	4.64	8.59	3.96	9.8	15.67	24.03	3.29	4.35	11.01	18.26	3.68	8.29	12.41	8.118
TRINITY_DN100047_c0_g1	1.22	3.59	3.19	1.37	4.01	0.86	1.33	2.5	2.75	0.63	2.18	1.24	3.53	1.48	0.74	2.676	1.614	1.834
TRINITY_DN100047_c1_g3	87.14	72.93	66.44	71.06	82.85	74.51	74.66	94.4	59.49	90.29	71.74	75.88	65.92	61.34	41.47	76.084	78.67	63.27
TRINITY_DN100047_c2_g1	1.85	2.15	3.57	0.78	3.75	0.78	1	0.68	0.92	2.09	2.41	1.64	1.27	1.19	1.8	2.42	1.094	1.662
TRINITY_DN100047_c2_g2	6.91	6.56	7.36	7.57	6.63	5.55	5.31	7.2	4.93	5.04	7.06	6.31	5.86	6.18	4.99	7.006	5.606	6.08
TRINITY_DN100047_c2_g3	11.38	1.78	0	4.46	5.14	3.51	0	2.36	8.93	6.59	5.08	0	0	3.5	1.74	4.552	4.278	2.064
TRINITY_DN100047_c2_g4	6.93	8.59	16.54	12.29	6.55	5.38	5.88	6.54	7.45	4.55	4.66	6.4	8.63	11.96	3.6	10.18	5.96	7.05
TRINITY_DN100047_c2_g6	0	0	4.51	0	0	7.97	0	0	4.87	4.12	0	7.59	0	5.32	0	0.902	3.392	2.582
TRINITY_DN100047_c2_g7	4.77	10.88	13.71	8.23	11.51	10.07	6.76	8.05	10.3	6.36	8.6	11.33	8.63	10.96	4.4	9.82	8.308	8.784
TRINITY_DN100047_c3_g1	10.61	21.79	13.97	12.89	17	9.69	15.21	11.82	19.23	9.3	12.49	18.92	7.27	16.38	12.96	15.252	13.05	13.604
TRINITY_DN100048_c0_g1	47.37	31.58	42.67	36.49	46.22	59.14	41.31	40.03	34.78	46.63	34.23	37.99	39.45	37.08	31.47	40.866	44.378	36.044
TRINITY_DN100048_c1_g1	50.28	61.75	45.44	52.29	49.73	49.24	66.38	43.91	64.37	34.28	58.96	84.85	68.13	70.24	57.35	51.898	51.636	67.906
TRINITY_DN100048_c1_g2	62.55	80.58	60.5	64.35	76.34	64.86	77.63	74.48	72.12	58.32	72.54	89.73	72.87	83.15	65.4	68.864	69.482	76.738
TRINITY_DN100049_c0_g1	11.9	18.91	19.47	9.72	19.4	16.75	15.37	19.51	24.56	6.08	24.76	10.72	5.99	13.95	7.45	15.88	16.454	12.574
TRINITY_DN100049_c0_g2	2.53	3.25	3.67	5.23	4.3	2.59	1.25	3.55	1.97	2.96	5.42	1.58	1.02	3.02	2.54	3.796	2.464	2.716
TRINITY_DN100050_c0_g1	49.83	58.75	45.28	47.94	41.85	42.62	35.01	35.31	38.95	74.32	37.51	35.07	26.37	59.58	14.04	48.73	45.242	34.514
TRINITY_DN100050_c0_g2	10.91	20.7	16.19	15.54	11.39	19.19	16.98	14.17	15.46	16.1	12.19	15.59	9.45	14.01	3.29	14.946	16.38	10.906
TRINITY_DN100050_c0_g3	9.56	17.32	15.55	7.04	7.42	23.67	18.51	13.96	14.85	23.18	14.18	19.83	6.04	11.96	2.17	11.378	18.834	10.836
TRINITY_DN100050_c0_g5	0	0	0	0	1.95	0	0	0	0	0	0	0	0	0	0	0.39	0	0
TRINITY_DN100050_c0_g6	19.2	23.67	24.55	24.58	20.29	16.86	18.15	16.73	19.66	14.28	11.74	14.93	19.43	17.25	13.8	22.458	17.136	15.43
TRINITY_DN100050_c0_g7	6.78	5.01	2.18	3.64	6.15	3.63	1.87	4.04	2.08	5.21	3.08	6.3	3.74	1.52	5.11	4.752	3.366	3.95
TRINITY_DN100050_c0_g8	0	1.44	3.2	0	0	0	0	4.02	0	0	2.51	0	1.36	1.86	0	0.928	0.804	1.146
TRINITY_DN100051_c0_g2	0	1.53	0.52	0.14	1.4	0	0	4.51	0	0	1.7	3.27	2.31	2.17	0.76	0.718	0.902	2.042
TRINITY_DN100051_c1_g1	22.65	9.61	17	13.41	26.56	11.51	8.65	9.28	18.42	14.87	8.11	13.25	6.73	20.9	3.48	17.846	12.546	10.494
TRINITY_DN100051_c1_g2	6.26	3.48	5.57	4.94	5.4	3.57	4.35	4.23	2.6	2.81	3.48	3.05	3.43	3.25	4.84	5.13	3.512	3.61
TRINITY_DN100051_c2_g1	20.66	26.65	29.04	24.16	25.73	19.14	23.18	27.31	20.77	20.14	18.93	20.75	21.92	20.99	23.75	25.248	22.108	21.268
TRINITY_DN100051_c2_g2	17.29	18.43	14.81	10.14	18.41	8.87	4.91	8.39	7.96	13.69	15.07	12.06	15.22	8.99	7.12	15.816	8.764	11.692
TRINITY_DN100051_c2_g3	1.65	14.64	16.45	16.83	2.43	10.23	5.27	2.28	9.85	6.87	7.08	8.16	10.74	0	0	10.4	6.9	5.196
TRINITY_DN100051_c3_g1	8.32	8.29	19.28	15.26	2.92	0	26.18	12.71	5.62	0	0	4.04	4.14	17.06	0	10.814	8.902	5.048
TRINITY_DN100052_c0_g2	1.59	0.41	0.26	0.41	0.52	0.61	0.4	1.36	0.29	0.63	0.61	0.1	1.32	0	0.71	0.638	0.658	0.548
TRINITY_DN100052_c0_g3	2.29	4.75	3.3	2.6	3.34	2.19	1.25	2.67	1.25	1.13	2.42	1.11	1.52	1.96	1.52	3.256	1.698	1.706
TRINITY_DN100053_c1_g1	5.06	12.82	3.69	1.34	5.01	15.4	27.42	13.68	12.44	15.13	37.13	38.63	33.69	22.6	23.55	5.584	16.814	31.12
TRINITY_DN100053_c2_g1	2.02	0.9	1.03	0.9	0.83	2.09	1.03	1.06	1.94	0.92	1.64	0.69	0.52	1.65	1.52	1.136	1.408	1.204
TRINITY_DN100053_c3_g1	1.45	3.66	2.06	2.19	2.93	5.66	8.86	8.87	4.72	7.05	11.53	9.71	10.31	6.94	8.29	2.458	7.032	9.356
TRINITY_DN100053_c4_g1	11.48	12.26	9.25	9.44	9.71	18.39	18.88	16.87	15.19	16.8	21.3	22.73	19.28	17.74	16.2	10.428	17.226	19.45
TRINITY_DN100053_c4_g2	18.78	13.8	15.17	14.79	12.2	7.61	9.47	10.21	2.22	5.25	7.2	7.73	9.89	3.3	6.72	14.948	6.952	6.968
TRINITY_DN100053_c4_g3	16.67	4	9.43	7.97	4.32	12.25	2.82	5.7	9.92	3.74	8.56	2.96	8.66	6.16	4.56	8.478	6.886	6.18
TRINITY_DN100053_c4_g4	0.78	0	0	0.88	2.06	1.1	0	0	0	0	0.69	0	0	2.9	0.96	0.744	0.22	0.91
TRINITY_DN100054_c0_g2	9.46	13.95	13.26	12.75	11.51	7.63	12.11	7.73	10.73	10.18	8.34	9.21	12.5	13.44	6.45	12.186	9.676	9.988
TRINITY_DN100054_c1_g1	3.67	0	2.67	5.54	0	0	0	0	0	0	1.07	0	1.15	0	0	2.376	0	0.444
TRINITY_DN100054_c2_g1	8.17	17.08	16.4	15.52	7.84	8.43	12.17	14.63	13.1	9.32	15.84	13.75	13.98	25.77	23.48	13.002	11.53	18.564
TRINITY_DN100054_c3_g1	5.07	2.45	4.99	2.99	7.14	2.08	0.68	3.84	1.81	0.27	3.1	0	0.87	2.19	2.91	4.528	1.736	1.814
TRINITY_DN100054_c4_g1	0	0	0	0	0	0	0	0	0	0	0	1.92	0	0	0	0	0	0.384
TRINITY_DN100054_c4_g2	159.44	220.58	182.98	188.97	170.51	130.53	155.43	156.65	178.69	164.7	151.31	168.71	171.69	178.79	196.28	184.496	157.2	173.356
TRINITY_DN100054_c4_g3	6.52	9.41	7.46	7.3	8.14	6.32	7.29	8.12	7.66	8.42	7.99	6.53	9.86	6.15	9.15	7.766	7.562	7.936
TRINITY_DN100054_c4_g4	0	11.98	0	0	5.36	6.23	13.99	0	0	3.16	8.6	0	0	2.64	5.08	3.468	4.676	3.264
TRINITY_DN100054_c4_g5	6.1	12.18	0	28	0	8.24	6.36	0	0	6.48	4.95	23.44	5.45	0	0	9.256	4.216	6.768
TRINITY_DN100055_c0_g1	1.51	2.96	3.16	3.07	1.47	2.43	2.92	4.66	2.68	1.44	4.03	3.14	2.55	3.25	5.7	2.434	2.826	3.734
TRINITY_DN100055_c0_g2	0.48	0.43	1.01	0.6	0.34	0.58	0.11	0.77	0.19	0.47	0.48	0.54	0.6	0.68	0.56	0.572	0.424	0.572
TRINITY_DN100056_c0_g1	0	1.17	1.43	0.71	1.07	0.66	0.61	1.38	0.81	1.56	1.57	0.72	0.4	1.23	0.67	0.876	1.004	0.918
TRINITY_DN100056_c0_g2	3.9	0	0	1.65	0	0	0	0	0	0	0	0	0	2.2	0	1.11	0	0.44
TRINITY_DN100056_c1_g1	0	0	0	0	0	0	0	0	0.54	0	0	0	0	0	0	0	0.108	0
TRINITY_DN100056_c2_g1	0.17	0.71	0	0.13	0.54	0.15	0.32	0.64	0.31	0.37	0	0	0.17	0.4	0.37	0.31	0.358	0.188
TRINITY_DN100056_c3_g1	0.79	0.55	0.19	0.28	0.31	0.13	0.51	0.43	0.55	0.6	0.52	0.26	0	0.52	0.81	0.424	0.444	0.422
TRINITY_DN100056_c3_g2	0.76	0.75	0.22	0.62	0.77	0.34	0.54	0.28	0.34	1.25	0	0.11	0	0.09	0.37	0.624	0.55	0.114
TRINITY_DN100056_c4_g1	13.7	16.57	20.97	17.58	14.71	11.86	13.84	23.48	12.61	14.63	12.51	11.21	14.73	12.18	13.99	16.706	15.284	12.924
TRINITY_DN100057_c0_g1	2.77	2.55	2.71	2.9	3.18	1.61	3	3.07	2.79	2.22	2.04	2.47	2.28	2.46	2.43	2.822	2.538	2.336
TRINITY_DN100057_c0_g2	21.62	20.05	22.81	14.34	17.77	16.84	23.83	14.67	15.34	20.41	11.95	17.84	16.81	18.48	19.34	19.318	18.218	16.884
TRINITY_DN100057_c0_g3	6.4	9.3	7.53	7.08	6.58	6.7	9.31	7.83	5.44	8.59	5.76	7.9	7.02	7.82	4.6	7.378	7.574	6.62
TRINITY_DN100057_c1_g1	9.35	15.17	10.86	11.85	12.66	9.36	13.17	12.43	11.86	11.47	11.16	13.92	12.61	11.12	12.46	11.978	11.658	12.254
TRINITY_DN100058_c0_g1	4.06	2.8	6.77	2.03	3.74	1.22	2	3.27	3.18	2.47	1.09	2.62	1.34	1.77	1.36	3.88	2.428	1.636
TRINITY_DN100058_c1_g1	9.13	13.83	8.79	4.92	9.19	5.94	6.68	6.18	7.59	9.25	2.69	8.6	8.68	6.1	2.76	9.172	7.128	5.766
TRINITY_DN100058_c2_g1	8.97	9.11	11.73	9.24	8.06	6.31	8.31	4.89	6.58	6.46	4.81	7.26	6	6.7	4.71	9.422	6.51	5.896
TRINITY_DN100058_c2_g2	6.2	9.42	8.64	8.41	8.01	5.22	5.91	7.04	6.62	8.06	5.91	6.41	6.62	7.36	7.17	8.136	6.57	6.694
TRINITY_DN100059_c0_g2	0.53	0.43	0	0.14	0	0.02	0.26	0	0.79	0	0	0	0	0.02	1.3	0.22	0.214	0.264
TRINITY_DN100059_c1_g1	0	0	0	0	2.74	0	4.97	0	0	0	0	0	0	13.08	0	0.548	0.994	2.616
TRINITY_DN100059_c3_g1	0	0	4.31	0	1.39	0	2.05	2.67	0	2.01	0	0	3.57	0	2.42	1.14	1.346	1.198
TRINITY_DN100059_c3_g2	2.8	6.08	10.41	2.23	4.49	1.48	1.08	4.49	0.82	1.65	1.89	1.45	2.63	1.28	2.47	5.202	1.904	1.944
TRINITY_DN100059_c3_g3	0	0	0	0	1.69	0	0	0	0	2.52	0	0	0	0	0	0.338	0.504	0
TRINITY_DN100059_c3_g5	3.46	5.38	2.63	2.98	2.83	3.69	5.21	2.65	3.46	4.5	2.52	4.75	3.81	3.88	1.84	3.456	3.902	3.36
TRINITY_DN100060_c0_g1	0	0	0	0	0	0	0	0	0	0	0	0	0	0	0	0	0	0
TRINITY_DN100060_c1_g1	0	0	9.87	3.71	0	0	0	13.55	12.08	0	0	0	0	8.83	0	2.716	5.126	1.766
TRINITY_DN100060_c1_g2	0	0	0.43	0	0.61	0.14	0.2	0	0	1.4	0	0	0.87	0	0	0.208	0.348	0.174
TRINITY_DN100060_c1_g3	13.37	13.37	14.1	7.66	11.92	10.57	11.65	12.37	12.99	11.46	11.56	11.17	11.61	10.31	9.19	12.084	11.808	10.768
TRINITY_DN100060_c2_g1	5.98	12.15	11.58	7.4	7.7	5.83	11.13	10.4	6.41	7.64	8.98	7.14	13.56	7.05	9.09	8.962	8.282	9.164
TRINITY_DN100060_c2_g2	0.99	1.47	0	3.8	1.82	0	1.31	3.55	0	0	7.4	2	1.2	0	2.81	1.616	0.972	2.682
TRINITY_DN100060_c2_g3	0	0	2.45	0.4	0	2.44	0	0	0	0	1.5	0	0	0	0	0.57	0.488	0.3
TRINITY_DN100060_c2_g4	0.82	0.43	0.28	0.88	2	1.52	0.04	0.59	0	0.83	0.51	1.43	0.62	0.12	0.99	0.882	0.596	0.734
TRINITY_DN100060_c3_g1	0.48	1.25	1	2.12	2.05	0.91	0.43	1.22	2.2	1.69	1.29	1.08	1.51	0.96	1.91	1.38	1.29	1.35
TRINITY_DN100060_c3_g2	0.49	0.45	0.47	0.64	0.49	0.65	0.2	0.44	0.41	0.17	0.25	0.29	0	0.31	0.31	0.508	0.374	0.232
TRINITY_DN100060_c3_g3	20.48	28.72	33.57	23.75	26.33	17.59	24.1	32.03	27.61	17.6	29.44	32.11	33.74	26.46	32.79	26.57	23.786	30.908
TRINITY_DN100060_c3_g4	0	0.87	1.41	0	0.9	2.94	0.82	0.69	0.71	1.85	2.6	1.96	0.81	1.62	1.08	0.636	1.402	1.614
TRINITY_DN100060_c3_g6	0.57	4.77	2.52	3.9	4.32	2.35	0.98	7.89	2.38	0	0	1.9	0.87	1.7	5.78	3.216	2.72	2.05
TRINITY_DN100061_c0_g1	0.4	0.29	0.37	0.1	0	0.02	0.16	0	0.01	0	0.29	0.21	0.47	0	0.24	0.232	0.038	0.242
TRINITY_DN100061_c0_g2	0	1.13	0.98	0.79	0	0	0	0	0	0.17	0.22	0.82	1.95	2	0	0.58	0.034	0.998
TRINITY_DN100061_c1_g10	0	0	0	0	0	0	0	0	0	0	0	0	0	0	0	0	0	0
TRINITY_DN100061_c1_g2	0	6.32	0	0	0	0	0	0	0	0	0	0	0	0	0	1.264	0	0
TRINITY_DN100061_c1_g5	1.43	1.39	1.39	1.13	1.75	1.57	1.5	1.62	2.23	1.06	1.78	1.46	1.93	1.79	1.17	1.418	1.596	1.626
TRINITY_DN100061_c1_g8	0	0	0	0	0	0	0	0	0	1.94	0	0	0	0	2.74	0	0.388	0.548
TRINITY_DN100061_c2_g1	24.72	27.25	30.48	26.65	26.4	21.27	23.52	27.71	22.3	21.49	21.56	22.29	21.96	22.83	23.48	27.1	23.258	22.424
TRINITY_DN100061_c3_g1	0.68	1	1.16	0.7	1.44	1.56	2.47	1.11	2.9	3.14	3.84	4.53	2.62	6.32	5.62	0.996	2.236	4.586
TRINITY_DN100062_c1_g1	0.49	1.53	1.7	1.49	1.67	2.75	1.53	1.9	2.19	0.94	2.47	1.92	2.56	2.28	1.66	1.376	1.862	2.178
TRINITY_DN100062_c1_g3	0.02	0.94	1.26	0.33	0.27	0.79	0	0.88	2.25	1.06	0.28	1.39	0.83	1.7	1.07	0.564	0.996	1.054
TRINITY_DN100062_c1_g4	0	0	0	0.16	0	0	0.03	1.17	1.67	0.61	0	0	0	2.26	0	0.032	0.696	0.452
TRINITY_DN100062_c1_g5	0.07	0.64	0.3	0	0.65	0.54	1.26	0.4	0.63	1.53	0	0.79	1.3	0	0.49	0.332	0.872	0.516
TRINITY_DN100062_c1_g6	0	0	0	0	0.44	0	0	0	0.41	0	0.66	0	0.35	0	0.55	0.088	0.082	0.312
TRINITY_DN100062_c1_g7	0.28	0.16	0.46	0.14	0	0.7	0.58	0	0	0.16	0.13	0.92	0.58	0.7	0	0.208	0.288	0.466
TRINITY_DN100062_c2_g1	0.87	1.35	1.21	1.09	0.78	0.59	0.98	0.88	1.1	1.13	1.26	1.57	0.46	1.5	0.56	1.06	0.936	1.07
TRINITY_DN100062_c2_g2	0	0	0	0.58	0	0	0.19	0.6	0	0	0	0	0	0	0.17	0.116	0.158	0.034
TRINITY_DN100062_c2_g3	29.51	27.74	37.94	17.65	33.79	56.92	65.6	54.99	54.4	75.78	45.72	38.06	30.36	48.89	34.24	29.326	61.538	39.454
TRINITY_DN100062_c2_g4	0.6	1.42	0	0.43	1.02	1.09	0.69	2.17	0	0.98	0.36	0.72	0.72	0.39	0.41	0.694	0.986	0.52
TRINITY_DN100062_c2_g5	11.68	9.12	9.63	6.63	7.39	5.86	8.74	5.47	6.36	8.39	3.89	6.3	7.33	7.9	6.25	8.89	6.964	6.334
TRINITY_DN100062_c2_g6	1.76	0.61	1.25	0	0	0.46	0	0	0.7	1.07	0.47	1.03	0.51	1.36	0.76	0.724	0.446	0.826
TRINITY_DN100062_c2_g7	3.59	5.5	3.58	4.22	7.44	5.8	4.28	4.03	4.16	2.53	4.87	6.33	3.35	4.43	4.05	4.866	4.16	4.606
TRINITY_DN100062_c3_g1	0	0	0	0	1.62	0	2.42	3.17	0	0	0	4.49	0	0	0	0.324	1.118	0.898
TRINITY_DN100063_c0_g2	1.08	1.06	1	0	0.75	0.66	0	0.73	0	0.36	0	0	0.3	0.71	0	0.778	0.35	0.202
TRINITY_DN100063_c1_g1	38.84	5.15	5.91	18.85	7.22	21.32	3.77	4.84	13.4	5.07	16.42	2.13	3.75	6.9	4.27	15.194	9.68	6.694
TRINITY_DN100063_c1_g2	0.5	2.16	1.73	1.61	1.28	0.91	0.45	0.69	0.9	0.15	0.53	0	0.84	1.18	0.44	1.456	0.62	0.598
TRINITY_DN100063_c2_g1	53.49	13.63	19.02	35.97	19.36	36.65	9.31	9.86	19.98	13.97	27.31	7.5	11.52	17.36	12.48	28.294	17.954	15.234
TRINITY_DN100063_c2_g3	4.62	3.26	4.38	3.13	2.97	3.9	1.98	2.98	3.48	3.2	2.95	2.76	2.05	2.75	2.84	3.672	3.108	2.67
TRINITY_DN100063_c2_g4	4.91	0.58	1.35	1.34	0.72	1.73	0.11	0.39	0.52	0.3	1.73	0.31	0.39	0.77	0.23	1.78	0.61	0.686
TRINITY_DN100064_c0_g1	6.31	5.73	8.38	8.85	11.94	6.49	4.42	10.4	5.36	6.02	7.11	2.59	8.23	7.42	6.46	8.242	6.538	6.362
TRINITY_DN100064_c0_g3	1.5	0.99	1.36	1.23	1.98	1.22	0.94	1.4	1.18	0.69	0	0	1.07	0	0.77	1.412	1.086	0.368
TRINITY_DN100064_c1_g1	52.98	29.24	31.19	39.94	27.48	74.13	22.72	57.25	33.45	63.91	54.54	24.52	25.59	33.59	39.94	36.166	50.292	35.636
TRINITY_DN100064_c1_g2	0	0	0	3.04	0	0	0	0	3.28	0	0	0	0	0	0	0.608	0.656	0
TRINITY_DN100064_c1_g3	18.62	18.75	18.96	15.75	13.06	11	14.86	16.56	16.59	23.2	5.59	7.68	9.1	8.38	0	17.028	16.442	6.15
TRINITY_DN100064_c1_g4	0	0	0	0	0	0	0	0	0	0	0	0	0	0	0	0	0	0
TRINITY_DN100064_c1_g5	39	68.05	47.75	66.18	59.8	33.02	72	61.19	63	45.61	67.96	50.89	60.43	73.7	62.62	56.156	54.964	63.12
TRINITY_DN100064_c1_g6	4.92	0	0	0	0	0	10.29	0	0	0	0	0	0	0	0	0.984	2.058	0
TRINITY_DN100065_c0_g1	6.6	7.74	7.57	6.79	6.11	6.94	7.22	7.17	6.85	7.41	6.18	6.43	6.98	7.92	6.52	6.962	7.118	6.806
TRINITY_DN100065_c1_g1	4.21	4.27	4.19	4.88	4.61	4.46	4.28	4.64	4.31	4.84	4.82	5.87	4.7	5.72	4.48	4.432	4.506	5.118
TRINITY_DN100065_c1_g2	5.42	7.32	6.33	5.83	6.62	5.38	7.12	5.52	5.49	6.82	5.62	6.85	6.67	4.47	5.51	6.304	6.066	5.824
TRINITY_DN100065_c1_g3	0	0	3.51	0	0	8.38	0	0	0	0	0	3	11.19	0	0	0.702	1.676	2.838
TRINITY_DN100066_c0_g1	12.28	15.28	17.64	12.48	13.92	23.55	38.77	38.59	21.71	22.05	24.42	24.66	24.76	12.5	26.02	14.32	28.934	22.472
TRINITY_DN100066_c1_g1	1.42	2.1	2.03	2.07	2.07	2.18	4.27	2.93	2.55	5.54	2.38	1.04	2.73	1.36	4.29	1.938	3.494	2.36
TRINITY_DN100066_c1_g2	10.56	7.52	17.87	4.3	3.69	22.68	21.07	15.48	19.5	13.39	15.45	32.93	7.62	2.23	5.22	8.788	18.424	12.69
TRINITY_DN100066_c2_g1	0	1.06	1	0	0	0	0	0.46	0	0	0.43	0	0	0.45	0	0.412	0.092	0.176
TRINITY_DN100066_c2_g2	20.63	29.18	34.05	15.71	29.51	41.99	58.42	60.07	31.39	45.61	33.44	48.79	38.01	23.07	38.88	25.816	47.496	36.438
TRINITY_DN100067_c1_g2	0	0	0	0	0	0	0	0	0	0	0	0	0	0	0	0	0	0
TRINITY_DN100067_c1_g4	0	0	0.46	0	0	0	0	0	0	0.45	0	0	1.3	0	0	0.092	0.09	0.26
TRINITY_DN100067_c2_g1	0.38	0.19	0.76	0.42	1.72	0.56	0	0	0.41	0.58	0.18	0.2	0.19	0.22	0.9	0.694	0.31	0.338
TRINITY_DN100067_c2_g2	0	0.68	0	0.54	0	1.39	0.54	0.66	0	0.5	0.22	0	0	0.57	0	0.244	0.618	0.158
TRINITY_DN100067_c2_g3	1.34	2.31	0.95	1.17	2.13	0.13	0.23	0.95	0	0.04	0.42	0.12	0.12	0	0.06	1.58	0.27	0.144
TRINITY_DN100067_c2_g5	0	4.9	0	0	0	0	0	0	0	0	0	0	4.42	0	0	0.98	0	0.884
TRINITY_DN100067_c2_g6	20.33	32.05	22.51	32.23	23.01	33.32	20.57	24.37	30.62	28.23	24.53	26.33	21.31	33.34	14.86	26.026	27.422	24.074
TRINITY_DN100067_c2_g7	1.73	1.4	0.93	0.98	0	0.61	1.88	0	0	1.79	0	0	0	0	0	1.008	0.856	0
TRINITY_DN100067_c3_g1	4.89	6.38	7.32	6.05	4.19	2.86	5.61	5.32	6.01	2.9	2.91	5.43	8.13	7.98	1.09	5.766	4.54	5.108
TRINITY_DN100067_c3_g2	0	0	6.15	0	0	0	0	0	0	5.05	3.7	0	0	0	0	1.23	1.01	0.74
TRINITY_DN100067_c3_g4	0.26	0	0.27	1.76	0	1.14	0	0.35	0.28	0.8	0	0	0	0	0.62	0.458	0.514	0.124
TRINITY_DN100067_c3_g5	2.58	1.18	0.49	0	0.45	0	0	0.5	0	0.75	0	0	0	0	0	0.94	0.25	0
TRINITY_DN100067_c3_g6	0	1.05	0	0	0.29	0.28	0	0	0.37	0	0	0	0.66	2.76	0.4	0.268	0.13	0.764
TRINITY_DN100068_c1_g1	0.32	2.19	0.47	0.7	0.72	0.12	0.89	0	0.17	0	0.29	2.34	0.16	0.72	0	0.88	0.236	0.702
TRINITY_DN100068_c1_g2	0	2.38	0.18	0.33	0.51	0.29	1.08	0.13	0.4	0.61	0.47	0.9	0.44	0.48	0.65	0.68	0.502	0.588
TRINITY_DN100068_c2_g1	7.42	40.25	4.52	36.97	11.03	9.11	27.11	2.98	50.23	5.27	12.52	29.59	3.62	62.27	17.44	20.038	18.94	25.088
TRINITY_DN100068_c2_g2	53.46	58.07	35.56	66.62	70.1	202.52	139.1	117.02	219.5	222.57	158.15	183.6	161.96	246.84	224.08	56.762	180.142	194.926
TRINITY_DN100068_c3_g1	3.6	6.44	4.58	4.52	5.7	4.41	5.35	4.22	2.26	4.52	3.22	5.16	4.28	4.53	4.49	4.968	4.152	4.336
TRINITY_DN100068_c3_g2	0	0	0	0	0	0	0	0	1.17	0	0	0	0	0	0	0	0.234	0
TRINITY_DN100069_c0_g1	16.35	16.86	16.84	16.43	18.43	19.87	14.08	11.48	17.03	18.96	18.27	11.15	13.38	16.83	15.66	16.982	16.284	15.058
TRINITY_DN100069_c0_g2	8.36	7.71	12.37	7.41	11.65	8.73	7.04	5.25	7.41	8.17	7.33	7.03	7.94	9.32	6.16	9.5	7.32	7.556
TRINITY_DN100070_c0_g1	1.55	0.07	0	1.12	0	1.84	0	0	1.14	1.34	0	1.5	0.76	0	3.5	0.548	0.864	1.152
TRINITY_DN100071_c0_g1	12.76	2.53	2.2	10.8	2.15	4.72	0	0.25	0.59	0.56	6.96	0	0.55	4.22	1.08	6.088	1.224	2.562
TRINITY_DN100071_c0_g2	25.53	1.56	2.21	14.41	3.23	4.42	0.03	0.44	2.94	0.77	8.23	0.3	1.01	3.17	1.86	9.388	1.72	2.914
TRINITY_DN100071_c1_g1	19.45	1.79	2.27	12.61	3.93	5.37	0.23	0.35	2.21	0.59	6.12	0.48	1.33	3.14	0.9	8.01	1.75	2.394
TRINITY_DN100072_c0_g1	2.66	2.96	3.04	3.09	2.25	3.01	2.45	4.7	5.04	2.47	2.62	3.08	3.77	4.01	2.94	2.8	3.534	3.284
TRINITY_DN100072_c1_g1	0.45	0.89	0.66	0	0.3	0.41	0.32	0.67	0	0	0.28	0.1	0.61	0.52	0.45	0.46	0.28	0.392
TRINITY_DN100072_c1_g4	0	0	0	0	2.53	0	0	0	0	0	0	0	0	0	0	0.506	0	0
TRINITY_DN100072_c1_g5	10.04	9.01	13.57	11.57	13.14	4.34	6.13	10.2	6.23	5.59	7.39	7.96	9.73	6.12	8.42	11.466	6.498	7.924
TRINITY_DN100073_c0_g1	1.91	2.39	2.81	1.77	2.8	1.9	1.66	2.71	2.2	2.08	2.21	1.93	1.74	1.93	2.16	2.336	2.11	1.994
TRINITY_DN100073_c1_g2	7.31	6.82	8.39	7.82	6.47	6.1	6.17	6.17	5.45	6.03	5.43	6.17	7.27	6.29	7.1	7.362	5.984	6.452
TRINITY_DN100074_c0_g1	0	0	0	0	0	0.58	0.9	0	3.81	1.71	0.73	0	0	1.03	0	0	1.4	0.352
TRINITY_DN100074_c1_g1	3.27	4.14	5.09	4	3.37	3.37	3	2.89	4.24	3.13	4.98	2.41	2.96	3.1	1.92	3.974	3.326	3.074
TRINITY_DN100074_c1_g2	0	0	0.31	0.49	0.4	0	0	0	0	1.58	0.41	0.46	0.22	1.03	0	0.24	0.316	0.424
TRINITY_DN100075_c0_g1	0	0	0	0	1.06	0	0	0.56	0.46	0	0	0	0	0	0	0.212	0.204	0
TRINITY_DN100075_c0_g2	0	0	0	0	0	0	0	0	0	0	0	0	0	0	0	0	0	0
TRINITY_DN100075_c1_g1	0	0	0	0	0	0	5.32	0	0	0	0	0	0	0	0	0	1.064	0
TRINITY_DN100075_c1_g2	275.3	45.52	73.13	132.17	84.41	73.87	6.01	20.65	29.89	17.08	71.8	2.16	24.31	21.04	22.16	122.106	29.5	28.294
TRINITY_DN100075_c2_g1	146.38	57.56	70.23	93.35	89.8	63.13	53.86	51.41	66	50.37	88.97	41.82	46.79	63.61	53.45	91.464	56.954	58.928
TRINITY_DN100075_c2_g2	73.74	108.68	93.05	86.4	97.48	83.68	82.03	96.02	74.57	95.99	69.49	68.91	84.81	72.42	39.85	91.87	86.458	67.096
TRINITY_DN100075_c2_g3	13.5	6	5.71	7.04	6.01	2.26	1.16	1.21	2.98	1.9	3.9	1.15	6.11	2.53	2.66	7.652	1.902	3.27
TRINITY_DN100075_c2_g4	0.98	0.96	0.33	1.46	0.28	0.47	0	0	0	0	0.93	1.7	0.65	0	0.39	0.802	0.094	0.734
TRINITY_DN100076_c0_g1	0	0	0	0	0	0	0	0	0	0	0	0	0	0	0	0	0	0
TRINITY_DN100076_c1_g1	13.44	15.69	8.42	16.42	13.26	6.13	7.01	5.96	13.39	6.07	3.99	7.84	5.01	9.79	4.65	13.446	7.712	6.256
TRINITY_DN100076_c1_g10	2.66	0.4	0.34	0.57	0.38	2.84	0.3	0.48	1.1	0.6	0.46	0.37	0.41	1.26	0.3	0.87	1.064	0.56
TRINITY_DN100076_c1_g12	2.54	0.38	0	0.67	0	0.64	0	0.25	0.66	0	0	0	0.08	0	0.16	0.718	0.31	0.048
TRINITY_DN100076_c1_g2	0	0	0	0	0	0	0	0	0	0	0	0	0	0	0	0	0	0
TRINITY_DN100076_c1_g3	4.86	5.54	4.05	4.94	4.06	4.32	2.9	3.22	3.94	4.09	3.91	4.35	4.11	2.34	1.45	4.69	3.694	3.232
TRINITY_DN100076_c1_g4	40.86	49.19	44.74	38.11	44.75	41.84	51.44	54.21	53.1	46.45	41.9	46.91	50.67	42.12	57.46	43.53	49.408	47.812
TRINITY_DN100076_c1_g5	0.03	0.42	0.82	0	0	0	0.07	0	0	0.27	0	0	0.39	0	0	0.254	0.068	0.078
TRINITY_DN100076_c1_g8	4.77	2.99	1.89	4.25	5.84	7.56	5.48	7.87	4.2	5.28	4.3	7.2	7.75	5.62	1.52	3.948	6.078	5.278
TRINITY_DN100076_c1_g9	19.43	33.12	33.88	24.67	26.67	22.22	28.11	29.77	22.9	28.95	23.18	24.48	29.7	22.23	23.16	27.554	26.39	24.55
TRINITY_DN100076_c2_g1	0.2	0.18	1.27	2.19	0.16	0.43	0.4	0.15	0.25	0.39	0.47	0.91	0.99	1.06	0.27	0.8	0.324	0.74
TRINITY_DN100077_c1_g2	4.32	8.65	8.4	9.68	5.51	5.03	5.29	8.64	3.59	4.39	6.97	5.12	3.34	3.92	6.13	7.312	5.388	5.096
TRINITY_DN100077_c1_g3	2.3	0.9	1.73	2.29	2.31	1.24	0.72	2.07	1.26	1.21	0.77	0.64	1.47	1.25	0.7	1.906	1.3	0.966
TRINITY_DN100078_c0_g1	3.35	1.32	0.38	0	0	0.47	0	0	0.76	0	1.2	3.39	0.65	1.64	0	1.01	0.246	1.376
TRINITY_DN100078_c0_g2	9.27	8.52	8.63	11.56	9.99	15.75	11.14	7.62	12.53	11.37	12.61	10.37	9.45	13.11	9.36	9.594	11.682	10.98
TRINITY_DN100079_c0_g1	3.4	2.01	0	1.9	2.06	0.96	1.22	0	0.37	0	0	0	1	0	0.81	1.874	0.51	0.362
TRINITY_DN100079_c0_g2	0	0	0	0	0	0	0	0	0	0	0	0	0	0	0	0	0	0
TRINITY_DN100079_c1_g1	16.66	19.24	19.75	15.51	16.3	14.65	14.81	14.68	13.99	15.1	15.17	16.23	12.93	18.49	13.99	17.492	14.646	15.362
TRINITY_DN100079_c1_g2	0.14	0.64	0.11	0.47	0.13	0.51	1.27	0.32	0	0.26	0.35	0.48	0.27	0.61	0.14	0.298	0.472	0.37
TRINITY_DN100079_c1_g3	0.85	0.5	0.56	0.34	0.32	0	0.62	1.17	0.55	0.79	0.85	0.54	0.36	0.73	0.11	0.514	0.626	0.518
TRINITY_DN100079_c1_g4	3.52	5.78	5.71	4.08	4.46	4.84	3.2	6.21	3.93	4.9	3.49	4.82	5.22	3.59	2.95	4.71	4.616	4.014
TRINITY_DN100079_c1_g5	0	0	1.55	0	0	1.42	0	0	0.79	1.88	1.93	0	0	1.6	0.39	0.31	0.818	0.784
TRINITY_DN100079_c1_g7	0	0	0	0.91	0	0.61	1.55	0	0	1.66	0	0	0	1	0	0.182	0.764	0.2
TRINITY_DN100079_c2_g1	4.09	0	0	0	0	0	0	0	0	3.62	0	0	0	0	4.62	0.818	0.724	0.924
TRINITY_DN100080_c0_g1	6.29	13.31	9.57	8.91	11.35	8.62	13.61	12.29	10.75	11.38	9.65	9.36	14.15	9.69	14.75	9.886	11.33	11.52
TRINITY_DN100080_c0_g2	8.17	3.79	2	4.25	2.68	6.16	1.36	1.52	2.1	3	3.25	2.41	1.71	3.49	2.04	4.178	2.828	2.58
TRINITY_DN100080_c0_g3	0	0	0.53	0	0	0	0.64	0	0	0	0	0	0	0	0.54	0.106	0.128	0.108
TRINITY_DN100080_c0_g4	0.6	1	1.5	0	1.03	3.37	0	0	0	0.82	2.41	0	1.19	1.16	0	0.826	0.838	0.952
TRINITY_DN100080_c0_g6	1.37	2.23	0.47	1.65	3.61	0.54	2.72	1.14	2.86	2.72	2.06	2.34	1.17	1.4	3.85	1.866	1.996	2.164
TRINITY_DN100080_c0_g7	4.7	5.78	3.45	4.23	3.08	2.05	2.4	0.68	1.66	1.53	0.52	0	0.53	1.2	2.27	4.248	1.664	0.904
TRINITY_DN100080_c0_g8	0	0	0	0	0	0.21	0	0.53	0.39	0	0.38	0	0	0	0	0	0.226	0.076
TRINITY_DN100080_c1_g1	16.01	0	0	15.21	0	0	0	0	0	0	4.49	0	0	7.11	6.76	6.244	0	3.672
TRINITY_DN100081_c0_g1	38.42	44.96	48.22	38.69	34.55	35.4	44.58	50.75	36.71	35.69	35.83	48.95	40.06	44.09	38.88	40.968	40.626	41.562
TRINITY_DN100081_c1_g1	34.42	41.49	49.65	35.57	37.03	35.56	42.66	45.38	39.99	37.88	34.57	39.88	42.04	43.9	38.16	39.632	40.294	39.71
TRINITY_DN100081_c2_g1	19.04	28.78	28.55	21.52	23.19	20.05	29.85	27.36	25.64	19.61	22.08	24.67	25.92	21.6	21.98	24.216	24.502	23.25
TRINITY_DN100081_c3_g1	9.21	15.47	11.63	11.33	9.88	9.51	13.11	12.25	10.26	10.58	9.83	13.85	13.29	12.41	4.34	11.504	11.142	10.744
TRINITY_DN100081_c3_g2	27.57	32.81	33.25	25.67	24.1	26.33	29.1	40.4	26.42	24.63	29.78	32.18	32.82	31.01	35.65	28.68	29.376	32.288
TRINITY_DN100082_c0_g1	3.4	3.61	3.11	1.87	4.84	1.87	4.58	3.89	3.72	2.77	2.99	2.87	2.37	3.84	2	3.366	3.366	2.814
TRINITY_DN100082_c1_g1	1.3	1.86	0.54	1.77	2.58	0.87	0.66	0.52	0.71	1.98	0.89	1.67	1.28	0	0.77	1.61	0.948	0.922
TRINITY_DN100082_c1_g2	0	0	25.23	11.81	15.13	0	0	15.99	0	0	0	0	0	8.79	17.23	10.434	3.198	5.204
TRINITY_DN100082_c1_g3	37.66	43.02	41.08	35.06	37.08	35.67	39.42	32.69	41.68	36.23	39.8	49.21	41.14	43.06	33.25	38.78	37.138	41.292
TRINITY_DN100082_c1_g5	0	0	0	0	0.84	0	0	0	0	0	1.78	0	0	0	0	0.168	0	0.356
TRINITY_DN100082_c2_g1	4.41	5.04	9.34	7.55	6.03	5.38	3.91	7.25	4.97	8.52	8.27	5.59	12.92	4.94	5.92	6.474	6.006	7.528
TRINITY_DN100083_c0_g1	3.05	1.97	1.73	3.69	2.86	4.05	2.17	3.85	5.42	1.94	2.9	1.29	3.36	4.91	3.21	2.66	3.486	3.134
TRINITY_DN100083_c1_g1	1.51	2.65	2.26	2.02	2.18	3.03	1.23	0.96	0.21	1.63	1.59	0.94	1.16	1.71	1.51	2.124	1.412	1.382
TRINITY_DN100083_c1_g2	0	0	2.32	0	0	0	0	0	0	0	0	0	1.39	0	0	0.464	0	0.278
TRINITY_DN100083_c1_g4	0.97	1.31	0	0.28	0.34	0.29	0.5	0.96	0.27	0.27	0.51	1.34	0.69	0.33	0	0.58	0.458	0.574
TRINITY_DN100083_c1_g5	5.26	8.15	5.59	6.79	5.46	0	6.55	4.13	6.87	0.78	6.68	11.4	2.17	2.78	3.68	6.25	3.666	5.342
TRINITY_DN100083_c2_g1	23.2	12.69	11.9	17.92	10.77	15.14	13.19	12.17	17.27	12.39	12.45	12.23	11.11	17.66	11.22	15.296	14.032	12.934
TRINITY_DN100083_c2_g2	3.92	3.71	5.22	4.14	3.78	2.82	2.26	2.21	3.24	2.88	3.58	2.7	2.43	2.46	2.96	4.154	2.682	2.826
TRINITY_DN100083_c2_g3	2.41	0	2.36	1.44	0.79	1.65	1.62	0	0	0.07	0.23	0	1.26	1.31	1.08	1.4	0.668	0.776
TRINITY_DN100083_c2_g6	0	0	0	0	0	0.68	0	0	0	0	0	0.72	0	0	0	0	0.136	0.144
TRINITY_DN100083_c2_g7	0	0	0	0	0	5.27	0	0	0	0	0	0	0	0	0	0	1.054	0
TRINITY_DN100084_c0_g1	0	0	0	0	0	0	0	0	0	1.69	0	0	0.78	0	3.01	0	0.338	0.758
TRINITY_DN100084_c1_g1	3.11	4.21	3.52	3.93	4.02	3.94	2.68	2.71	2.11	4.57	3.1	2.5	2.26	3.45	1.81	3.758	3.202	2.624
TRINITY_DN100084_c1_g2	0.11	0.32	0	0.24	0.1	0	0.12	0	0	0	0.1	0	0.11	0	0.13	0.154	0.024	0.068
TRINITY_DN100084_c1_g3	5.83	1.14	1.92	1.69	2.23	2.68	0.9	1.49	1.29	2.18	1.97	1.17	1.04	1.51	1.35	2.562	1.708	1.408
TRINITY_DN100084_c1_g4	0	0	0.99	4.16	0	0.64	0	6.33	0	0	0.81	0.92	0	2.29	0	1.03	1.394	0.804
TRINITY_DN100084_c1_g5	2.18	1.07	0.18	1	0.82	0	1.22	0.48	0	0.55	0.17	0	0.36	0.21	0	1.05	0.45	0.148
TRINITY_DN100084_c2_g1	0	0	2.26	0	1.28	0	0	0	0	0	0	0	0	2.32	0	0.708	0	0.464
TRINITY_DN100085_c0_g1	7.62	9.39	7.47	5.31	6.34	5.21	5.39	7.38	5	4.36	5.16	8.67	6.03	7.29	3.06	7.226	5.468	6.042
TRINITY_DN100085_c0_g2	1.55	2	1.66	1.45	1.44	0.92	0.94	1.04	0.81	1.61	0.9	1.02	0.75	1.01	0.84	1.62	1.064	0.904
TRINITY_DN100085_c0_g3	0	2.13	1.15	0	0	0	0	0.57	0.4	0	1.61	0	0.36	0.94	0	0.656	0.194	0.582
TRINITY_DN100085_c0_g4	0	0.55	0.11	0.55	0.33	0.5	0.31	0.66	1.04	0.31	0.49	0.37	0.43	0	0.41	0.308	0.564	0.34
TRINITY_DN100086_c0_g1	0	0	0	0.46	0	0.6	0	1.2	0	1.26	0	0	0.49	1.29	0	0.092	0.612	0.356
TRINITY_DN100086_c1_g1	0	0	0	0	0	0	0	0	0	0	0	0	2.21	0	0	0	0	0.442
TRINITY_DN100086_c3_g1	5.85	1.03	2.24	2.94	0.69	0.74	0	0	0	0	0	0.53	0	0	0	2.55	0.148	0.106
TRINITY_DN100086_c3_g2	6.87	8.26	3.52	6.37	6.67	3.96	2.71	0.63	2.33	2.88	1.84	2.06	0.93	3.41	0.55	6.338	2.502	1.758
TRINITY_DN100086_c4_g1	4.91	7.07	9.34	7.47	8.54	6.08	6.52	8.89	10.16	14.07	7.71	6.73	12.29	10.75	16.75	7.466	9.144	10.846
TRINITY_DN100086_c4_g2	1.97	1.16	2.15	3.84	5.98	5.64	0.88	11.56	7.33	10.15	3.43	0.2	8.46	11.14	17.27	3.02	7.112	8.1
TRINITY_DN100086_c4_g3	0	0	0	0	0	0	0	0	0	1.76	0	0	0	0	0	0	0.352	0
TRINITY_DN100086_c5_g1	1.45	1.42	0	0	0	1.03	0.53	0	0.54	0	0	0	0.94	0	0	0.574	0.42	0.188
TRINITY_DN100087_c0_g1	0	0.19	0.77	0	0.7	0.28	0.22	0	1.04	0.59	0.9	0.61	0	0.67	0.91	0.332	0.426	0.618
TRINITY_DN100087_c1_g1	1.68	0	0.9	0	2.68	1.77	2.74	1.16	0	0	1.49	0	0.8	1.04	0	1.052	1.134	0.666
TRINITY_DN100087_c1_g2	0	3.52	0	0	2.48	0	0	0	0	0	0	0	0.48	0	0	1.2	0	0.096
TRINITY_DN100087_c1_g3	3.82	2.23	2.27	2.11	3.26	4.36	1.97	2.45	3.19	3.34	3.9	1.27	2.47	2.74	1.92	2.738	3.062	2.46
TRINITY_DN100087_c1_g4	1.97	0	0	2.24	1.42	4.07	0	0	0	0	1.68	1.95	9.13	2.58	0	1.126	0.814	3.068
TRINITY_DN100087_c1_g5	0	0	0	7.88	0	0	0	0	0	0	0	6.72	0	0	0	1.576	0	1.344
TRINITY_DN100088_c0_g2	2.53	16.46	15.59	2.14	1.72	2.82	23.92	16.26	0.61	2.1	2.22	16.5	17.42	3.31	1.17	7.688	9.142	8.124
TRINITY_DN100088_c1_g1	0	0.12	0	0.7	0	0.57	1.22	0	0	0	0.22	0	0	0	0.12	0.164	0.358	0.068
TRINITY_DN100088_c1_g2	0	1.02	0.58	0	0	0.57	0.44	1.63	0	1.06	1.81	0.41	0	0	0.48	0.32	0.74	0.54
TRINITY_DN100088_c2_g3	1.44	0.92	0.27	0.39	1.27	3.77	0.14	0.84	1.04	0.93	1.68	0.56	0.73	1.86	0.52	0.858	1.344	1.07
TRINITY_DN100088_c3_g1	4.27	5.68	3.47	0.71	1.68	4.04	1.68	3.1	1.91	5	2.77	1.84	1.19	1.35	2.59	3.162	3.146	1.948
TRINITY_DN100088_c3_g2	0	3.05	3.51	3.5	2.1	0	0	0	0	0	0	5.99	2.8	0	0	2.432	0	1.758
TRINITY_DN100088_c3_g3	1.56	0.7	0.82	1.94	0.61	2.4	0	0.44	1.13	0.01	1.18	0.36	0	1.16	0.47	1.126	0.796	0.634
TRINITY_DN100088_c3_g4	0	0.03	0	0	0.76	0.58	0.02	0	0	0	0	0	0	0	0	0.158	0.12	0
TRINITY_DN100088_c3_g5	0.97	1.72	4.04	1.82	1.74	1.32	1.85	5.15	4.61	2.65	3.53	4.12	5.06	1.77	1.43	2.058	3.116	3.182
TRINITY_DN100088_c3_g6	0.43	0.5	1.25	1.12	0.47	0.34	0	0	0	1.76	0	0	0.47	0	0	0.754	0.42	0.094
TRINITY_DN100088_c4_g1	0	0	0	0	0	4.09	0	0	0	0	0	0	0	0	4.68	0	0.818	0.936
TRINITY_DN100089_c0_g1	3.72	1.73	1.24	3.99	3.61	0.32	0	0.53	0.86	0.84	0.77	0.42	0	0.23	0.16	2.858	0.51	0.316
TRINITY_DN100089_c1_g1	76.12	8.49	12.71	38.2	24.36	31.97	3.28	4.72	9.19	7.02	15.05	2.83	1.29	6.18	4.73	31.976	11.236	6.016
TRINITY_DN100089_c1_g2	176.43	43.2	40.83	130.83	59.99	78.66	11.35	20.2	34.69	19.94	46.1	8.43	12.87	23.23	15.88	90.256	32.968	21.302
TRINITY_DN100089_c1_g3	10.74	3.98	2.95	3.05	1.01	0.93	0	0	0	4.19	1.17	0	2.52	1.71	0	4.346	1.024	1.08
TRINITY_DN100089_c2_g1	73.25	17.46	23.48	63.61	37.87	34.11	6.12	10	19.57	12.06	20.66	3.32	4.65	12.53	7.12	43.134	16.372	9.656
TRINITY_DN100090_c0_g1	0.17	0	0.34	0.56	0	0.13	0	0	0	0	0.31	0	0.17	0	0.2	0.214	0.026	0.136
TRINITY_DN100090_c1_g1	1.86	2.93	1.84	1.95	2.77	1.6	2.36	2.62	1.53	1.87	2.08	2.38	1.75	3.02	1.24	2.27	1.996	2.094
TRINITY_DN100090_c2_g1	125.26	163.11	212.01	121.55	143.43	140.71	228.87	245.18	142.7	151.25	141.58	201.58	212.12	159.54	216.77	153.072	181.742	186.318
TRINITY_DN100090_c3_g1	2.78	1.7	4.29	3.4	2.92	0.2	0	0.94	0.55	0.54	0.17	0.09	0.45	0	0	3.018	0.446	0.142
TRINITY_DN100090_c3_g2	15.29	21.6	20.34	17.37	17.29	12.18	16.69	13.66	16.05	11.76	14.77	14.66	14.09	13.78	8.56	18.378	14.068	13.172
TRINITY_DN100090_c3_g3	1.1	0.6	0.26	0	0.36	1.47	0.83	0.36	0.36	0.38	0.49	1.24	0.55	0.55	0.61	0.464	0.68	0.688
TRINITY_DN100090_c3_g4	0	3.27	1.41	8.48	3.63	2.5	2.63	5.97	1.98	3.55	0	5.78	0.97	5.25	1.73	3.358	3.326	2.746
TRINITY_DN100090_c3_g5	0.2	0.47	1.26	0	0.71	0.34	0.52	0.39	0.64	0.98	0.8	0	0.7	0.31	0.23	0.528	0.574	0.408
TRINITY_DN100090_c3_g6	0	0	0	0	0	0	0	0	0	0	0	0	0	0	0	0	0	0
TRINITY_DN100091_c1_g1	9.88	8.03	12.68	8.34	10.48	7.59	5.53	9.83	5.52	6.21	7.23	5.6	7.98	5.4	3.4	9.882	6.936	5.922
TRINITY_DN100092_c0_g1	0	0.59	0	0	0	0.44	0.68	0	0	5.83	0.46	12.32	7.95	0	11.92	0.118	1.39	6.53
TRINITY_DN100092_c1_g1	61.2	25.39	63.57	46.4	54.17	34.43	20.13	64.26	34.18	32.41	31.42	29.27	57.11	18.93	36.56	50.146	37.082	34.658
TRINITY_DN100092_c2_g2	361.08	116.64	121.18	299.3	128.41	95.65	40.69	80.41	44.16	61.83	87.63	25.28	102.49	63.04	47.77	205.322	64.548	65.242
TRINITY_DN100092_c3_g1	159.7	14.68	25.32	113.96	48.56	11.8	0.47	2.28	5.62	1.63	11.7	0.26	2.98	6.2	1.7	72.444	4.36	4.568
TRINITY_DN100092_c3_g3	57.03	78.24	69.96	70.04	68.19	68.99	102.79	99.97	96.27	77.34	70.73	89.84	87.77	66.19	89.32	68.692	89.072	80.77
TRINITY_DN100092_c3_g4	416.59	254.29	398.01	372.55	322.57	181	181.12	362.04	236.66	183.87	176.7	108.2	224.58	141.33	236.51	352.802	228.938	177.464
TRINITY_DN100093_c0_g1	8.11	11.55	6.67	7.91	7.75	8.44	8.61	5.92	8.22	9.49	6.61	10.25	5.06	10.48	3.38	8.398	8.136	7.156
TRINITY_DN100093_c1_g1	3.21	2.37	2.02	5.04	3.01	3.69	2.63	1.85	7.09	1.95	6.73	0	2.6	4.19	0	3.13	3.442	2.704
TRINITY_DN100093_c1_g2	1.55	1.48	2.81	1.62	1.34	1.95	1.25	1.98	2.58	1.89	0.93	2.41	1.32	2.67	0	1.76	1.93	1.466
TRINITY_DN100093_c1_g3	1.43	2.81	0	1.61	0.63	1.04	2.4	1.96	0	0	0.64	0.72	2.83	3.5	1.74	1.296	1.08	1.886
TRINITY_DN100093_c1_g4	42.67	48.71	64.25	28	42.49	77.95	86.85	8.49	23.13	32.38	9.9	23.44	26.61	67.9	7.85	45.224	45.76	27.14
TRINITY_DN100094_c0_g1	4.89	0	1.02	0	0.67	0.13	0.17	0	0.94	0	1.23	0.15	0.29	0.67	0	1.316	0.248	0.468
TRINITY_DN100094_c0_g2	5.27	0	0	1.49	0	0	0	0	0	2.74	0	0	1.24	0	0	1.352	0.548	0.248
TRINITY_DN100094_c0_g3	0	6.95	0	0	0	8.03	2.48	0	0	0	0	0	0	0	0	1.39	2.102	0
TRINITY_DN100094_c0_g5	0.39	1.31	0.68	0.76	0.83	0.69	0.95	1.12	0.36	0.85	0.44	1.25	0.56	2.21	1.78	0.794	0.794	1.248
TRINITY_DN100094_c0_g6	0.45	0.88	0	0.5	0.38	0.32	0	0.61	0.5	0.46	0.4	1.83	0.87	1.61	0	0.442	0.378	0.942
TRINITY_DN100094_c0_g8	0.28	2.74	1.13	4.05	1.47	1.82	1.87	0.75	3.33	2.56	0.26	0.87	3.04	2.28	2.32	1.934	2.066	1.754
TRINITY_DN100095_c0_g2	0.53	0	0	0.45	0	0.71	0	0	0	0	0	0.59	0	0.77	0.55	0.196	0.142	0.382
TRINITY_DN100095_c1_g1	2.79	4.14	3.07	1.58	3.15	11.6	1.5	0	0	1.45	2.42	4.17	0	1.78	5.22	2.946	2.91	2.718
TRINITY_DN100095_c1_g3	86.08	98.73	90.99	84.56	113.69	104.66	75.4	51.95	76.45	84.58	65.8	85.52	78.76	83.24	43.6	94.81	78.608	71.384
TRINITY_DN100095_c1_g4	0	0	0	0	0	3.57	0	0	0	0	4.31	0	0	0	0	0	0.714	0.862
TRINITY_DN100095_c1_g5	0	1.45	1.24	0.82	0.27	0.89	0.28	0	1.86	0.45	0.45	0	0	0	0.29	0.756	0.696	0.148
TRINITY_DN100096_c0_g1	0	2.72	6.16	0	0	0	0	0	0	0	0	0	0	0	0	1.776	0	0
TRINITY_DN100096_c0_g3	0	0.61	0.16	0	0	0.87	0.67	0	0	0	0	0	0.76	0	0	0.154	0.308	0.152
TRINITY_DN100096_c1_g1	3.59	3.5	5.72	4.99	4.73	3.6	3.24	5.47	2.6	4.99	2.85	2.72	4.46	3.45	3.89	4.506	3.98	3.474
TRINITY_DN100096_c2_g2	2.3	2.78	4.28	2.5	2.94	0.81	2.17	2.64	2.11	1.93	2.71	1.45	2.92	2.35	2.74	2.96	1.932	2.434
TRINITY_DN100096_c2_g3	2.22	0	0	2.53	0	0	4.22	0	0	0	0	0	0	0	0	0.95	0.844	0
TRINITY_DN100096_c2_g4	1.9	1.64	1.26	0.93	0.72	0.86	0.97	0.6	1.19	0.89	1.58	0.84	1.89	0.96	0.19	1.29	0.902	1.092
TRINITY_DN100096_c2_g5	0.19	0.7	0.35	0.1	0.33	0.26	0.4	0.82	0	0.23	0.41	0.54	0.54	0.2	0	0.334	0.342	0.338
TRINITY_DN100096_c3_g1	0	0	0	0	0.64	1.11	0.86	0.55	0.91	0.82	0	0.4	0.38	0	0.97	0.128	0.85	0.35
TRINITY_DN100097_c0_g1	7.33	9.59	5.17	6.17	8.88	7.92	6.84	6.9	9.95	8.92	5.41	7.66	4	9.08	8.45	7.428	8.106	6.92
TRINITY_DN100097_c0_g2	6.18	8.79	8.64	8.18	8.15	5.1	6.66	6.84	6.69	7.26	5.37	8.09	6.18	7.64	10.1	7.988	6.51	7.476
TRINITY_DN100097_c1_g1	0	0	5.34	10.53	3.02	0	0	0	0	0	0	0	0	0	0	3.778	0	0
TRINITY_DN100098_c1_g1	0	1.38	0	0	1.01	0.38	0.84	0	0	0	0	0	0.99	0	1.08	0.478	0.244	0.414
TRINITY_DN100098_c2_g1	9.57	6.7	10.68	10.21	10.22	13.97	8.44	18.31	14.57	16.73	15.57	11.92	10.38	14.21	14.94	9.476	14.404	13.404
TRINITY_DN100098_c3_g1	19.45	6.4	5.86	1.22	0	11.28	4.66	5.96	7.57	7.84	5.68	3.25	2.05	4.08	6.68	6.586	7.462	4.348
TRINITY_DN100098_c3_g2	13.29	20.9	12.94	13.59	14.41	16.89	15.37	14.86	18.43	10.39	10.79	16.22	13.84	15.56	2.4	15.026	15.188	11.762
TRINITY_DN100098_c3_g4	3.17	5.34	0.55	3.66	2.12	4.94	5.76	6.58	5.32	6.54	5.04	7.94	8.99	6.25	6.24	2.968	5.828	6.892
TRINITY_DN100098_c3_g5	34.26	33.81	31.79	20.91	33.9	31.05	18.38	27.31	26.46	27.37	25.18	27.58	17.34	30.25	8.19	30.934	26.114	21.708
TRINITY_DN100098_c4_g1	27.77	37.41	33.68	30.38	33.67	27.65	27.65	31.35	33.3	26.23	29.93	34.55	35	33.88	23.55	32.582	29.236	31.382
TRINITY_DN100099_c0_g1	2.08	2.13	0.97	2.64	3	1.67	1.68	1.55	2.33	1.76	1.58	3.11	1.75	2.76	2.15	2.164	1.798	2.27
TRINITY_DN1000_c0_g1	0.19	1.27	0	0.04	0.66	0	0.01	0.15	0	0.29	1.15	0.42	0.09	0	0.55	0.432	0.09	0.442
TRINITY_DN100100_c0_g1	5.74	2.06	1.63	5.29	3.06	2.22	2.3	0	4.67	3.75	1.41	2.67	2.03	0.63	0.63	3.556	2.588	1.474
TRINITY_DN100100_c1_g1	5.31	8.92	8.71	9.4	8.56	10.65	11.03	9.3	7.37	10.76	10.45	7.7	10.16	9	10.24	8.18	9.822	9.51
TRINITY_DN100100_c2_g1	12.23	12.87	14.67	12.26	13.24	11.77	13.42	14.1	13.26	14.11	13.44	13.55	12.75	12.35	13.77	13.054	13.332	13.172
TRINITY_DN100101_c1_g1	0.32	0.27	0.54	0.91	0.25	0.22	0.31	0.18	0	0.97	0.3	0.56	0.41	0.32	0	0.458	0.336	0.318
TRINITY_DN100101_c1_g2	1.59	1.8	1.77	1.55	1.34	1.7	1.99	2.12	2.07	2.33	1.68	1.98	1.47	1.92	1.28	1.61	2.042	1.666
TRINITY_DN100101_c2_g1	2.19	2.36	2.29	2.08	2.91	3.22	2.22	3.19	2.79	2.52	2.46	2.31	2.27	1.98	2.44	2.366	2.788	2.292
TRINITY_DN100102_c0_g1	2.77	5.94	6.03	4.16	5.67	2.97	5.76	4.83	4.24	5.14	3.63	4.68	6.46	4.91	7.81	4.914	4.588	5.498
TRINITY_DN100102_c0_g2	1.08	0	1.17	0	0	0	3.5	0	0	0	0	0	1.02	1.36	4.01	0.45	0.7	1.278
TRINITY_DN100102_c0_g4	29.63	31	30.71	36.84	28.47	28.53	21.67	25.07	31.05	28.96	32.18	24.62	26.64	33.34	35.43	31.33	27.056	30.442
TRINITY_DN100102_c0_g5	0	0	0	0	0	0	0	0	0	0	0	0	0	0	0	0	0	0
TRINITY_DN100102_c0_g6	1.34	0	2.84	1.1	6.98	3.2	3.14	1.63	7.8	2.28	8.14	4.15	0	0	0	2.452	3.61	2.458
TRINITY_DN100103_c0_g1	4.91	0.93	0.77	1.85	2.26	4.15	0.51	0.44	1.77	0.68	1.66	0.59	0.78	1.39	0.26	2.144	1.51	0.936
TRINITY_DN100103_c1_g1	1.8	1.02	1.3	0.64	0.74	0.65	0.51	0.61	0.58	0.61	0.51	0.87	0.75	1.15	0.46	1.1	0.592	0.748
TRINITY_DN100103_c2_g2	17.6	22.06	21.5	17.8	23.99	22.1	23.7	21.45	27.51	26.69	22.71	20.63	19.39	28.42	25.41	20.59	24.29	23.312
TRINITY_DN100103_c3_g1	1.11	0.06	2	0	3.22	0	0	0	2.85	2.03	1.13	2.26	0	0.61	3.78	1.278	0.976	1.556
TRINITY_DN100104_c1_g3	0	7.07	0	0	0	0	0	0	0	7.5	0	0	0	0	0	1.414	1.5	0
TRINITY_DN100104_c1_g4	7.12	8.8	10.51	6.27	6.29	5.67	6.22	3.83	7.15	4.77	4.71	4.53	7.02	7.19	2.54	7.798	5.528	5.198
TRINITY_DN100104_c1_g5	16.13	35.62	31.18	21.5	21.1	20.68	35.65	28.16	24.81	22.73	24.18	24.08	32.89	21.65	27.43	25.106	26.406	26.046
TRINITY_DN100104_c2_g1	0	0	0	0	0	0	0	0	0	1.54	0	0	0	0	0	0	0.308	0
TRINITY_DN100104_c2_g2	0	5.45	38.3	0	15.38	0	17.13	0	48.25	0	13.38	12.17	4.9	22.71	7.02	11.826	13.076	12.036
TRINITY_DN100104_c2_g3	3.64	4.74	3.3	1.62	3.54	2.27	3.02	2.48	4.11	3.65	2.73	2.25	3.07	3.79	0.93	3.368	3.106	2.554
TRINITY_DN100104_c2_g4	4.9	3.61	2.61	6.19	4.21	2.07	1.41	2.43	2.85	4.13	1.95	3.42	1.82	2.25	1.23	4.304	2.578	2.134
TRINITY_DN100104_c2_g6	0	0	0	0	0	0	0	0	0	0	0	0	0	0	0	0	0	0
TRINITY_DN100105_c0_g1	2.68	4.27	3.19	2.52	4.57	2.52	5.28	2.17	3.38	3	4.09	2.91	4.43	3.78	3.1	3.446	3.27	3.662
TRINITY_DN100105_c1_g1	16.3	24.14	16.91	16.7	17.69	11.21	10.76	12.02	11.58	14.06	14.32	14.7	13.21	16.12	4.81	18.348	11.926	12.632
TRINITY_DN100105_c2_g2	17.79	23.1	23.52	23.13	23.11	21.18	20.27	22.86	23.41	23.41	22.34	21.47	22.48	22.5	16.15	22.13	22.226	20.988
TRINITY_DN100105_c2_g3	0.8	2.68	1.57	2.44	3.05	4.45	1.12	3.21	1.95	1.77	1.73	2.3	0.6	3.53	0	2.108	2.5	1.632
TRINITY_DN100105_c2_g4	3.44	6.5	4.83	4.68	5.43	4.73	4.19	8.55	5.38	4.38	1.78	4.48	1.36	4.45	0.93	4.976	5.446	2.6
TRINITY_DN100105_c2_g5	0	0	0	0	1.17	0.63	0	0	0.15	0	0.49	0	0.56	0.42	0	0.234	0.156	0.294
TRINITY_DN100105_c2_g6	0	1.25	0.88	0	0	0.02	1.55	0	0.61	1.01	0	1.05	0.29	1.14	0.59	0.426	0.638	0.614
TRINITY_DN100105_c2_g7	12.42	29.49	18.22	21.54	15.24	14.57	14.35	16.53	16.63	13.68	7.1	20.54	12.64	16.56	6.12	19.382	15.152	12.592
TRINITY_DN100106_c0_g1	0.76	0.94	0.19	0.63	0.34	0.56	0	0.51	0	0.96	1.23	0	0.19	0.33	0	0.572	0.406	0.35
TRINITY_DN100106_c1_g1	0.53	1.19	0.99	0.86	0.62	0.92	0.86	0.86	0.98	0.41	0.44	0.36	0.34	0.5	0.31	0.838	0.806	0.39
TRINITY_DN100106_c1_g2	0.31	0	0	0.34	0	1.55	0.34	0	0	0.31	0.28	0	0	0	0	0.13	0.44	0.056
TRINITY_DN100106_c2_g1	0.63	0.61	0	0.17	0.3	0.52	0.87	0	0.57	1.02	0.14	0.17	0	0	0	0.342	0.596	0.062
TRINITY_DN100106_c2_g2	0.46	0.69	0.84	0.2	0.6	0.28	1.58	1.26	1.23	0.97	0.14	0.79	0.32	0.48	0.3	0.558	1.064	0.406
TRINITY_DN100106_c2_g3	0	0	0	0	0	0	1.57	0	0.93	0	0	0	0	0.29	0	0	0.5	0.058
TRINITY_DN100107_c0_g1	24.62	19.21	16.07	17.64	17.01	21.64	10.86	11.69	11.36	12.68	15.16	6.81	10.28	6.72	9.78	18.91	13.646	9.75
TRINITY_DN100107_c1_g2	25.89	25.4	29.21	25.38	21.24	22.65	19.28	22.21	20.66	19.65	19.53	19.36	22.09	21.25	14.22	25.424	20.89	19.29
TRINITY_DN100107_c1_g3	29.7	45.34	32.26	25.7	26.05	13.59	11.79	14.76	13.75	8.42	10.27	5.42	9.96	6.58	6.65	31.81	12.462	7.776
TRINITY_DN100107_c2_g1	31.77	28.56	30.01	26.64	21.69	31.03	23.85	32	24.63	22.12	30.01	17.52	24.13	16.82	15.85	27.734	26.726	20.866
TRINITY_DN100107_c2_g2	9.63	3.81	10.78	10.95	5.57	13.26	4.1	8.01	4.65	10.07	13.16	15.22	14.28	7.55	0	8.148	8.018	10.042
TRINITY_DN100108_c0_g1	0.36	0	0.56	0	0	0	0	0	0	0	0	0	0	0.5	0	0.184	0	0.1
TRINITY_DN100108_c1_g1	0	0	0	0	0	0	0	0	0	0	0	0	0	6.54	0	0	0	1.308
TRINITY_DN100108_c1_g2	0	0	0	0	0	0	0	0	0	0	0	0	0	0	0	0	0	0
TRINITY_DN100108_c2_g1	23.4	36.88	41.46	34.5	24.35	24.52	39.42	37.44	25.32	25.64	32.62	37.31	42.31	33.28	30.83	32.118	30.468	35.27
TRINITY_DN100108_c3_g1	62.64	67.87	59.43	53.14	62.11	61.18	64.45	63.81	53.95	63.56	48.12	58.03	63.38	48.4	55.26	61.038	61.39	54.638
TRINITY_DN100108_c3_g2	77.82	113.73	93.73	84.25	75.17	79.07	145.59	91.2	81.86	79.37	81.21	117.42	96.08	78.68	81.22	88.94	95.418	90.922
TRINITY_DN100108_c3_g3	0.74	2.19	0	4.19	0.67	0	0.81	1.02	0	0	2.64	0.75	3.57	2.74	0	1.558	0.366	1.94
TRINITY_DN100108_c3_g4	1.94	2.72	2.85	2.31	3.03	2.73	3.22	3.72	2.42	1.96	2.96	3.04	2.71	2.07	3.23	2.57	2.81	2.802
TRINITY_DN100108_c3_g6	27.62	28.28	33.68	25.33	32.39	34.61	29.09	39.99	23.45	31.4	27.14	27.79	32.11	22.8	32.97	29.46	31.708	28.562
TRINITY_DN100108_c4_g1	33.98	49.12	31.91	55.38	26.69	59.82	6.44	24.92	45.34	27.71	30.8	61.21	44.41	24.24	10.47	39.416	32.846	34.226
TRINITY_DN100109_c0_g1	15.69	10.24	11.74	12.29	14.58	14.23	12.57	10.5	7.86	15.26	13.38	16.48	10.21	9.77	10.33	12.908	12.084	12.034
TRINITY_DN100109_c0_g2	3.48	8.85	5.16	3.51	6.04	8.67	12.52	8.4	8.81	13.82	7.37	12.91	7.12	5.99	9.14	5.408	10.444	8.506
TRINITY_DN100109_c1_g2	10.97	1.27	0	1.46	0.53	4.09	0	0	0	0.66	2.89	0.66	0	4.73	0	2.846	0.95	1.656
TRINITY_DN100109_c1_g5	63.68	72.12	54.84	35.96	56.05	87.98	71.53	89.43	46.47	79.54	79.02	70.19	59.6	55.09	30.24	56.53	74.99	58.828
TRINITY_DN10010_c0_g1	0	2.96	0	0	0	0	3.14	4.14	0	0	0	0	0	0	0	0.592	1.456	0
TRINITY_DN100110_c0_g1	12.07	7.98	7.66	10.81	7.22	4.85	4.65	5.55	5.34	4.26	6.32	3.9	2.68	5.97	3.66	9.148	4.93	4.506
TRINITY_DN100110_c1_g1	14.06	16.6	21.78	10	14.55	8.44	13.01	12.39	8.51	21.17	7.06	20.95	17.89	12.72	20.64	15.398	12.704	15.852
TRINITY_DN100110_c2_g1	3.4	2.93	3.82	6.39	5	1.61	4.47	2.92	3.48	3.61	3.45	0	1.66	2.4	2.69	4.308	3.218	2.04
TRINITY_DN100110_c3_g1	143.12	140.43	138.76	167.68	144.73	113.04	102.17	114.38	126.89	124.15	100.21	98.67	105.49	102.52	118.93	146.944	116.126	105.164
TRINITY_DN100110_c3_g2	0	0	0	0	0	0	0.65	0	0.93	0	1.11	0	0.6	0	0	0	0.316	0.342
TRINITY_DN100110_c3_g3	0	0	0	0	0	0	0	0	0	0	0	0	0	0	0	0	0	0
TRINITY_DN100110_c3_g4	1.97	3.09	1.46	0.93	0.73	2.56	0.63	1.62	2.54	1.99	3.25	2.3	0.28	2.72	1.57	1.636	1.868	2.024
TRINITY_DN100111_c0_g1	5.29	3.91	9.76	6.71	4.32	2.33	7.94	9.07	10.49	5.44	5.32	15.43	9.57	7.16	6.45	5.998	7.054	8.786
TRINITY_DN100111_c1_g1	45.25	35.01	32.14	21	32.5	38.96	23.22	28.52	36.52	34.5	42.31	30.09	36.54	37.1	12.27	33.18	32.344	31.662
TRINITY_DN100111_c1_g2	6.35	12.84	6.32	8.05	12.38	12.67	18.95	8.45	14.85	17.15	18.15	25.87	12.97	21.07	10.9	9.188	14.414	17.792
TRINITY_DN100111_c1_g3	0.99	0.82	1.23	1.96	0.91	2.09	1.75	2.16	0.89	1.43	0.42	0.45	1.32	1.09	0.64	1.182	1.664	0.784
TRINITY_DN100112_c0_g1	0	0	0	0	0	0	0	0	0	0	0	0	0	0	0	0	0	0
TRINITY_DN100112_c1_g1	0	0	0	0	0	1.36	0	0	0	0	0	5.25	0	0	0	0	0.272	1.05
TRINITY_DN100112_c1_g2	0.21	0	0	0	0.49	0	0.12	0.5	0.39	0.23	0.13	0	0.13	0.22	0	0.14	0.248	0.096
TRINITY_DN100112_c1_g3	0.55	0	0.56	0.39	1.25	0	0	0.3	0	0.18	0	0	0.34	0.26	0.83	0.55	0.096	0.286
TRINITY_DN100112_c2_g1	0.2	0.86	0.86	0.43	0.17	0.79	0	0.13	0	0.35	1.08	0	0.19	0.6	0.17	0.504	0.254	0.408
TRINITY_DN100112_c3_g1	0	0	0	0	0.59	0	0	0	0.67	1.37	0	1.09	0	0.6	0.37	0.118	0.408	0.412
TRINITY_DN100112_c3_g2	6.67	4.41	0	0	0	0	0	0	0	0	0	0	0	0	0	2.216	0	0
TRINITY_DN100112_c4_g1	0	0.32	0.29	0.63	0.09	0	1.47	0.41	0.61	0.3	0	0	0.19	1.87	0.37	0.266	0.558	0.486
TRINITY_DN100112_c4_g2	1.23	0.34	0.19	0.17	0.32	0.71	0	0.28	0	0.17	0.4	0.16	0.21	0.52	0.18	0.45	0.232	0.294
TRINITY_DN100112_c4_g3	0	0	0	0	0	0	0	0	0	0	9.88	5.83	0	0	0	0	0	3.142
TRINITY_DN100112_c4_g4	0.21	0.85	1.37	0.82	0.82	0.82	0.24	2.07	0.42	0.16	0.82	1.07	1.41	0.72	0.76	0.814	0.742	0.956
TRINITY_DN100112_c4_g5	0.6	1.13	0.28	0.3	0	1.35	0.54	0	0.6	0.62	0.98	0.81	0	0.64	0.52	0.462	0.622	0.59
TRINITY_DN100112_c4_g7	0	0.94	0.49	1.07	0.4	0	0	0	0	0	0	1.47	0.93	2.87	0.58	0.58	0	1.17
TRINITY_DN100112_c5_g1	1.99	0.74	0.58	0.27	0.44	0.99	0.4	0.89	0.62	0.11	0.74	0.49	0.93	1.32	0.34	0.804	0.602	0.764
TRINITY_DN100112_c5_g2	0.12	0.96	0.5	0.26	0.64	0.12	0.55	0	0.12	0.12	0.22	0.63	0.36	0.26	0.14	0.496	0.182	0.322
TRINITY_DN100112_c5_g3	1.6	0.76	0.66	0.51	2	2.45	2.16	0.07	2.84	1.37	1.28	1.42	2.28	0.99	1.22	1.106	1.778	1.438
TRINITY_DN100112_c6_g2	2.77	3.61	3.09	0.05	0	0.37	1.68	1.73	0.24	0.83	0.29	2.39	0.63	1.6	0.6	1.904	0.97	1.102
TRINITY_DN100113_c0_g1	0	0	0	0	0	0.3	0.45	0	0.35	0	0	0	1.07	0.57	0	0	0.22	0.328
TRINITY_DN100113_c1_g1	1.95	1.13	1.49	1.27	0.51	1.03	0.82	0.52	0.63	0.85	1.06	0.76	1.41	1.69	0.88	1.27	0.77	1.16
TRINITY_DN100113_c2_g1	2.58	2.41	2.86	1.31	3.1	2.04	2.98	2	2.75	2.93	1.69	2.59	1.38	2.72	0.28	2.452	2.54	1.732
TRINITY_DN100113_c2_g2	0.7	2.39	1.44	0.74	0.76	0.48	0.47	0	1.78	0	0	1.09	1.07	0.92	0.27	1.206	0.546	0.67
TRINITY_DN100113_c2_g3	0.36	1.97	2.23	2.03	1.88	1.82	3.22	0.99	0.4	2.97	1.98	2.99	0.71	1.72	0.87	1.694	1.88	1.654
TRINITY_DN100113_c2_g4	25.92	30.18	27.57	30.33	24.08	20.82	21.07	23.24	21.01	22.99	17.99	21.44	22.2	24.02	23.52	27.616	21.826	21.834
TRINITY_DN100113_c2_g5	0.52	0.32	0	0.76	0.64	1.06	0	0.72	0.6	0.62	0.1	0.28	0.73	0	0	0.448	0.6	0.222
TRINITY_DN100113_c2_g6	33.97	52.26	40.72	45.88	46.3	23.21	39.6	38.77	54.26	23.1	43.3	41.79	42.04	34.92	8.14	43.826	35.788	34.038
TRINITY_DN100113_c2_g7	33.27	39.4	38.42	35.68	32.07	23.5	20.93	23.6	28.3	22.28	20.18	24.7	25.1	23.19	29.97	35.768	23.722	24.628
TRINITY_DN100114_c0_g1	0.47	0.69	0.24	0.78	0.21	0.34	0	1.06	1.52	0.87	0.5	0	0	0.03	0.45	0.478	0.758	0.196
TRINITY_DN100114_c1_g1	1.83	1.53	0.09	1.66	0.77	2.53	1.34	0.17	0	0.6	1.35	0.32	0.63	0.52	0.24	1.176	0.928	0.612
TRINITY_DN100114_c2_g1	1.68	1.18	0.96	1.07	0	0.35	0.6	0	1.18	0.39	0.44	1.75	0.48	1.67	0.28	0.978	0.504	0.924
TRINITY_DN100114_c2_g2	50.45	58.37	64.08	53.75	61.33	52.64	57.49	62.54	53.19	52.64	40.18	43.87	44.95	43	29.18	57.596	55.7	40.236
TRINITY_DN100114_c2_g3	0	0.5	0.5	0	0.14	0.47	0.29	0.28	0	0.17	0.32	0	0	0.27	0.35	0.228	0.242	0.188
TRINITY_DN100114_c2_g5	0.14	0.4	0.24	0.58	0.12	0.23	0.27	0.47	0.14	0.48	0.27	0.39	0.28	0.71	0	0.296	0.318	0.33
TRINITY_DN100115_c2_g1	0	0	0	0	0	0	0	0	2.78	0	0	0	0	0	0	0	0.556	0
TRINITY_DN100115_c4_g2	0	1.14	0	0	0	0.8	2.49	0	0	0	1.01	5.79	1.09	0	1.44	0.228	0.658	1.866
TRINITY_DN100115_c4_g4	0.32	0.2	0.27	0.32	0.47	0.52	0.28	0.33	0.1	0.42	0.08	0.28	0.07	0.32	0.26	0.316	0.33	0.202
TRINITY_DN100115_c5_g2	2.67	0	3.03	3.04	0	12.79	0	0	0	0	0	0	0	0	0	1.748	2.558	0
TRINITY_DN100115_c6_g1	1.04	1.6	1.7	1.07	1.62	1.95	1.39	1.3	1	0.92	1.24	1.54	1.01	1.52	0.87	1.406	1.312	1.236
TRINITY_DN100115_c7_g1	0.55	0.58	0.56	0.63	0.45	0.62	1.02	0.97	1.03	1.03	0.89	0.86	0.77	0.92	0.68	0.554	0.934	0.824
TRINITY_DN100115_c7_g2	1.3	0	0	0.29	0	0.56	0.19	0	0	1.88	1.14	0	0.83	0.66	0	0.318	0.526	0.526
TRINITY_DN100116_c1_g2	0	0	0	0	1.74	0.47	0	1.31	0	1.01	0.42	1.15	0	0	0.07	0.348	0.558	0.328
TRINITY_DN100116_c2_g1	12.53	12.59	13.56	11.41	13.67	11.96	10.47	13.59	12.81	13.92	12.8	10.06	11.45	9.76	12.88	12.752	12.55	11.39
TRINITY_DN100116_c3_g1	74.14	90.5	85.74	83.55	83.74	82.14	90.59	86.65	84.03	79.48	89.63	89.76	100.19	88.98	82.37	83.534	84.578	90.186
TRINITY_DN100117_c0_g1	16.25	24.36	19.73	22.36	15.63	13.35	16.25	15.45	12.47	18.27	18.22	14.94	17.74	20.5	18.45	19.666	15.158	17.97
TRINITY_DN100118_c1_g1	0.18	0.59	1.63	1.06	0	1.44	0	0	0.87	2.13	0.84	2.37	2.1	1.27	1.05	0.692	0.888	1.526
TRINITY_DN100118_c1_g4	3.71	4.19	3.96	3.82	2.96	2.51	3.45	1.57	3.09	1.88	2.66	3.24	2.68	2.69	0.89	3.728	2.5	2.432
TRINITY_DN100118_c1_g5	8.98	9.37	36.36	0.19	6.09	3.15	9.51	13.05	0.37	0.18	4.14	0.37	12.11	12.87	0.45	12.198	5.252	5.988
TRINITY_DN100118_c1_g6	13.69	14.3	14.56	14.82	14.27	13.42	13.87	14.99	16.65	14.11	12.19	13.77	12.08	14.5	14.1	14.328	14.608	13.328
TRINITY_DN100118_c1_g7	0	0	0	0	0	0	0	7.89	0	0	0	0	0	0	0	0	1.578	0
TRINITY_DN100118_c1_g8	0	0	0	0	0	0	3.97	0	0	0	0	0	0	0	0	0	0.794	0
TRINITY_DN100118_c1_g9	0	0	0	0	0	0	0	0	0	0	0	0	0	0	0	0	0	0
TRINITY_DN100119_c0_g1	0.75	0	0	0	0	1.58	0.82	0	0	0	0	0	0	1.85	0	0.15	0.48	0.37
TRINITY_DN100119_c1_g1	3.44	6.61	5.89	4.97	5.65	3.79	5.74	4.76	5.06	4.8	4.37	4.1	4.43	4.3	6.07	5.312	4.83	4.654
TRINITY_DN100119_c2_g1	53.11	100.92	67.67	62.97	77.03	67.13	70.03	65.48	63.85	66.41	57.41	62.48	67.23	76.37	15.23	72.34	66.58	55.744
TRINITY_DN100119_c3_g1	0	1.42	0	1.63	0.59	0.51	0	0	0	0	1.93	0	0	0	0	0.728	0.102	0.386
TRINITY_DN100120_c0_g2	0.19	0.09	0.09	0.29	0.08	0.45	0	0	0.19	0.46	0.09	0	0.37	0.1	0.11	0.148	0.22	0.134
TRINITY_DN100120_c0_g3	1.16	0	0	1.54	3.63	1.15	0	0	0	0	1.48	0	0	0	0	1.266	0.23	0.296
TRINITY_DN100120_c1_g1	0	0	0	2.15	0	0	0	0	1.1	4.9	0	0	0	1.19	2.34	0.43	1.2	0.706
TRINITY_DN100120_c2_g1	0.37	0.31	0	0.39	0.16	0.71	0.18	0	0.85	0.16	0	0.67	0	1.09	0.37	0.246	0.38	0.426
TRINITY_DN100121_c0_g2	4.94	3.88	6.14	8.31	9.71	1.58	2.76	3.51	1.41	5.13	1.02	1.25	0.68	3.44	3.4	6.596	2.878	1.958
TRINITY_DN100121_c0_g3	0	0	0	0.12	0.77	0	0.25	0	0	0	0	0	0	0	0	0.178	0.05	0
TRINITY_DN100121_c1_g1	14.83	5.51	9.75	8.91	13.56	0	0	0.31	0	0	0.14	0	0.33	0	0.6	10.512	0.062	0.214
TRINITY_DN100121_c1_g3	12.68	19.88	13.6	15.79	30.05	9.39	8.98	8.5	12.2	19.69	4.3	4.02	4.77	5.11	5.03	18.4	11.752	4.646
TRINITY_DN100121_c1_g4	2.26	1.3	1.27	1.56	3.29	0.48	0.73	0.96	0.49	0.73	0.3	0	0.47	0	0.28	1.936	0.678	0.21
TRINITY_DN100121_c1_g5	1.83	0.74	1.38	1.02	0	0	0	0.24	0	0	0.08	0	0	0	0.3	0.994	0.048	0.076
TRINITY_DN100121_c1_g6	0.95	1.7	0.47	1.22	2.28	0.35	0	0	0.67	0.16	0.29	0.17	0.63	0	0.18	1.324	0.236	0.254
TRINITY_DN100121_c1_g7	1.01	1.68	1.02	1.43	0.62	1.39	1.3	2.22	2.5	1.33	0.27	1.44	0.72	2.04	0.34	1.152	1.748	0.962
TRINITY_DN100121_c1_g8	0	0	0	0	0	0	0	0	0	0	0	0	0	0	0	0	0	0
TRINITY_DN100122_c0_g1	6.48	1.5	1.5	2.58	2.47	2.34	0.93	4.18	2.23	1.9	6.04	9.89	5.98	0.93	7.96	2.906	2.316	6.16
TRINITY_DN100122_c1_g1	19.02	24.53	19.34	21.23	21.06	17.88	22.56	21.68	18.64	20.64	15.41	21.83	14.9	19.38	11.13	21.036	20.28	16.53
TRINITY_DN100122_c1_g2	0	0	0	1.34	0	4.9	1.94	0	0	2.45	0	0	0	0	0	0.268	1.858	0
TRINITY_DN100122_c1_g3	13.25	20.3	16.93	25.56	14.74	16.92	13.6	11.35	21.6	17.73	14.1	16.83	15.66	20.76	9.63	18.156	16.24	15.396
TRINITY_DN100122_c1_g5	0	0	0	0	0	0	0	0	0	0	0	0	0	0	0	0	0	0
TRINITY_DN100122_c1_g6	0	0	0	0	0	0	0	0	0	0	0	0	0	0	0	0	0	0
TRINITY_DN100122_c1_g7	0	2.86	2.58	0	2.58	0.59	2.42	0	0	0	8.38	8.05	3.62	0	0	1.604	0.602	4.01
TRINITY_DN100123_c0_g1	5.26	3.89	4.82	4.1	4.98	7.4	4.89	4.07	4.21	6.78	2.19	4.53	2.42	1.67	6.06	4.61	5.47	3.374
TRINITY_DN100123_c0_g3	6.15	8.65	4.35	5.62	6.43	5.9	4.3	3.48	4.93	5.06	3.68	5.38	3.96	4.68	2.21	6.24	4.734	3.982
TRINITY_DN100123_c0_g4	5.88	0	0	0	7.53	7.94	0	0	0	0	0	0	0	0	0	2.682	1.588	0
TRINITY_DN100124_c0_g3	5.67	0	4.82	0	0	0	0	0	0	17.77	0	0	7.72	0	5.62	2.098	3.554	2.668
TRINITY_DN100124_c0_g4	1.05	0.51	1.27	0.75	1.21	0.09	0.45	0.53	0.09	0.35	0.23	0.27	0.43	0.27	0.36	0.958	0.302	0.312
TRINITY_DN100125_c10_g1	0	0.73	1.89	1.65	0	0.79	0	0	0	0	1.1	2.56	0	0	0.88	0.854	0.158	0.908
TRINITY_DN100125_c11_g1	0.34	0	1.36	0.37	0.29	0.48	1.49	0.91	1.47	0	1.53	0.35	1.32	0.79	0.8	0.472	0.87	0.958
TRINITY_DN100125_c3_g1	0	0	0	0	0	4.35	0	0.94	0	0	0	0.7	0	1.68	0.84	0	1.058	0.644
TRINITY_DN100125_c3_g2	1.57	0	0	0	0	4.83	0	0.79	0.98	0.63	0	0	0	1.31	0	0.314	1.446	0.262
TRINITY_DN100125_c5_g1	0	0	0	0	2.32	0	0	0	0	4.55	0	0	0	0	0	0.464	0.91	0
TRINITY_DN100125_c6_g1	0	0	0	0	2.16	2.15	3.32	0	0	0	0	0	0	0	0	0.432	1.094	0
TRINITY_DN100125_c7_g1	0	0	0	0.52	1	0.18	0	0.86	1.53	1.21	0.07	1.48	0.63	0.26	0.96	0.304	0.756	0.68
TRINITY_DN100125_c7_g2	0.97	1.11	0.6	0.58	0.93	0.97	0.34	0.96	0.47	0.79	0.89	0.29	1.07	1.44	0.58	0.838	0.706	0.854
TRINITY_DN100125_c8_g1	0	1.28	0	1.47	0	0	0	0	0	0	0	0	0	0	0	0.55	0	0
TRINITY_DN100125_c8_g2	0	0	0	0	0	0	0	0	0	0	0	0	0	0	0	0	0	0
TRINITY_DN100125_c9_g1	0	0	1.57	0	1.07	0	0	0	0	0	3.7	0	0	0	0	0.528	0	0.74
TRINITY_DN100125_c9_g2	0	0.89	0	0.2	0.21	0	0.55	0	0.01	0.51	0.8	0.3	0.74	0	0.23	0.26	0.214	0.414
TRINITY_DN100125_c9_g3	0.25	0.43	0.38	0.61	0	0	0.26	0	0.75	0.89	0	0.25	0.12	0	0	0.334	0.38	0.074
TRINITY_DN100126_c0_g2	0.75	0.63	0.16	0.42	0.18	0.42	0	0.46	1.23	0.33	0.63	0.72	0.16	0.2	0.13	0.428	0.488	0.368
TRINITY_DN100126_c1_g1	6.71	11.5	8.46	4.78	5.99	6.12	6.88	9.1	9.25	7.27	7.03	5.26	7.47	6.78	4.08	7.488	7.724	6.124
TRINITY_DN100126_c2_g1	1.32	1.46	1.8	1.57	1.92	1.57	1.96	2.36	1.62	1.9	1.94	1.87	2.05	1.5	1.32	1.614	1.882	1.736
TRINITY_DN100126_c2_g2	0.95	1.39	1.19	0.96	2.28	1.25	1.3	1.07	0.63	1.67	0.78	0.88	1.19	0.92	0.63	1.354	1.184	0.88
TRINITY_DN100126_c2_g3	0	2.51	0	0	6.19	0	0	3.51	0	0	5.33	7.45	0	0	0	1.74	0.702	2.556
TRINITY_DN100126_c2_g4	0.38	0.52	0.35	0	0.47	0.7	0.39	0	1.03	0.35	0.76	0.37	0	0	0	0.344	0.494	0.226
TRINITY_DN100127_c1_g1	0.62	1.18	1.3	0.96	1.2	0.8	1.56	0.94	1.71	1.74	1.14	0.5	1.53	0.9	0.73	1.052	1.35	0.96
TRINITY_DN100127_c2_g1	3.37	4.12	3.95	3.91	3.09	3.51	6.03	6.16	3.61	3.49	5.68	4.15	5.03	3.91	4.38	3.688	4.56	4.63
TRINITY_DN100127_c2_g2	0.54	3.41	3.16	1.9	2.63	1.58	2.63	2.21	2.17	1.99	1.46	2.4	1.58	2.24	0.49	2.328	2.116	1.634
TRINITY_DN100127_c2_g3	0.23	0.82	0.63	0.88	0.88	0.53	0.76	0.74	0.67	0.8	0.45	0.56	0.76	0.55	0.44	0.688	0.7	0.552
TRINITY_DN100128_c0_g1	0.4	2.75	1.23	0	1.71	0	0	0	0.88	0.82	0	0.82	0.78	0.48	0	1.218	0.34	0.416
TRINITY_DN100128_c0_g4	0	3.65	4.23	4.19	4.93	0	3.85	0	4.57	3.87	6.09	0	6.65	4.98	0	3.4	2.458	3.544
TRINITY_DN100128_c1_g1	9.87	11.74	13.77	10.84	14.54	10.02	8.67	13.28	7.22	11.47	7.2	11.26	7.46	7.43	10.31	12.152	10.132	8.732
TRINITY_DN100129_c1_g1	23.06	29.7	28.21	26.74	25.58	14.53	18.48	19.36	21.45	15.9	15.3	16.43	16.63	18.02	20.12	26.658	17.944	17.3
TRINITY_DN100130_c0_g1	1.04	1.13	1.43	0.92	0.63	0.76	1.11	1.04	0.91	0.94	1.09	0.81	0.64	1.02	1.9	1.03	0.952	1.092
TRINITY_DN100131_c0_g1	0	0	0	0	0	0	0	0	0	0	0	0	0	0	0	0	0	0
TRINITY_DN100131_c1_g1	0	0	0.15	0	0	0	0	0.56	0	2.05	0	0.35	0	0	0	0.03	0.522	0.07
TRINITY_DN100131_c2_g1	0	0.16	0.52	0.2	0	0.73	0.21	1.9	2.72	0.9	0	0.19	0.55	0.42	0	0.176	1.292	0.232
TRINITY_DN100131_c2_g2	8.11	6.27	4.21	5.54	6.47	2.63	3	1.16	2.69	2.4	2.44	1.84	2.94	3.12	5.01	6.12	2.376	3.07
TRINITY_DN100131_c2_g3	0.72	0	0	1.32	2.76	1.83	0	0.81	0	0	0.53	1.32	0.57	2.86	0	0.96	0.528	1.056
TRINITY_DN100132_c0_g1	4.12	3.6	3.49	3.86	5.8	2.07	4.4	2.61	3.44	4	3.14	3.52	4.1	3.79	2.78	4.174	3.304	3.466
TRINITY_DN100132_c1_g1	1.69	2.52	1.99	2.42	1.73	1.73	1.81	2.68	1.81	1.18	1.53	2.75	1.64	1.28	1.64	2.07	1.842	1.768
TRINITY_DN100132_c1_g2	3.93	4.17	4.21	7.21	3.57	2.96	2.55	2.15	3.17	3.45	3.99	4.8	3.07	2.51	5.01	4.618	2.856	3.876
TRINITY_DN100133_c1_g1	6.53	4.92	6.66	5.13	5.95	4.93	4.48	4.47	4.5	6.74	3.63	4.96	4.51	5.22	2.73	5.838	5.024	4.21
TRINITY_DN100133_c1_g2	0	0	0	0	0	0	0	0	0	0	0	0	0	0	0	0	0	0
TRINITY_DN100134_c1_g1	7.32	14.05	17.22	13.94	16.74	17.59	13.79	12.93	28.13	32.17	10.33	10.53	15.84	14.3	16.2	13.854	20.922	13.44
TRINITY_DN100134_c2_g1	5.79	6.95	8.07	5.23	4	7.35	9.01	9	6.46	6.1	9.43	9.26	9.06	7.05	9	6.008	7.584	8.76
TRINITY_DN100134_c3_g1	0	2.65	0	0	4.69	1.63	1.92	1.25	1.96	2.25	0.79	1.19	0	2.1	4.88	1.468	1.802	1.792
TRINITY_DN100134_c4_g1	15.93	22.41	17.18	15.98	20.28	16.6	17.01	13.72	10.4	17.41	16.12	18.42	13.88	16.85	3.18	18.356	15.028	13.69
TRINITY_DN100134_c5_g1	7.6	5.72	5.15	3.85	4.13	4.03	5.68	4.95	7.93	8.58	5.2	6.18	7.24	4.36	3.19	5.29	6.234	5.234
TRINITY_DN100134_c5_g2	26.22	31.61	41.51	29.82	38.53	41.01	36.91	36.38	41.25	43.7	35.67	33.82	38.69	42.95	32.8	33.538	39.85	36.786
TRINITY_DN100135_c0_g1	0.29	0.85	1.76	0.97	1.52	0.63	0.97	0	0.31	0.59	0.26	0.6	0	1.02	0.34	1.078	0.5	0.444
TRINITY_DN100135_c1_g1	0	0	0	0	0	0	0	0	0	0	3.28	0	0	0	0	0	0	0.656
TRINITY_DN100135_c1_g2	27.5	47.67	43.81	35.54	37.82	27.68	32.9	44.37	33.59	30.03	26.63	29.7	38.14	27.59	38.4	38.468	33.714	32.092
TRINITY_DN100135_c1_g3	8.11	8.88	9.94	10.98	8.15	6.96	8.91	7.96	7.69	8.41	10.66	8.74	9.78	8.93	8.48	9.212	7.986	9.318
TRINITY_DN100135_c1_g5	10.82	12.56	15.78	14.15	11.96	14.66	18.37	14.57	13.31	14.3	14.29	16.96	14.24	16.14	11.26	13.054	15.042	14.578
TRINITY_DN100136_c0_g1	0	0	0	0	0	0	0	0	0	0	1.32	0	1.33	0	0.04	0	0	0.538
TRINITY_DN100136_c0_g2	6.75	9.72	7.29	7.66	6.8	7.35	7.22	8.36	7.35	7.39	7	7.3	7.49	6.21	6.24	7.644	7.534	6.848
TRINITY_DN100136_c1_g1	9.45	9.48	9.54	7.05	7.73	7.53	7.03	7.35	5.12	5.8	6.42	5.83	5.77	3.18	3.66	8.65	6.566	4.972
TRINITY_DN100136_c1_g2	8.26	6.91	8.13	12.15	10.99	9.2	10.57	12.41	8.74	11.95	8.34	7.7	8.61	12.36	12.18	9.288	10.574	9.838
TRINITY_DN100136_c1_g3	0.35	0.69	1.07	0	0	0.75	1.94	1.42	1.53	1.79	0.64	0	0	0	0	0.422	1.486	0.128
TRINITY_DN100137_c0_g1	6.16	6.38	5.1	3.51	6.69	6.2	5.79	4.97	4.27	6.98	4.91	5.27	5.2	5.78	4.32	5.568	5.642	5.096
TRINITY_DN100137_c1_g1	6.58	7.45	8.41	5.6	5.95	5.97	7.44	10.28	5.35	6.35	6.14	6.37	8.32	5.33	3.75	6.798	7.078	5.982
TRINITY_DN100137_c1_g3	6.15	4.64	9.65	6.04	6.09	7.63	7.22	9.91	1.94	3.43	2.26	2.43	4.77	1.68	4.87	6.514	6.026	3.202
TRINITY_DN100138_c0_g1	3.43	2.54	3.45	2.27	3.65	2.93	1.92	3.28	1.72	3.2	2.96	2.02	1.81	2.11	3.69	3.068	2.61	2.518
TRINITY_DN100139_c0_g1	4.55	6.29	6.22	5.79	5.58	6.55	6.33	8.42	8.36	7.44	6.64	6.25	5.88	6.53	3.37	5.686	7.42	5.734
TRINITY_DN100139_c1_g1	7.87	8.26	8.16	7.49	7.81	8.25	9.45	8.34	6.44	8.81	8.55	9.49	9.55	9.06	7.56	7.918	8.258	8.842
TRINITY_DN100139_c1_g2	0	0	0	2.14	0	7.78	0	0	0	0	3.22	1.86	1.75	2.45	0	0.428	1.556	1.856
TRINITY_DN100140_c0_g1	12.22	7.4	6.65	11.31	8.29	6.62	10.16	13.06	9.52	7.65	10.8	10.85	9.68	9.46	10.19	9.174	9.402	10.196
TRINITY_DN100140_c2_g2	12	15.44	14.6	13.59	14.05	14.25	17.18	15.74	15.89	16.43	17.77	17.32	17.35	15.56	19.48	13.936	15.898	17.496
TRINITY_DN100141_c0_g1	5.13	6.12	5.33	5.8	4.6	3.31	3.71	4.59	3.02	3.18	4.33	5.06	4.27	3.03	2.28	5.396	3.562	3.794
TRINITY_DN100141_c0_g2	2.57	2.85	2.58	2.23	2.94	1.92	1.37	1.7	2.06	2.83	2.74	2.84	3.92	2.68	2.96	2.634	1.976	3.028
TRINITY_DN100141_c1_g1	2.62	2.08	2.59	1.6	2.63	2.06	1.79	1.97	1.55	1.8	1.66	2.1	1.86	1.34	1.16	2.304	1.834	1.624
TRINITY_DN100142_c0_g1	1.4	0.6	1.16	0.82	0.96	2.21	0.97	0	1.42	0.52	1.19	0.62	0.73	0.74	0	0.988	1.024	0.656
TRINITY_DN100142_c1_g1	8.1	16	10.79	12.2	11.42	9.69	11.65	7.99	11.93	9.95	8.81	11.88	10.1	11.76	6.42	11.702	10.242	9.794
TRINITY_DN100142_c1_g2	2.09	2.26	3.06	1.85	1.07	3.37	2.05	1.63	2.24	1.59	0.31	1.32	2.57	1.98	0.89	2.066	2.176	1.414
TRINITY_DN100142_c2_g1	8.03	11.04	9.04	7.8	7.77	7.52	5.6	7.3	3.72	4.89	7.68	7.86	8.48	10.01	2.38	8.736	5.806	7.282
TRINITY_DN100143_c2_g1	2.3	2.83	1.8	6.47	0.95	0.81	1.89	2.36	1.29	6.5	2.58	0	1.12	0.7	0.7	2.87	2.57	1.02
TRINITY_DN100143_c3_g1	10.86	15.56	8.48	13.21	12.63	8.41	11.5	11.01	9.09	7.94	9.17	7.49	9.83	12.75	5.29	12.148	9.59	8.906
TRINITY_DN100143_c3_g3	2.9	0	0	0	0	0	0	0	0	0	7.29	0	0	3.88	0	0.58	0	2.234
TRINITY_DN100143_c4_g1	0	0	0	2	0	3.64	0	0	0	0	0	0	0	0	0	0.4	0.728	0
TRINITY_DN100144_c0_g1	0	1.12	0	0.32	0	0	0	0	0	3.46	0	0	0	0	0	0.288	0.692	0
TRINITY_DN100144_c1_g1	13.58	9.42	8.96	11.22	12.3	12.06	9.73	16.25	8.69	11.01	8.57	9.06	6.51	11.47	6.74	11.096	11.548	8.47
TRINITY_DN100144_c1_g2	0.05	0	0	0	0.93	0.79	0	2.17	0.92	0.06	0	2.02	0	0	0.74	0.196	0.788	0.552
TRINITY_DN100144_c2_g1	3.13	0	0.62	0	0	1.77	0.68	1.24	0	0	0	0.95	0.9	1.2	1.09	0.75	0.738	0.828
TRINITY_DN100144_c2_g2	111.61	133.34	119.94	102.57	112.74	113.19	119.94	111.48	108.78	103.98	125.28	133.38	149.05	125.36	121.93	116.04	111.474	131
TRINITY_DN100144_c2_g4	59.86	66.27	70.91	60.76	68	60.75	69.67	60.93	54.18	59.49	48.92	51.44	68.15	55.65	60.61	65.16	61.004	56.954
TRINITY_DN100145_c0_g1	0	0.11	0	0	0	0.4	0.14	0.99	0	0.44	0	0	0	0	0	0.022	0.394	0
TRINITY_DN100145_c0_g2	0	0.77	0	0	0.31	0	0	0.83	0	1.62	0	0	0.92	1.52	1.28	0.216	0.49	0.744
TRINITY_DN100145_c1_g1	0.67	0	0	1.23	0	1.26	0	0	0	0	0.3	0	0	1.31	0	0.38	0.252	0.322
TRINITY_DN100145_c2_g1	1.04	0.13	0.28	0.7	0.3	0.65	0.46	0.56	0.58	0.23	0.58	0.16	0	0.66	0.49	0.49	0.496	0.378
TRINITY_DN100145_c3_g1	8.62	6.62	5.78	9.37	8.02	6.63	4.18	4.54	5.37	6.91	10.13	4.72	5.46	7.94	5.38	7.682	5.526	6.726
TRINITY_DN100146_c0_g1	12.68	15.13	15.73	14.13	17.18	11.04	13.06	12.46	10.18	13.79	13.21	12.65	14.84	16.35	4.83	14.97	12.106	12.376
TRINITY_DN100146_c1_g1	7.09	9.55	5.34	5.71	5.11	11.27	15	6.13	11.41	9.22	12.9	15.69	8.75	15.74	7.83	6.56	10.606	12.182
TRINITY_DN100146_c2_g1	9.63	16.88	5.55	6.53	9.22	17.16	15.86	7.69	12.29	13.18	17.59	22	11.03	21.35	9.78	9.562	13.236	16.35
TRINITY_DN100146_c2_g2	0	0	0.02	0.41	0	0.08	0	0	0	0	0.44	0.22	0	0	0	0.086	0.016	0.132
TRINITY_DN100147_c0_g1	0.26	0.26	0.53	0.58	1.16	0	0.29	2.12	0.28	0.92	0.48	0.27	0.78	0	0	0.558	0.722	0.306
TRINITY_DN100147_c1_g1	0	0.48	0.51	0	0.41	0	0	0	0	1.28	0.44	0	0	0	0	0.28	0.256	0.088
TRINITY_DN100147_c2_g1	24.08	35.6	26.44	25.49	24.31	31.45	28.49	38.32	34.53	32.94	23.69	32.48	32.61	34.01	24.96	27.184	33.146	29.55
TRINITY_DN100147_c2_g3	0	1.23	1.36	0	0	0.86	0	0	0	0	0	0	0	0	0	0.518	0.172	0
TRINITY_DN100147_c3_g1	5.48	43.52	18.73	6.25	15.23	9.38	14.48	26.66	20.23	2.88	41.49	24.18	5.02	7.32	0	17.842	14.726	15.602
TRINITY_DN100147_c3_g2	38.77	68.69	46.75	45.04	45.31	44.34	44.2	38.45	53.63	53.59	39.76	49.52	43.49	56.72	22.25	48.912	46.842	42.348
TRINITY_DN100148_c0_g1	2.71	2.3	2.19	2.87	2.81	3.7	2.01	1.99	2.2	2.83	3.27	2.06	2.65	2.97	3.44	2.576	2.546	2.878
TRINITY_DN100148_c1_g1	2.55	2.66	1.88	2.6	2.43	2.95	1.47	1.74	2.22	1.49	2.76	1.26	1.77	2.32	1.82	2.424	1.974	1.986
TRINITY_DN100149_c0_g1	0	0	0	0	0	0	0	0	0	0	0	0	0	0	0	0	0	0
TRINITY_DN100149_c1_g1	1.37	2.15	2.89	1.77	1.57	2.22	2.77	2.29	1.16	2.09	1.15	2.46	1.6	2.12	2.22	1.95	2.106	1.91
TRINITY_DN100149_c1_g2	7.54	7.44	8.99	7.36	8.29	7.93	8.07	4.26	9.2	6.35	6.02	9.52	6.68	9.53	6.53	7.924	7.162	7.656
TRINITY_DN100149_c1_g3	77.9	20.92	24.82	60.47	30.95	48.93	9.2	13.7	32.13	19.34	41.06	8.43	14.1	26.85	16.47	43.012	24.66	21.382
TRINITY_DN100149_c1_g4	0.04	0	0	0	1.43	0	0.94	0.24	0.33	0	0.06	1.04	0.32	0	0	0.294	0.302	0.284
TRINITY_DN10014_c0_g1	0.76	0.5	0.25	0	0.67	1.1	0	2.04	0.55	0	0.93	0.53	0.5	0.29	0	0.436	0.738	0.45
TRINITY_DN100150_c0_g1	1.86	1.28	1.44	2.47	1.92	2.26	1.96	1.25	1.91	3.32	1.45	0.73	2.08	1.26	1.4	1.794	2.14	1.384
TRINITY_DN100150_c1_g2	19.56	19.7	19.32	19.23	19.05	15.84	18.05	20.1	17.67	17.08	17.39	18.14	19.37	15.99	15.99	19.372	17.748	17.376
TRINITY_DN100151_c0_g1	2.21	0.18	0	0	0.83	1.13	0.35	0.7	0	0.38	0.59	0.23	0.29	0.91	0.18	0.644	0.512	0.44
TRINITY_DN100151_c1_g1	0.74	0.31	0.5	0.22	0.09	0.31	0.24	0	0.34	0.12	0.28	0.37	1.06	0.5	0.4	0.372	0.202	0.522
TRINITY_DN100152_c2_g2	0	0	0	0	5.07	2.57	7.94	0	0	0	0	0	3.43	0	0	1.014	2.102	0.686
TRINITY_DN100152_c2_g3	0	0.59	3.09	4.58	3.09	2.04	6.14	4.16	4.22	4.71	3.52	4.55	3.76	2.38	0.76	2.27	4.254	2.994
TRINITY_DN100152_c2_g4	6.18	6.59	5.46	1.73	6.88	7.16	6.9	4.08	5.08	7.71	8.69	15.61	12.58	7.55	4.9	5.368	6.186	9.866
TRINITY_DN100152_c2_g5	15.6	19.37	13.59	16.24	16.16	12.33	13.19	11.14	11.39	13.67	11.15	12.54	10.91	14.52	3.6	16.192	12.344	10.544
TRINITY_DN100153_c1_g1	0.89	0	0	1.33	0.28	0	0	0.38	1.22	0	0.54	0	0	0.34	0	0.5	0.32	0.176
TRINITY_DN100153_c2_g1	0.49	0.74	0	0	0.04	1	2.09	2.25	1.52	1.37	2.78	0.23	0.34	0.68	0	0.254	1.646	0.806
TRINITY_DN100153_c3_g2	0	0.26	0.34	0.1	0.32	0.65	0.2	0.23	0.37	0.18	0.49	0.09	0.18	0.3	0	0.204	0.326	0.212
TRINITY_DN100153_c4_g1	0	0.79	1.25	1.64	0	0.98	0	1.45	0	1.55	0	0	0	0	0	0.736	0.796	0
TRINITY_DN100153_c4_g2	0.52	0.76	0.61	0.63	0.81	1.27	1.3	0.73	0.46	0.93	1.37	1.31	1.02	1.63	0.4	0.666	0.938	1.146
TRINITY_DN100153_c4_g3	0	0	3.21	0	0	1.93	0	0	3.47	0	0	22.08	0	11.31	0	0.642	1.08	6.678
TRINITY_DN100153_c4_g4	13.6	6.27	7.98	8.5	5.72	6.14	1.86	3.31	3.81	3	6.21	1.9	2.09	5.11	4.5	8.414	3.624	3.962
TRINITY_DN100153_c4_g5	8.58	6.02	6.5	7.75	7.34	10.63	6.25	7.16	10.39	7.1	11.89	3.43	5.88	7.39	7.4	7.238	8.306	7.198
TRINITY_DN100153_c4_g6	0	0	4.64	1.42	2.07	3.11	1.38	0.86	2.14	1.94	1.69	3.84	0.61	0	0	1.626	1.886	1.228
TRINITY_DN100154_c0_g1	0.3	0.59	1.82	1.95	1.98	0	0	0.81	0.32	0	0	0.31	0.3	1.01	2.85	1.328	0.226	0.894
TRINITY_DN100154_c2_g1	0	0.51	0.73	0.08	1.12	0	0.21	0.67	1.27	0.04	0.49	0.11	1.04	0.44	0	0.488	0.438	0.416
TRINITY_DN100154_c3_g1	9.16	6.62	11.83	13.28	10.36	12.78	8.23	4.48	5.6	13.99	4.78	12.12	10.18	6.16	11.47	10.25	9.016	8.942
TRINITY_DN100154_c4_g1	0.89	2.71	1.37	1	1.51	2.53	0.49	4.23	1.47	1.03	3.21	0.91	4.34	0.53	0.53	1.496	1.95	1.904
TRINITY_DN100154_c4_g2	27.78	28.7	26.94	23.48	29.75	31.28	31.37	33.35	34.71	32.51	27.43	25.85	25.84	29.96	28.05	27.33	32.644	27.426
TRINITY_DN100154_c4_g3	0	0.4	0.54	0.32	0.55	0	0	0	0	0	0.51	0.14	0.27	0.17	0	0.362	0	0.218
TRINITY_DN100154_c4_g4	48.93	71.21	47.66	51.35	56.92	32.28	57.98	23.61	44.33	60.09	31	35.15	47.54	60.62	2.7	55.214	43.658	35.402
TRINITY_DN100154_c4_g5	2.1	3.2	2.8	2.65	3.38	5.02	4.27	3.61	3.74	4.34	2.92	4.16	2.72	2.98	1.81	2.826	4.196	2.918
TRINITY_DN100155_c0_g2	0.34	0.69	2.01	0.65	0	0.25	0.57	0.29	0.82	0	0	1.08	0.57	0.65	1.36	0.738	0.386	0.732
TRINITY_DN100155_c0_g3	0	0.69	0.35	0.24	0	0.84	0.83	1.13	0.12	0.61	0.82	0	0.79	0.89	0.84	0.256	0.706	0.668
TRINITY_DN100155_c1_g1	2.26	0.26	0.26	1.89	0	4.07	0.15	0.35	0.42	0.13	0.73	0.14	0.13	1.19	0	0.934	1.024	0.438
TRINITY_DN100155_c1_g2	0	0	0	0	0	0	0	0	0	0	0	0	0	0	0	0	0	0
TRINITY_DN100155_c1_g3	0	0.56	0.2	0.41	0.33	0.71	0.35	0.59	0.25	0.27	0	0	0.61	0	0.56	0.3	0.434	0.234
TRINITY_DN100155_c2_g1	0.43	0.84	0.44	0.48	0	1.22	0.47	0	0.47	0.44	0	2.63	1.26	0	0.52	0.438	0.52	0.882
TRINITY_DN100155_c2_g4	0.51	0.58	0.32	0.13	1.05	0.7	0.19	0.37	0.24	0.74	0.82	0.42	0.3	0.54	0.69	0.518	0.448	0.554
TRINITY_DN100155_c2_g5	0.12	0.74	0.63	0.47	0.18	0.33	0.49	0.62	0	0	0.42	0.49	0	0	0	0.428	0.288	0.182
TRINITY_DN100155_c3_g1	19.85	21.86	23.76	13.43	20.55	14.36	17.02	15.52	18.55	16.08	17.43	22.8	20.68	20.58	20.33	19.89	16.306	20.364
TRINITY_DN100155_c3_g2	0.45	0.28	0.18	0.26	0.17	0.2	0.1	0.1	0	0.08	0.19	0	0.1	0	0.09	0.268	0.096	0.076
TRINITY_DN100155_c3_g4	0.45	0.7	0.52	0.37	0.16	0.78	0.33	0.68	0.59	0.14	0.75	0.73	1.23	1.07	0.68	0.44	0.504	0.892
TRINITY_DN100155_c4_g1	0.46	0	0.46	0	1.02	0	0.77	0	0	0.7	0.63	0.24	0	1.32	0	0.388	0.294	0.438
TRINITY_DN100155_c4_g2	0	0	0	0	0	0	0	0	0	0	0	0	0	0	0	0	0	0
TRINITY_DN100155_c4_g3	0.64	0.62	0	0.23	0	0.62	0.24	0.28	0.23	0.43	0	0.22	0.21	0	0	0.298	0.36	0.086
TRINITY_DN100155_c4_g5	0	1.51	0.53	0	1.29	0	0	2.8	0	0.52	0	0	3.49	0	0	0.666	0.664	0.698
TRINITY_DN100155_c4_g7	0.42	2.14	1.35	0	1.63	1.52	1.81	0.52	0.62	1.97	0.39	0.85	0.37	0.41	0	1.108	1.288	0.404
TRINITY_DN100156_c0_g1	28.51	28.46	24.61	26.79	31.64	27.08	25.61	23.19	27.43	27.21	20.97	28.59	23.1	28.37	26.36	28.002	26.104	25.478
TRINITY_DN100156_c1_g1	12.8	15.22	12.25	13.7	11.77	12.57	15.09	10.47	12.41	12.66	11.59	15.37	12.51	15.02	13.63	13.148	12.64	13.624
TRINITY_DN100156_c1_g2	0	0	0	0	0	0	0	0	0	0	0	0	0	0	0	0	0	0
TRINITY_DN100157_c1_g1	11.55	8.69	8.96	10.2	9.15	6.86	7.52	8.78	7.88	6.1	6.23	5.9	7.04	5.2	7.13	9.71	7.428	6.3
TRINITY_DN100157_c1_g2	0.49	0.48	0.51	1.09	0	0	0	0.66	0	0	0	0	0	0	0	0.514	0.132	0
TRINITY_DN100157_c1_g3	0	0	0	0	0	2.92	0	0	0	0	0	0	0	0	0	0	0.584	0
TRINITY_DN100157_c1_g4	0.82	1.61	1.74	0	0.65	2.29	0.89	3.37	1.88	1.69	0	1.65	0.78	0	3.01	0.964	2.024	1.088
TRINITY_DN100157_c2_g1	8.08	9.15	6.86	7.19	8.25	5.98	7.54	9	8.3	5.75	7.4	6.74	8.2	8.05	11.3	7.906	7.314	8.338
TRINITY_DN100158_c0_g1	0.25	0.2	0	0.42	0.47	0.51	0.9	0.12	0	0.75	0.3	0.34	0.23	0.54	0	0.268	0.456	0.282
TRINITY_DN100158_c0_g3	0.48	0.26	0.42	0	0	0.17	0.25	0	0.22	0.17	0.47	0.39	0.33	0.79	0	0.232	0.162	0.396
TRINITY_DN100158_c1_g1	0.36	0.25	0.39	0.48	0.32	1.08	0.27	0.44	0.34	0.14	0.24	0.46	0.22	0.49	0.53	0.36	0.454	0.388
TRINITY_DN100158_c1_g2	0.71	0.57	0.33	0.49	0.61	0.93	0.57	0.65	0.89	1.05	0.86	0.59	0.54	1.11	0.84	0.542	0.818	0.788
TRINITY_DN100158_c1_g3	17.69	12.31	17.2	14.95	14.55	11.1	8.1	14.28	11.33	11.29	9.85	8.93	11.59	7.98	12.08	15.34	11.22	10.086
TRINITY_DN100159_c0_g3	0	1.44	0	0.83	1.78	1.03	0.8	0	0	2.26	0.65	0.74	1.41	0.9	0	0.81	0.818	0.74
TRINITY_DN100159_c1_g3	0	0.45	0	0.99	0.61	0.17	0.26	0	0.33	0	0.28	0.24	0	0.79	0	0.41	0.152	0.262
TRINITY_DN100159_c2_g2	0.84	3.04	1.42	0.31	1.48	1.02	2.5	0.38	1.22	2	1.03	2.04	1.67	0.66	0	1.418	1.424	1.08
TRINITY_DN100159_c2_g3	0.99	1	1.38	0.83	0.81	1.07	1	0.88	1.06	1.59	1.35	1.65	1.16	1.33	1.05	1.002	1.12	1.308
TRINITY_DN100159_c2_g4	0	0	0	0	0	0	0	0	0	0	0	0	0	0	0	0	0	0
TRINITY_DN100159_c2_g5	0.75	1.06	2.2	0.83	1.18	1.06	0.64	1.9	0.68	1.39	0.86	0.71	0.44	0	0.44	1.204	1.134	0.49
TRINITY_DN100159_c2_g6	0	2.96	0.63	0	0	0.85	0	2.47	0	0	0	1.22	0	0	0	0.718	0.664	0.244
TRINITY_DN100160_c0_g1	9.34	9.76	12.89	6.15	7.35	10.31	10.95	11.38	10.37	6.96	9.07	7.01	10.79	9	9.77	9.098	9.994	9.128
TRINITY_DN100160_c1_g1	24.73	25.07	24.66	24.56	25.14	24.68	26.82	28.36	29.58	28.48	23.58	33.18	26.68	28.93	23.45	24.832	27.584	27.164
TRINITY_DN100161_c0_g1	1.49	6.02	3.74	1.31	3.63	8.35	1.8	10.31	13.58	2.24	6.63	11.54	8.89	5.95	4.26	3.238	7.256	7.454
TRINITY_DN100161_c1_g2	1.48	0	0	0	0	0.43	0	0	0	0	0.27	0	0.44	0.67	0.46	0.296	0.086	0.368
TRINITY_DN100161_c2_g1	10.37	12.65	8.57	12.84	11.33	11.31	13.46	7.7	14.98	10.66	10.73	14.59	9.85	14.33	12	11.152	11.622	12.3
TRINITY_DN100161_c3_g1	27.61	27.02	70.74	23.42	40.99	15.23	54.87	55.73	39.59	47.6	20.34	38.02	52.95	36.41	67.94	37.956	42.604	43.132
TRINITY_DN100161_c3_g2	1.61	1.4	4.85	1.59	3.07	1.4	0.39	3.64	0.27	4.28	1.9	0.69	3.36	0.74	3.04	2.504	1.996	1.946
TRINITY_DN100161_c3_g4	4.73	5.3	6.28	4.61	4.98	5.4	6.43	5.63	4.78	6.58	6.27	6.49	6.27	5.68	6.8	5.18	5.764	6.302
TRINITY_DN100162_c1_g1	0	0.51	0	0.58	0	0	0	0	0	0	0	0.53	0	0	0	0.218	0	0.106
TRINITY_DN100162_c2_g1	0.28	0	0	0	0	0.21	0	0	0	0	0	0	0	0	0.54	0.056	0.042	0.108
TRINITY_DN100162_c2_g2	5.47	5.45	0	0	0	14.79	0	7.61	0	0	0	0	0	0	0	2.184	4.48	0
TRINITY_DN100162_c3_g1	4.49	4.95	5.2	3.93	4.2	3.28	4.23	5.35	2.91	2.51	2.23	2.33	2.22	2.32	1.66	4.554	3.656	2.152
TRINITY_DN100162_c4_g1	44.44	47.75	43.16	54.23	56.8	42.74	35.67	32.88	40.73	37.22	35.05	32.99	35.08	45.05	37.17	49.276	37.848	37.068
TRINITY_DN100162_c4_g3	4.36	11.14	7.34	8.31	14.43	11.24	9.19	5.41	8.38	7.59	5.47	10.7	14.43	2.19	1.7	9.116	8.362	6.898
TRINITY_DN100162_c5_g1	14.31	13.53	7.17	7.27	13.29	8.83	16.31	5.84	6.7	10.04	4.99	4.71	8.59	21.06	4.3	11.114	9.544	8.73
TRINITY_DN100162_c5_g2	0	0	0	0	0	0	0	0	0	0	0	0	0	0	0	0	0	0
TRINITY_DN100162_c5_g3	0	0	0	0	0	0	0	0	0.91	0	0	0	0	0	0.22	0	0.182	0.044
TRINITY_DN100163_c0_g1	31.28	11.34	12.81	17.56	11.69	14.9	6.84	8.82	8.64	8.07	11.18	5.53	7.76	7.59	7.36	16.936	9.454	7.884
TRINITY_DN100163_c1_g1	43.05	13.27	13.54	22.74	16	15.66	8.06	10.49	11.97	8.76	16.01	6.69	8.75	8.01	10.79	21.72	10.988	10.05
TRINITY_DN100164_c0_g1	1.43	1.83	1.74	1.26	1.03	1.48	1.62	1.52	1.01	1.43	1.42	1.6	1.11	1.61	1.19	1.458	1.412	1.386
TRINITY_DN100164_c0_g2	2.15	1.17	1.44	0.8	0.21	0.87	0.8	1.92	0.26	0	0.44	0.5	1.18	1.38	0	1.154	0.77	0.7
TRINITY_DN100164_c1_g1	1.39	1.99	1.76	1.79	1.59	1.99	2.08	2.35	2.43	1.83	1.64	3.12	2.48	1.79	2.07	1.704	2.136	2.22
TRINITY_DN100165_c0_g1	9.12	9.69	8.5	7.1	7.69	8.36	7	7.38	8.02	8.95	8.54	8.31	7.32	7.09	7.86	8.42	7.942	7.824
TRINITY_DN100165_c1_g1	3.28	4.11	4.59	4.79	4.44	4.92	4.9	4.05	4.46	3.99	3.96	2.79	3.75	3.21	2.67	4.242	4.464	3.276
TRINITY_DN100166_c0_g1	0	0.77	0	0	0	0	0	0.53	0	0	0.71	0	0	0.47	0.47	0.154	0.106	0.33
TRINITY_DN100166_c1_g1	0.85	0	0	4.07	0	0	11.38	1.22	0	0	0	0	5.89	0.45	3.04	0.984	2.52	1.876
TRINITY_DN100166_c1_g2	0	0	0	0	0	0	0	0	0	0	0	0	0	0	0	0	0	0
TRINITY_DN100166_c2_g1	0	0.59	0.61	0	1.1	0	0	0	0	0.21	1.04	0.85	0.81	1.41	0.96	0.46	0.042	1.014
TRINITY_DN100166_c3_g2	12.85	26.82	16.42	14.85	18.75	37.65	59.6	38.77	37.24	61	94.95	133.05	118.51	98.44	119.96	17.938	46.852	112.982
TRINITY_DN100166_c3_g3	0.89	0.43	0.78	0.12	0	0.76	1.12	0.71	0.34	0	0.85	2.63	3.3	1.76	0.93	0.444	0.586	1.894
TRINITY_DN100166_c3_g4	0.95	0.96	0	0.71	0	0	0	0	0	0	0	0	0	0	0	0.524	0	0
TRINITY_DN100166_c3_g5	4.1	8.75	8.72	4.96	6.82	6.65	4.18	6.7	3.75	5.45	7.08	2.61	7.95	6.77	4.39	6.67	5.346	5.76
TRINITY_DN100166_c3_g6	2.57	6.2	3.45	2.08	1.9	3.07	2.26	0.83	2.85	5.07	5.99	4.41	1.48	4.18	1.56	3.24	2.816	3.524
TRINITY_DN100167_c0_g1	13.56	11.12	10.15	14.39	12.07	12.16	10.34	7.82	10.67	11.67	8.98	7.62	7.71	6.18	5.67	12.258	10.532	7.232
TRINITY_DN100167_c1_g1	31.42	31.89	35.03	32.35	33.58	23.88	24.96	27.39	26.05	26.99	22.8	25.9	24.83	25.03	21.95	32.854	25.854	24.102
TRINITY_DN100167_c1_g2	1.46	1.05	1.19	1.5	1.16	1.9	1.53	0.62	0.87	1.64	0.86	1.51	1.59	1.11	1.23	1.272	1.312	1.26
TRINITY_DN100167_c1_g3	11.94	13.04	10.05	10.04	12.41	7.66	7.82	9.04	8.83	8.04	6.91	6.81	8.76	7.23	5.95	11.496	8.278	7.132
TRINITY_DN100167_c1_g4	6.13	5.58	6.72	8.6	6.96	6.57	4.95	7.02	5.95	4.82	7.75	5.66	6.74	7.79	6.45	6.798	5.862	6.878
TRINITY_DN100168_c0_g1	1.43	3.19	1.94	1.79	1.7	1.83	1.43	1.3	2.42	2.55	1.98	3.17	1.41	2.85	0.8	2.01	1.906	2.042
TRINITY_DN100168_c0_g2	2.96	4.26	3.05	4.88	3.76	3.03	1.55	1.24	2.86	2.81	1.12	1.33	2.69	1.32	1.54	3.782	2.298	1.6
TRINITY_DN100168_c0_g3	0	0	0	0	0	0	0	0	0	0	0	0	0	0	0	0	0	0
TRINITY_DN100168_c0_g4	4.06	6.63	5.09	3.97	3.78	3.75	3.38	3.88	4.4	3.68	3.17	4.9	3.98	5.27	3.35	4.706	3.818	4.134
TRINITY_DN100168_c0_g5	4.52	0	0.19	1.79	0.8	0.5	0	0	0	0.4	1.6	0	0	0.22	0	1.46	0.18	0.364
TRINITY_DN100168_c0_g6	0	1.27	0.71	1.04	0.35	1.63	1.33	0.59	0.99	1.02	1.36	1.48	0.72	0.56	0.26	0.674	1.112	0.876
TRINITY_DN100168_c1_g2	8.76	9.98	10.43	10.07	9.47	7.69	8.88	6.86	8.35	9.86	7.41	9.37	8.12	10.49	4.81	9.742	8.328	8.04
TRINITY_DN100169_c0_g1	0	0	0	0	4.01	1.27	3.92	0	0	0	4.72	1.82	0	0	2.31	0.802	1.038	1.77
TRINITY_DN100169_c0_g3	1.24	0	0.06	0.6	0.23	0.79	0	0.5	0.66	0.31	0.76	0	0.17	0.08	0.51	0.426	0.452	0.304
TRINITY_DN100169_c1_g1	0.86	3.66	3.41	3.76	3.32	2.53	3.1	3.07	3.81	7.29	3.25	4.25	1.96	4.44	1.91	3.002	3.96	3.162
TRINITY_DN100169_c1_g2	1.53	1.52	1.77	1.18	1.41	1.66	1.55	1.52	0.66	0.71	2.48	1.08	1.82	1.31	0.78	1.482	1.22	1.494
TRINITY_DN100169_c1_g3	3.87	2.26	3.58	2.31	2.96	1.92	2.03	2.19	1.5	1.25	1.81	0.71	0.83	1.42	0.45	2.996	1.778	1.044
TRINITY_DN100169_c1_g4	0	2.66	0	0	5.52	0	3.47	0	0	1.05	0	0	0	0	0	1.636	0.904	0
TRINITY_DN100169_c1_g6	0.14	9.54	14.09	4.81	23.94	10.7	26.31	16.84	11.71	43.19	13.67	4.4	13.43	16.02	10.42	10.504	21.75	11.588
TRINITY_DN100169_c2_g1	0	0	1.21	2.71	1.75	0	0	2.83	6.25	0	0	1.63	0	30.48	0	1.134	1.816	6.422
TRINITY_DN100170_c0_g1	0	0.57	0	0	1.27	1.05	0.32	0	0	0.59	0	0.9	0	0	0.34	0.368	0.392	0.248
TRINITY_DN100170_c0_g2	0.41	2.11	0.46	1.28	1.47	0.15	0	1.1	0.55	0.83	0.57	0	0.2	1.13	0.97	1.146	0.526	0.574
TRINITY_DN100170_c0_g4	0	0.23	0.25	0.69	1.66	0	1.52	0.32	0	0.21	0	0.65	0	0.52	0	0.566	0.41	0.234
TRINITY_DN100170_c1_g1	0.7	0.41	1.07	0.9	1.74	0.38	0.57	0.19	0.41	0.07	0.13	0.15	0.65	0.26	0.42	0.964	0.324	0.322
TRINITY_DN100170_c2_g1	2.04	1.66	1.34	1.89	1.39	1.64	0.86	1.3	1.86	2.03	1.39	1.08	1.03	1.35	0.99	1.664	1.538	1.168
TRINITY_DN100170_c2_g2	1.57	0.77	0.83	0	0	1.65	2.56	6.46	0.9	0	0.7	0.79	1.5	1.94	4.8	0.634	2.314	1.946
TRINITY_DN100171_c1_g1	3.51	0	1.69	0.52	1.99	6.58	0	0	0	0	0.18	0.88	0	0	0	1.542	1.316	0.212
TRINITY_DN100171_c1_g2	0	0	0	0	0	0.66	0	0	0	0	0.18	0	0	0	0	0	0.132	0.036
TRINITY_DN100171_c1_g3	0.53	2.58	0.51	0.5	0.44	0.89	1.52	1.25	3.71	1.29	2.63	2.05	2.5	2.2	0.26	0.912	1.732	1.928
TRINITY_DN100171_c1_g6	1.08	0	0	0.61	0	0	0	0	0	0	0.97	0	1.05	0.65	0	0.338	0	0.534
TRINITY_DN100171_c1_g8	8.63	21.55	5.57	4.84	11.01	5.55	17.53	13.69	13.54	17.91	8.04	12.05	12.76	2.39	2.96	10.32	13.644	7.64
TRINITY_DN100172_c0_g2	12.42	7.59	5.73	2.16	5.34	18.33	3.78	13.26	6.29	3.92	8.02	7.86	12.23	6.85	7.31	6.648	9.116	8.454
TRINITY_DN100172_c1_g1	5.62	10.77	23.66	15.64	7.04	4.44	6.03	6.36	4.6	10.78	4.5	7.75	3.66	4.85	3	12.546	6.442	4.752
TRINITY_DN100172_c1_g2	0.24	0.23	0.24	2.51	0.42	1.03	0.79	1.25	0.5	0.24	0	1.23	0.76	1.09	1.95	0.728	0.762	1.006
TRINITY_DN100172_c1_g3	0	0	0	0	0	0	0	0	0	0	0	0	0	0	0	0	0	0
TRINITY_DN100172_c1_g4	0	0	0	0	0	0	0	0	0	0	0	0	0	0	0	0	0	0
TRINITY_DN100172_c1_g5	1.1	0	0	0	0	0	1.19	0	0	0	0	0	0	0	0	0.22	0.238	0
TRINITY_DN100172_c1_g7	1.53	0.76	1.2	0.45	0.66	0.86	1.78	0.97	0.56	0.46	1.07	1.38	0.56	0.59	0.81	0.92	0.926	0.882
TRINITY_DN100173_c0_g1	0.59	1.44	0.16	0.49	0	1.05	2.15	0.39	1.51	1.3	0.14	1.17	0.77	0.37	0.17	0.536	1.28	0.524
TRINITY_DN100173_c1_g2	0.32	0.7	0.24	0.63	0.7	0.11	0.09	0.16	0.19	0.33	0.22	0.17	0.9	0.85	0.15	0.518	0.176	0.458
TRINITY_DN100173_c2_g1	0	0.93	0.37	0.65	0.58	0	0.25	0	0	0	0	0	0.32	0.32	0.15	0.506	0.05	0.158
TRINITY_DN100173_c2_g2	4.98	7.37	5.16	5.54	6.24	8.75	5.76	7.66	6.82	6.98	4.8	5.53	4.54	6.58	0.2	5.858	7.194	4.33
TRINITY_DN100173_c2_g3	0	0.05	0	0.97	0	0.35	0.9	1.78	0	0.95	0.37	0.05	0.4	0	0	0.204	0.796	0.164
TRINITY_DN100173_c2_g5	2.19	3.84	2.94	3.23	3.25	3.52	3.38	2.54	3.49	2.45	2.53	2.8	2.21	2.09	2.24	3.09	3.076	2.374
TRINITY_DN100173_c2_g6	0.27	1.05	1.05	0.25	0.32	0.7	0.94	0.74	1.15	0.46	0.55	0.73	0.84	1.06	0.71	0.588	0.798	0.778
TRINITY_DN100174_c0_g1	0.54	0.26	0.54	1.18	1.47	0.5	0.61	0	0.28	0.14	0.12	0	1.07	0.3	0.16	0.798	0.306	0.33
TRINITY_DN100174_c0_g2	69.15	83.93	94.2	82.53	77.27	115.81	110.39	136.28	112.71	96.3	128.06	102.4	153.85	125.44	117.94	81.416	114.298	125.538
TRINITY_DN100174_c0_g3	11.26	19.23	15.8	13.34	14.16	13.72	15.23	15.19	15.97	15.62	12.63	13.01	13.65	16.66	8.09	14.758	15.146	12.808
TRINITY_DN100174_c0_g4	38.34	48.38	50.49	42.98	54.01	35.68	33.25	41.5	34.4	44.15	32.22	30.88	29.64	33.7	26.17	46.84	37.796	30.522
TRINITY_DN100174_c0_g7	2.48	2.25	3.37	0	0	2.61	3.25	3.54	1.87	0	2.9	3.7	6.13	0.99	5.43	1.62	2.254	3.83
TRINITY_DN100175_c0_g2	2	0	0	0	2.19	4.02	1.22	0	0	1.63	0.31	0	0	1.51	0	0.838	1.374	0.364
TRINITY_DN100175_c1_g1	0	0.55	1.85	0	0	0	0	0	0	0	0	0	0	0	0	0.48	0	0
TRINITY_DN100175_c1_g3	1.18	1.16	0	0	0.97	0.42	0	0.81	0	0.6	2.11	0	0	0	2.14	0.662	0.366	0.85
TRINITY_DN100175_c1_g4	0.39	0.36	0	0.02	0.48	0.71	0.31	0.8	0.44	0.36	0.38	0.41	0	0.47	0	0.25	0.524	0.252
TRINITY_DN100175_c1_g5	11.99	13.49	12.16	10.63	12.69	12.03	10.34	13.04	13.38	12.49	9.59	9.66	9.28	12.26	9.77	12.192	12.256	10.112
TRINITY_DN100175_c1_g6	6.25	8.85	7.29	7.54	6.84	7.92	8.2	8.38	8.24	9.51	6.05	5.66	5.6	6.81	3.75	7.354	8.45	5.574
TRINITY_DN100176_c0_g1	3.88	0	0.44	1.04	1.46	1.18	0.47	0	0.47	0	1.54	0	0	0	0	1.364	0.424	0.308
TRINITY_DN100176_c1_g1	8.93	3.89	7.68	11.17	10.63	8.38	1.55	1.06	4.02	1.8	4.92	1.24	1.38	2.5	3.02	8.46	3.362	2.612
TRINITY_DN100176_c2_g1	31.22	37.28	38.25	43.6	45.87	20.23	18.44	21.85	16.35	23.72	35.06	30.78	34.95	24.7	19.02	39.244	20.118	28.902
TRINITY_DN100176_c3_g1	1.78	0	0	0.74	0	1.33	0	0	0.79	1.1	1.65	0	0	1.71	0	0.504	0.644	0.672
TRINITY_DN100176_c3_g2	8.19	5.61	12.43	6.52	9.65	1.89	3.31	3.23	0.75	1.67	2.58	5.46	4.56	1.04	3.65	8.48	2.17	3.458
TRINITY_DN100177_c0_g1	2.67	2.66	7.97	3.94	7.92	1.85	15.35	0	2.55	2.96	10.1	2.72	0	0	3.26	5.032	4.542	3.216
TRINITY_DN100177_c2_g1	6.93	9.52	14.21	8.03	9.78	6.18	8.17	7.08	8.13	8.58	6.81	6.7	9.4	6.83	7.82	9.694	7.628	7.512
TRINITY_DN100177_c3_g1	3.35	4.23	4.68	3.4	3.45	2.54	4.18	3.83	2.72	2.42	3.04	3.76	2.93	4.05	2.88	3.822	3.138	3.332
TRINITY_DN100177_c3_g2	0.54	2.14	2.27	1.84	1.82	0.77	1.79	2.24	3.66	0.56	0.98	0.56	1.59	0.66	0	1.722	1.804	0.758
TRINITY_DN100178_c1_g3	11.69	14.67	17.27	24.06	17.32	19.97	13.76	27.85	12.39	13.21	17.7	11.72	23.17	5.35	22.33	17.002	17.436	16.054
TRINITY_DN100178_c1_g4	26.19	41.24	28.85	32.22	31.8	21.28	28.16	19.88	24.97	23.1	17.09	28.43	25.06	22.97	28.48	32.06	23.478	24.406
TRINITY_DN100178_c1_g5	2.07	2.05	0	2.35	0	7.11	10.98	2.87	0	4.33	3.52	8.16	0	0	0	1.294	5.058	2.336
TRINITY_DN100178_c2_g1	6.66	5.82	5.55	7.8	6.23	6.14	8.85	7.67	8.14	6.46	8.62	9.03	3.93	3.82	6.71	6.412	7.452	6.422
TRINITY_DN100178_c2_g2	4.5	5.6	4.94	3.88	4.56	3.74	4.61	6.4	4.07	4.67	2.43	3.48	4.29	3.36	4.72	4.696	4.698	3.656
TRINITY_DN100178_c2_g3	121.96	80.89	73.74	112.86	97.9	99.43	65.71	70.9	69.74	80.63	86.07	57.12	58.53	77.95	73.29	97.47	77.282	70.592
TRINITY_DN100178_c2_g4	6.1	4.67	2.86	7.65	6.63	5.25	7.4	8.37	3.08	5.01	8.47	2.06	9.81	3.32	7.45	5.582	5.822	6.222
TRINITY_DN100179_c0_g1	0	6.09	1.79	5.62	0	9.09	4.12	9.85	11.08	0	3.16	5.62	9.48	4.16	0	2.7	6.828	4.484
TRINITY_DN100179_c1_g1	0	0.25	0	0	0	0	0	0	0	0	0	0.56	0	0	0	0.05	0	0.112
TRINITY_DN100179_c2_g1	18.74	20.66	18.31	19.99	19.37	18.78	18.22	17.03	18.24	19.71	16.27	16.66	18.54	17.74	16.84	19.414	18.396	17.21
TRINITY_DN100180_c0_g1	2.96	4.38	2.87	3.62	0.1	0.71	3.96	0	0	1	4.45	0.65	0.36	2.17	0	2.786	1.134	1.526
TRINITY_DN100180_c1_g1	311.05	272.24	326.11	274.22	434.7	395.99	371.8	343.5	280.29	354.76	292.35	322.1	389.01	258.07	357.64	323.664	349.268	323.834
TRINITY_DN100180_c2_g2	7.89	10.36	11.32	9.28	8.46	6.75	7.39	9.16	9.45	8.12	9.18	6.95	8.81	7.35	5.1	9.462	8.174	7.478
TRINITY_DN100180_c2_g3	347.59	414.32	475.89	376.12	434.29	436.02	562.58	561.79	444.64	444.53	468.18	491.53	531.11	436.96	485.73	409.642	489.912	482.702
TRINITY_DN100180_c2_g4	1.32	2.63	1.53	1.13	2.78	0.97	0.98	0.71	1.39	1.31	1.53	2.61	2.04	1.66	0.32	1.878	1.072	1.632
TRINITY_DN100180_c2_g5	1.93	0	0	0	1.65	2.65	0	0	0	0	1.64	0	3.57	0	7.26	0.716	0.53	2.494
TRINITY_DN100181_c0_g1	0.75	0.69	0.5	1.42	0.3	0.26	0.63	0.43	1.85	0.12	0.67	0.41	0.94	1	1.21	0.732	0.658	0.846
TRINITY_DN100181_c0_g2	1.94	2.84	0.67	1.4	1.71	0.79	3.32	1.31	1.88	1.88	1.87	3.05	0.37	2.03	1.13	1.712	1.836	1.69
TRINITY_DN100181_c0_g3	0.4	0	0.54	0.59	0	0.09	0	0	0.35	0.65	0	0.12	0.61	0	0.29	0.306	0.218	0.204
TRINITY_DN100181_c1_g1	3.25	3.68	3.97	3.51	3.35	2.9	3.66	3.92	3.05	2.85	3.27	3	3.52	2.89	3.55	3.552	3.276	3.246
TRINITY_DN100181_c1_g2	4.43	3.46	3.16	3.25	3.91	4.98	2.69	1.91	2.21	4.07	2.68	3.74	3.28	2.25	4.69	3.642	3.172	3.328
TRINITY_DN100181_c1_g3	4.27	4	3.4	4.55	3.14	2.8	3.02	3.1	3.08	1.74	4.12	2.77	2.89	2.82	2.1	3.872	2.748	2.94
TRINITY_DN100182_c0_g1	2.67	0	6.07	9.13	13	0	0	0	13.11	5.61	2.25	5.23	0	0	0	6.174	3.744	1.496
TRINITY_DN100182_c0_g2	8.01	9.4	8.84	9.07	9.12	6.59	7.2	7.11	7.45	9.56	5.03	6.21	6.5	6.61	6.15	8.888	7.582	6.1
TRINITY_DN100183_c0_g1	0	0	0	0	0	0	0	0.75	0	0	0	0	0	0	0	0	0.15	0
TRINITY_DN100183_c1_g3	0.89	4.41	1.89	2.64	0.75	6.96	2.97	10.14	5.71	2.42	4.02	9.09	3.68	3.94	2.75	2.116	5.64	4.696
TRINITY_DN100183_c1_g4	9.04	14.25	24.3	17.83	16.31	13.47	13.65	13.26	21.92	14.41	10.77	17.16	11.64	14.62	6.4	16.346	15.342	12.118
TRINITY_DN100183_c1_g6	3.68	2.27	1.89	3.17	0.1	1.28	3.62	4.5	0	1.9	5.28	2.55	6.15	1.41	0	2.222	2.26	3.078
TRINITY_DN100183_c2_g1	8.31	6.58	7.51	7.47	5.81	2.99	3.31	3.36	3.09	2.35	3.47	3.13	3.04	3.03	2.47	7.136	3.02	3.028
TRINITY_DN100183_c2_g2	0	0	0	0	0	0	0	0	0	0	0	0	0	0	0	0	0	0
TRINITY_DN100183_c2_g3	0	0	0	0	3.21	0	10.29	0	0	0	0	0	0	0	0	0.642	2.058	0
TRINITY_DN100184_c1_g10	0.28	1.88	0	0.89	0	0.98	1.59	1.07	0	1.21	1.38	2.46	3.71	1.25	1.79	0.61	0.97	2.118
TRINITY_DN100184_c1_g5	0	2.03	0	0	0.8	7.16	4.44	1.42	4.79	2.13	2.71	6.19	3.9	5.16	2.54	0.566	3.988	4.1
TRINITY_DN100184_c1_g7	4.53	0.89	2.92	1.02	0	2.53	0.98	0	1.05	0.94	0	0.91	0	0	1.11	1.872	1.1	0.404
TRINITY_DN100184_c1_g8	16.56	27.32	57.62	27.07	41.08	26.8	16.47	39.24	12.44	21.88	10.82	9.49	23.3	4.99	11.97	33.93	23.366	12.114
TRINITY_DN100184_c1_g9	0.58	4.75	8.94	2.72	2.03	0.51	1.87	2.43	4.02	1.19	2.62	5.59	10.08	4.09	4.6	3.804	2.004	5.396
TRINITY_DN100185_c0_g1	14.78	15.94	13.82	15.98	19.12	19.17	18.87	18.53	17.27	21.35	17.67	14.83	17.99	16.24	18.56	15.928	19.038	17.058
TRINITY_DN100185_c1_g1	1.05	3.12	3.08	3.54	2.03	2.38	2.79	2	2.95	3.58	1.8	2.96	1.87	3.16	1.44	2.564	2.74	2.246
TRINITY_DN100185_c1_g2	10.78	6.82	8.61	13.65	8.07	12.4	7.75	5.59	9.71	9.55	11.1	9.38	6.96	9.51	8.08	9.586	9	9.006
TRINITY_DN100185_c1_g3	6.1	9.87	10.64	3.43	1.41	7.14	6.8	12.24	6.8	6.36	5.89	9.42	6.17	8.35	6.79	6.29	7.868	7.324
TRINITY_DN100185_c1_g4	0	0	0	0	0	4.07	0	0	0	0	0	0	0	0	0	0	0.814	0
TRINITY_DN100185_c2_g2	31.06	38.95	35.39	41.82	32.2	32.1	36.22	41.09	34.97	34.31	37.17	32.34	33.08	41.25	40.74	35.884	35.738	36.916
TRINITY_DN100185_c2_g3	3.86	0.3	0.46	1.53	1.67	6.11	0.35	0	2.29	0.78	4.26	0.32	0.46	1.05	1.26	1.564	1.906	1.47
TRINITY_DN100185_c2_g4	14.28	15.94	18.99	20.21	24.31	13.25	18.42	16.53	19.58	16.79	14.2	18.29	19.1	19.49	16.74	18.746	16.914	17.564
TRINITY_DN100186_c0_g1	2.86	2.33	1.92	2.12	2.93	1.98	2.18	2.31	2.84	2.2	2.73	2.7	1.58	2.63	0.84	2.432	2.302	2.096
TRINITY_DN100186_c0_g2	0	0	0	0	0	3.57	0	0	0	0	0	0	0	0	0	0	0.714	0
TRINITY_DN100186_c0_g4	0.51	1	0.77	0.57	2.03	0	0.85	0	0	1.04	0.23	0.53	0.25	2.07	0	0.976	0.378	0.616
TRINITY_DN100187_c0_g1	0	3.88	0	0	0	0	0	0	4.87	0	0	11.38	0	0	0	0.776	0.974	2.276
TRINITY_DN100187_c0_g2	31.45	29.67	29.05	29.85	36.57	41.32	31.35	33.07	29.1	28.28	28.46	29.26	32.01	30.75	17.24	31.318	32.624	27.544
TRINITY_DN100188_c0_g1	6.24	9.83	11.47	9.99	7.09	7.57	6.22	8.81	7.31	5.5	6.69	8.83	8.48	8.48	7.07	8.924	7.082	7.91
TRINITY_DN100188_c1_g1	12.76	16.88	16.23	14.07	15.78	10.02	11.28	13.01	12.57	12.47	13.07	14.07	12.95	15.85	9.89	15.144	11.87	13.166
TRINITY_DN100189_c2_g1	1.46	1.55	1.3	1.55	1.12	0.81	1.99	1.07	1.47	2.3	0.77	1.03	0.95	1.14	0.54	1.396	1.528	0.886
TRINITY_DN100189_c2_g2	22.15	58.23	36.89	27.81	39.27	23.89	34.8	25.89	16.28	7.01	9.63	40.64	27.19	21.59	0	36.87	21.574	19.81
TRINITY_DN100189_c3_g1	6.29	6.75	4.91	7.23	6.69	2.3	3.55	3.73	4.38	3.34	2.62	6.27	4.03	3.81	3.76	6.374	3.46	4.098
TRINITY_DN100189_c3_g2	43.28	72.92	60.41	54.98	54.46	48.57	56.9	53.1	46.36	50.44	49.76	49.16	43.92	50.61	11.12	57.21	51.074	40.914
TRINITY_DN10018_c0_g1	0	1.78	0	0	0	0	0	0	0	0	0	0	0	0	0	0.356	0	0
TRINITY_DN10018_c0_g2	0.04	0	0.06	0.04	0.05	0.19	0.12	0.06	0	0.11	0.15	0.27	0.26	0	0.24	0.038	0.096	0.184
TRINITY_DN100190_c0_g1	0.25	0.25	0.29	0	0.9	0.37	0	0	0	0.25	0.23	0.26	0.75	0	0	0.338	0.124	0.248
TRINITY_DN100190_c1_g1	0.57	0	0.59	0	1.42	0.8	1.25	0	0	0	0	0	0	0	0	0.516	0.41	0
TRINITY_DN100190_c2_g1	0.8	0.55	0.65	0.56	0.53	0.91	0.51	0.05	0.59	0.58	0.3	0.48	0.44	0.44	0.29	0.618	0.528	0.39
TRINITY_DN100190_c3_g1	2.71	0.76	1.19	0.87	2.66	3.04	1.71	0.53	1.7	3.16	0	1.19	1.52	0.92	0	1.638	2.028	0.726
TRINITY_DN100190_c3_g2	10.13	15.96	11.44	7.78	8.8	12.13	14.79	13.01	9.69	11.86	12.21	14.06	9.92	13.49	2.96	10.822	12.296	10.528
TRINITY_DN100190_c3_g3	3.12	3.85	2.85	3.72	3.86	2.69	2.59	1.71	2.5	2.75	2.37	3.07	1.52	2.6	1.8	3.48	2.448	2.272
TRINITY_DN100190_c3_g4	0	0.85	1.09	0	0	0.21	0.3	0	1.52	0.55	0.74	0	0.8	0.32	0.32	0.388	0.516	0.436
TRINITY_DN100190_c3_g6	4.2	1.14	0.98	3.28	2.81	0	0	0	0.71	0	0	0	0	0	0	2.482	0.142	0
TRINITY_DN100190_c3_g7	0	0	0	3.13	0	0	0	0	0	0	0	0	0	0	0	0.626	0	0
TRINITY_DN100190_c3_g8	0	5.28	1.09	2.85	0	1.92	2.91	0	1.29	1.13	1.07	0	0	8.32	0	1.844	1.45	1.878
TRINITY_DN100191_c0_g2	6.87	0	3.13	0.83	0	0	0	0	2.92	0	0	0	12.42	0	0	2.166	0.584	2.484
TRINITY_DN100191_c0_g3	92.08	132.44	116.95	107.62	112.67	135.02	175.59	176.89	157.71	146.54	165.75	168.1	178.79	164.26	193.71	112.352	158.35	174.122
TRINITY_DN100191_c0_g4	21.96	17.13	25.19	23.68	19.12	23.04	13.94	21.27	14.98	13.89	14.45	7.87	13.06	12.65	9.99	21.416	17.424	11.604
TRINITY_DN100191_c0_g5	110.31	9.59	13.59	36.38	45.86	66.86	6.35	7.97	16.07	38.49	36.93	7.17	10.6	15.76	12.27	43.146	27.148	16.546
TRINITY_DN100191_c1_g1	30.31	5.67	13.13	12.26	31.95	22.68	5.72	2.41	2.96	6.92	10.04	5.38	10.32	13.4	0	18.664	8.138	7.828
TRINITY_DN100191_c2_g1	1.06	0	2.3	2.41	0.82	0	0	0	0	1.1	0.93	0	0	4.01	1.31	1.318	0.22	1.25
TRINITY_DN100192_c0_g1	30.07	48.84	49.34	37.06	40.68	36.86	51.87	53.9	45.96	51.2	37.43	48.48	52.03	47.92	41.01	41.198	47.958	45.374
TRINITY_DN100193_c0_g1	10.02	20.73	14.31	12.21	14.78	13.17	13.05	22.01	14.47	14.23	6.44	17.29	9.33	22.91	6.67	14.41	15.386	12.528
TRINITY_DN100193_c0_g2	14.6	10.58	10.68	10.71	11.54	16.43	8.1	11.21	12.13	11.52	12.1	7.78	8.21	9.99	9.38	11.622	11.878	9.492
TRINITY_DN100193_c0_g3	0.49	0.7	0.19	0.24	0.37	0.16	0.45	0.57	0.5	0.74	0.77	0.83	0.26	0	0.2	0.398	0.484	0.412
TRINITY_DN100193_c0_g4	1.3	0	0	0	0.24	0.8	0	0	0	0	0	0	0	0.56	0.73	0.308	0.16	0.258
TRINITY_DN100194_c0_g1	1.04	0.96	0.16	0.23	0.63	0.46	0.33	0.38	0.33	0.41	0.37	0.64	0.71	0.39	0.16	0.604	0.382	0.454
TRINITY_DN100194_c1_g1	4.36	5.81	3.16	2.97	3.44	3.32	3.93	1.59	4.51	4.38	2.74	3.97	2.37	2.95	2.68	3.948	3.546	2.942
TRINITY_DN100194_c2_g2	3.88	4.92	4.88	3.77	3.67	3.13	3.07	2.26	2.71	3.57	2.54	2.77	3.24	2.62	2.41	4.224	2.948	2.716
TRINITY_DN100194_c2_g3	0	0	0	0	1.1	0	1.03	0	0	0	0.98	0	0	0	0	0.22	0.206	0.196
TRINITY_DN100194_c2_g4	5.69	11.99	7.1	5.92	9.39	7.55	8.09	8.3	8.97	4.57	4.06	7.52	9.56	5.8	9.28	8.018	7.496	7.244
TRINITY_DN100195_c0_g1	1.6	3.72	2.74	2.9	2.52	2.58	3.1	2.9	2.94	2.58	1.59	3.05	2.81	2.41	2.68	2.696	2.82	2.508
TRINITY_DN100195_c0_g2	2.92	3.06	2.19	2.74	2.05	1.3	2.94	2.3	2.13	1.8	0.96	1.87	1.56	1.68	1.12	2.592	2.094	1.438
TRINITY_DN100195_c0_g3	0	1.28	0	0	0.98	0	0	0	0	0	0	5.16	0	1.65	0	0.452	0	1.362
TRINITY_DN100196_c1_g1	1.55	0.5	0.86	0.42	0.68	0.4	0	0.25	0.81	0.08	1.57	0.3	0.75	0	0.22	0.802	0.308	0.568
TRINITY_DN100196_c2_g1	1.61	0.47	0.28	0.64	0	0.97	1.18	1.15	0.54	1.34	0.18	0.14	0	0.94	0.47	0.6	1.036	0.346
TRINITY_DN100196_c3_g3	0.41	0.34	0.51	0.99	0.77	0.34	0.23	0.27	0.28	0.76	0.51	0	0.54	0.49	0.12	0.604	0.376	0.332
TRINITY_DN100196_c3_g5	8.14	10.05	8.3	9.08	7.85	6.19	4.56	4.55	3.97	3.77	15.88	3.88	4.46	4.49	2.91	8.684	4.608	6.324
TRINITY_DN100196_c3_g6	0	1.19	0.81	0	0.56	0	0	0	0.85	0	0.81	1.17	0.79	0	0	0.512	0.17	0.554
TRINITY_DN100196_c3_g7	0	0	0.7	0.32	0.07	0	0	0	0	0	0	0.13	0.17	0.37	0.25	0.218	0	0.184
TRINITY_DN100196_c3_g9	0	13.58	19.04	13.45	12.67	0	9.5	0	0	0	10.96	0	0	0	7.54	11.748	1.9	3.7
TRINITY_DN100197_c0_g2	4.18	4.26	2.14	5.5	6.46	1.03	1.91	3.92	2.78	0	6.73	4.38	1.75	10.39	2.95	4.508	1.928	5.24
TRINITY_DN100197_c1_g1	0	15.66	16.96	9.86	9.27	0	12.73	13.56	7.34	7.63	6.58	11.96	11.62	4.08	11.98	10.35	8.252	9.244
TRINITY_DN100197_c2_g1	25.29	10.11	9.62	14.34	12.37	20.72	4.92	7.61	11.18	8.77	10.48	5.96	5.6	9.45	7.85	14.346	10.64	7.868
TRINITY_DN100198_c0_g1	25.2	22.22	27.51	18.06	22.88	19.29	16.39	21.88	16.37	17.51	13.75	15.89	17.64	17.61	16.31	23.174	18.288	16.24
TRINITY_DN100198_c1_g1	3.69	5.62	4.3	6	2.58	2.44	3.29	5.66	3.43	4.21	4.01	3.95	3.85	4.55	2.45	4.438	3.806	3.762
TRINITY_DN100198_c2_g1	1.36	1.33	1.64	0.3	1.44	1.57	0.3	1.46	1.47	0.83	0.84	0.28	1.26	3.16	0.64	1.214	1.126	1.236
TRINITY_DN100198_c3_g1	0	0	0	0	0	0	0	0	0	0	0	0	0	0	0	0	0	0
TRINITY_DN100198_c3_g2	58.42	52.33	58.25	51.85	63.87	53.44	51.02	56.48	50.51	57.53	47.56	46.49	43.99	43.14	47.74	56.944	53.796	45.784
TRINITY_DN100199_c0_g1	3.55	0	1.62	0	0	1	0	3.71	0	4.58	1.87	0	0	0	1.67	1.034	1.858	0.708
TRINITY_DN100199_c1_g1	0	0	0.91	0	0.37	0	0	0	0.49	0	0.4	0	0	0	0	0.256	0.098	0.08
TRINITY_DN100199_c2_g1	2.84	0	1.06	0	0	0	0	0	0	0	0	0	0	0	0	0.78	0	0
TRINITY_DN100199_c3_g1	1.08	0.96	0.54	0.47	1.29	0.96	0.4	0.59	1.41	0.63	1.31	0.42	0.9	0.83	0.48	0.868	0.798	0.788
TRINITY_DN100199_c3_g2	3.62	2.03	2.69	1.74	4.72	2.57	1.7	0.71	1.73	2.82	1.86	3.69	3.31	0	1.88	2.96	1.906	2.148
TRINITY_DN100199_c3_g3	2.07	1.01	1.16	1.29	1.2	1.08	0.33	0.19	0.62	0.89	0.27	0.46	0.29	1	0.17	1.346	0.622	0.438
TRINITY_DN100199_c4_g1	0.35	0.47	0.55	0.56	0.34	0.97	0.23	0.35	0.13	0.53	0.58	0.12	0.41	0.74	0.33	0.454	0.442	0.436
TRINITY_DN100199_c4_g3	0.59	0.39	0.13	0.3	0.1	0.84	0.22	0.19	0.27	0.37	0.26	0.33	0.33	0.64	0.28	0.302	0.378	0.368
TRINITY_DN100200_c0_g1	10.13	7.87	12.23	10.8	9.8	9.07	9.37	9.48	12.54	10.4	14.4	10.33	11.19	12.24	7.11	10.166	10.172	11.054
TRINITY_DN100200_c1_g1	8.48	6.33	5.71	6.9	5.88	8.61	6.33	5.61	5.68	5.73	5.85	4.62	5.5	5.71	6.48	6.66	6.392	5.632
TRINITY_DN100200_c2_g1	15.33	16.01	5.14	20.63	9.34	9.01	13.96	13.03	14.09	9.78	11.88	20.54	25.91	7.74	17.54	13.29	11.974	16.722
TRINITY_DN100200_c2_g2	3.03	10.97	5.56	4.58	0	4.67	4.51	8.19	0	0	2.16	0	0	0	0	4.828	3.474	0.432
TRINITY_DN100200_c2_g3	5.67	5.16	5.28	5.47	5.59	4.73	4.59	4.53	5.33	4.53	4.42	4.01	4.43	4.56	4.23	5.434	4.742	4.33
TRINITY_DN100200_c2_g4	4.39	4.42	3.67	4.73	2.83	4.26	3.78	3.71	3.34	3.8	8.11	5.56	4.3	7.38	2	4.008	3.778	5.47
TRINITY_DN100200_c2_g5	0.56	0.65	0.45	0.47	0	0	0.03	0.59	0	0.75	0.5	0.47	0.45	0.55	0.51	0.426	0.274	0.496
TRINITY_DN100201_c0_g1	0.34	0.53	0.34	0.56	0.32	0.56	0.13	0.18	0.36	0.29	0.32	0.61	0.58	0.61	0	0.418	0.304	0.424
TRINITY_DN100201_c1_g1	6.88	8.48	9.55	5.93	6.47	4.94	6.14	5.68	5.22	4.72	5	7.01	4.52	6.27	4.16	7.462	5.34	5.392
TRINITY_DN100201_c1_g2	2.77	2.7	3.64	2.06	2.3	2.6	2.31	3.12	1.47	3.08	1.56	1.31	2.73	1.11	1.14	2.694	2.516	1.57
TRINITY_DN100202_c0_g2	0.7	1.32	0.72	0.76	1.16	0.53	0.48	0.79	0.37	1.1	0.59	0.52	0.27	0.59	0.27	0.932	0.654	0.448
TRINITY_DN100202_c1_g1	1.2	1.18	0.82	1.79	2.4	1.14	0.88	0.54	2.2	3.68	0	4.11	1.57	0.95	0.48	1.478	1.688	1.422
TRINITY_DN100202_c1_g2	43.15	37.98	50	46.36	50.14	41.01	51.76	70.14	57.33	50.49	45.44	48.92	54.5	43.15	48.78	45.526	54.146	48.158
TRINITY_DN100202_c1_g3	3.48	5.73	4.3	3.18	4.36	3.19	4.01	3.37	3.24	3.37	2.29	4.9	2.22	3.81	0.89	4.21	3.436	2.822
TRINITY_DN100202_c1_g7	1.55	1.45	1.17	1.64	0.49	1.17	1.67	0.65	2.2	1.18	1.88	0.43	1.39	0.39	1.27	1.26	1.374	1.072
TRINITY_DN100202_c1_g8	2.84	1.1	2.13	2.85	3.11	1.16	2.72	3.65	4.7	2.8	2.5	0.88	1.18	2.73	2.1	2.406	3.006	1.878
TRINITY_DN100203_c0_g1	1.8	0	0	0	0	0	0	0	2.16	0	0	0	1.67	0	0	0.36	0.432	0.334
TRINITY_DN100203_c0_g2	0	4.74	0	0	0	0	0	0	0	0	0	0	0	0	0	0.948	0	0
TRINITY_DN100203_c0_g3	3.69	2.9	4.74	5.84	5.81	1.07	1.42	2.94	2.45	3.04	2.6	2.55	1.6	2.06	2.38	4.596	2.184	2.238
TRINITY_DN100203_c0_g4	1.62	0.73	1.22	2.22	0.76	0.33	0.25	0.48	0.65	0.73	0.58	1.14	0.38	0.25	0.15	1.31	0.488	0.5
TRINITY_DN100203_c0_g5	0.71	0	0	0.39	1.22	1.27	0	0	0.39	0	0.32	0.73	0	0	0.42	0.464	0.332	0.294
TRINITY_DN100204_c0_g2	5.68	6.05	4.85	5.67	5.36	4.63	7.16	5.71	5.4	6.59	5.11	6.38	4.58	4.77	2.99	5.522	5.898	4.766
TRINITY_DN100204_c0_g3	12.88	16.83	14.91	13.53	12.87	11.96	12.96	18.25	12.49	12.62	12.13	12.7	16.78	11.49	6.26	14.204	13.656	11.872
TRINITY_DN100204_c0_g4	0.87	1.63	1	0.54	0.11	1.19	0.65	1.55	1.48	0.63	0.88	1.32	2.1	1.84	0.58	0.83	1.1	1.344
TRINITY_DN100204_c1_g1	13.92	10.79	8.19	8.13	8.26	10.02	0	21.79	4.42	13.46	0	3.46	0	0	4.53	9.858	9.938	1.598
TRINITY_DN100204_c2_g1	16.46	19.85	18.65	32.28	47.06	16.06	16.91	31.35	30.21	31.57	26.65	19.56	32.8	43.98	0	26.86	25.22	24.598
TRINITY_DN100205_c0_g1	8.14	8.1	6.64	7	7.3	8.54	7.36	7.93	7.32	7.92	7.05	5.69	7.28	8.15	5.36	7.436	7.814	6.706
TRINITY_DN100205_c0_g2	0	0.28	0	0	0	0	0	0	0	0	0	0	0	0.19	0	0.056	0	0.038
TRINITY_DN100205_c1_g1	9.25	11.51	10.44	10.09	8.71	10.16	11.86	10.39	9.58	12.25	10.93	10.34	11.84	11.27	9.69	10	10.848	10.814
TRINITY_DN100206_c1_g2	7.14	1.75	2	2.47	1.59	5.51	0	1.79	2.15	1.36	1.23	0.46	0.44	2.06	1.05	2.99	2.162	1.048
TRINITY_DN100206_c2_g1	0.13	1.36	1.06	0.74	3.19	0.1	0	0.35	0	0.67	0	0.14	0	0.17	0	1.296	0.224	0.062
TRINITY_DN100206_c3_g1	2.46	7.92	3.37	4.28	6.9	5.37	5.85	9.59	2.99	2.95	4.47	11.48	0.74	13.27	4.29	4.986	5.35	6.85
TRINITY_DN100206_c4_g1	18.82	1.77	3.32	11.5	5.69	10.89	0.45	1.31	6.1	2.52	8.34	0.32	0.7	3.81	2.43	8.22	4.254	3.12
TRINITY_DN100206_c4_g2	85.7	7.9	10.55	46.75	20.93	41.7	6.3	8.17	25.42	13.23	27.68	3.54	6.7	18.02	6.22	34.366	18.964	12.432
TRINITY_DN100206_c4_g3	3.11	4.9	2.62	11.93	3.59	0.35	2.04	2.56	4.22	2.39	4.46	2.53	2.66	6.07	2.16	5.23	2.312	3.576
TRINITY_DN100207_c0_g1	3.96	4.41	3.62	2.97	5.43	4.87	4.65	3.84	4.12	4.37	4.45	3.66	3.61	3.38	3.04	4.078	4.37	3.628
TRINITY_DN100207_c0_g2	5.16	5.71	6.5	3.59	4.23	3.52	4.42	5.61	3.73	3.04	3.79	5.32	5.49	2.81	2.59	5.038	4.064	4
TRINITY_DN100207_c0_g3	196.8	52.73	59.47	158.4	79.31	128.5	20.02	38.73	83.29	53.53	111.8	19.71	38.76	74.26	48.62	109.342	64.814	58.63
TRINITY_DN100207_c0_g5	1.12	0	0	1.27	0	0	0	0	0	0	1.01	0.57	0	0	0	0.478	0	0.316
TRINITY_DN100207_c0_g6	12.79	2.53	3.14	6.29	6.28	7.67	2.04	1.4	2.56	4.03	5.75	1.69	2.59	2.53	2.84	6.206	3.54	3.08
TRINITY_DN100207_c1_g1	0	0	1.85	2.49	1.09	4.76	3.23	3.34	1.48	5.57	0.95	1.08	0	0.47	6.92	1.086	3.676	1.884
TRINITY_DN100208_c0_g1	5.48	0	0.21	4.08	0.95	3.19	0.15	0.32	1.44	0.03	2.95	0	0	0.87	0	2.144	1.026	0.764
TRINITY_DN100208_c1_g1	7.25	0.79	0.86	1.82	2.58	3.95	0	0	0.92	0	3.57	1.63	0	1.99	0.99	2.66	0.974	1.636
TRINITY_DN100208_c1_g2	13.33	1.15	4.72	6.37	3.4	3.53	0.43	4.29	5.17	1.65	4.35	2.65	5.38	4.82	4.27	5.794	3.014	4.294
TRINITY_DN100208_c1_g3	2.37	3.45	3.38	2.56	1.75	1.24	0.38	0.15	0.89	0.25	2.39	0.95	0.59	0.9	1.44	2.702	0.582	1.254
TRINITY_DN100209_c0_g1	22.32	42.35	26.87	22.58	32.56	38.47	31	19.41	25.11	40.39	17.84	30.68	19.68	35.59	8.74	29.336	30.876	22.506
TRINITY_DN100209_c0_g4	1.36	0.67	1.43	1.53	2.76	5.25	0.74	0.93	0	3.49	3.02	0	0	2.49	0.83	1.55	2.082	1.268
TRINITY_DN100209_c0_g5	50.7	62.07	60.79	64.07	54.4	51.45	50.43	57.08	57.64	63.84	48.02	44.49	50.62	65.77	21.79	58.406	56.088	46.138
TRINITY_DN100210_c1_g1	4.7	6.08	5.78	5.94	4.11	4.35	5.23	9.14	3.91	5.45	5.9	9.1	4.22	5.41	2.97	5.322	5.616	5.52
TRINITY_DN100210_c1_g2	0	0	0	0	0	0	0	0	0	0	0	0	0	0	0	0	0	0
TRINITY_DN100211_c0_g1	3.34	2.85	3.72	3.51	2.84	0	0	0	0	0	0	0	0	0	0.07	3.252	0	0.014
TRINITY_DN100211_c1_g1	0.49	1.46	0.32	0.47	2.01	0.19	0.4	0.42	1.7	0.53	0.37	0.48	0	0	0	0.95	0.648	0.17
TRINITY_DN100211_c1_g2	11.28	10.41	10.39	7.22	7.32	1.59	2.33	2.12	1.89	2.33	1.98	4.6	4.9	2.84	2.67	9.324	2.052	3.398
TRINITY_DN100211_c1_g3	2.26	1.12	1.18	1.72	0.64	0.27	0.1	0.38	0	0	0.24	0.53	0.61	0.2	0.17	1.384	0.15	0.35
TRINITY_DN100212_c1_g1	21.32	20.83	22.4	22.42	20.22	18.2	18.01	17.46	18.37	16.92	17.27	17.03	14.21	15.87	13.37	21.438	17.792	15.55
TRINITY_DN100212_c2_g2	0	0	0	1.07	2.24	0	4.11	0	3.3	0	0.84	0	0	0	2.34	0.662	1.482	0.636
TRINITY_DN100212_c2_g3	4.74	5.54	5.23	4.17	4.38	4.46	3.85	4.87	4.23	5.34	3.43	4.76	3.9	4.18	3.42	4.812	4.55	3.938
TRINITY_DN100212_c3_g1	0.54	0.53	0	0	1.35	0	1.18	0	1.21	0	0	0.55	0.52	0	0.65	0.484	0.478	0.344
TRINITY_DN100213_c0_g1	0.6	0.64	0.74	0.68	0.93	0.86	0.36	0.59	0.27	0.59	0.5	0.6	0.37	0.46	0.46	0.718	0.534	0.478
TRINITY_DN100213_c1_g1	0.8	0.28	0	0.46	0.39	0.84	0.26	0.23	0.29	0.27	0.08	0.5	0.26	0.5	0.55	0.386	0.378	0.378
TRINITY_DN100213_c2_g1	39.97	69.17	50.47	44.22	48.92	45.99	48.57	44.85	48.24	48.81	40.35	55.41	47.38	44.51	16.95	50.55	47.292	40.92
TRINITY_DN100213_c2_g2	18.91	30.43	14.61	22.23	22.5	23.26	25.15	9.63	20.71	21.53	17.18	18.67	11.29	21.85	14.62	21.736	20.056	16.722
TRINITY_DN100213_c2_g3	0.48	0.94	0.99	0.54	0.4	0.34	0.53	0	0	0.49	0	0	0	1.15	0	0.67	0.272	0.23
TRINITY_DN100213_c2_g4	5.45	2.43	1.58	4.89	6.76	10.44	1.29	0	8.43	8.64	0	4.18	2.98	7.98	2.11	4.222	5.76	3.45
TRINITY_DN100213_c2_g5	14.23	22.83	23.75	17.57	18.54	16.22	17.18	20.15	19.68	24.01	17.97	16.8	16.71	19.22	8.62	19.384	19.448	15.864
TRINITY_DN100213_c3_g1	0	0	0.2	0.18	0.39	0.18	0.57	0.27	0.18	0	0	0.27	0.84	0.25	0.26	0.154	0.24	0.324
TRINITY_DN100214_c0_g2	4.39	4.33	1.88	3.97	0	4.3	0.95	1.21	3.04	0.91	0	0	0	0	0	2.914	2.082	0
TRINITY_DN100214_c0_g3	6.4	3.33	3.58	4.2	4.29	3.5	3.13	2.66	2.35	4.45	0	0	0	0	0	4.36	3.218	0
TRINITY_DN100214_c0_g4	19.03	25.46	19.14	12.72	14.14	8.7	15.63	18.18	11.48	8.37	0.02	0.68	0.3	0	1.44	18.098	12.472	0.488
TRINITY_DN100214_c1_g2	23.54	24.12	28.85	22.63	20.49	12.32	18.56	23.51	17.93	14.18	0	0.29	0.36	0.02	0.45	23.926	17.3	0.224
TRINITY_DN100214_c1_g3	0.43	1.68	0.88	0.49	0	0	1.89	1.17	0.47	1.75	0	0	0	0	0	0.696	1.056	0
TRINITY_DN100215_c0_g1	4.6	0	0	0	0	0	0	0	0	0	0	0	0	0	0	0.92	0	0
TRINITY_DN100215_c1_g1	4.72	3.57	3.85	1.79	3.55	3.25	1.63	2.43	2.11	4.47	2.81	2.86	1.03	3.03	3.26	3.496	2.778	2.598
TRINITY_DN100215_c2_g1	0	0	0	0	0	0	0	0	1.43	0	0	0	0.03	0	2.31	0	0.286	0.468
TRINITY_DN100215_c2_g2	0	0	0.57	0.87	1.24	0.41	0.47	0.54	0.44	0	0	0.81	0	0.46	0	0.536	0.372	0.254
TRINITY_DN100215_c2_g3	2.03	2.06	1.2	1.26	1.51	0.9	0.63	0.56	0.63	0.83	0.42	0.53	0.7	0.9	0.13	1.612	0.71	0.536
TRINITY_DN100215_c2_g4	7.86	8.72	8.88	8.29	8.88	5.3	4.91	6.82	5.17	5.56	5.27	5.47	5.79	4.76	4.71	8.526	5.552	5.2
TRINITY_DN100215_c3_g1	5.87	0.97	2.11	0	0	0	0	0	0	0	0	0	0	0	0	1.79	0	0
TRINITY_DN100216_c0_g2	0.72	2.16	0.74	3.08	3.43	0.33	0	1.25	0.27	0.32	1	0	0	1.18	0.76	2.026	0.434	0.588
TRINITY_DN100216_c1_g1	4.44	17.71	10.32	0	0	12.07	4.65	15.22	5.57	4.7	0	12.91	20.04	12.19	0	6.494	8.442	9.028
TRINITY_DN100216_c2_g1	0.58	1.41	1.13	1.71	0.65	0.1	0.34	0.57	0.59	0.88	0.39	0.58	0.28	0	1.29	1.096	0.496	0.508
TRINITY_DN100216_c2_g2	0	1.95	1.03	2.23	2.5	0.35	0	0	1.11	0.51	1.79	0	0.97	0	0	1.542	0.394	0.552
TRINITY_DN100216_c2_g3	0.83	0.42	0.4	1	2.1	0.56	0.48	0.48	0.85	0.51	0.65	0.76	1.32	1.37	0.93	0.95	0.576	1.006
TRINITY_DN100216_c2_g5	81.35	94.89	81.96	73.49	92.52	105.06	99.38	76.4	79.93	109.55	71.86	82.03	91.89	104.57	85.21	84.842	94.064	87.112
TRINITY_DN100216_c2_g6	0.76	0.2	0.31	0.22	0.2	0.15	0	0.4	0	0.1	0.41	0.54	0.4	0.11	0.35	0.338	0.13	0.362
TRINITY_DN100216_c3_g1	0.28	2.5	1.14	1.26	0.74	0.2	0.63	0.38	0	0.29	0	0	0.56	0.66	0	1.184	0.3	0.244
TRINITY_DN100216_c3_g2	7.48	7.1	8.48	8.84	4.02	3.29	4.86	2.31	5.09	2.37	3.04	3.27	2.67	4.26	3.36	7.184	3.584	3.32
TRINITY_DN100216_c3_g3	99.17	123.08	117.84	120.93	161.32	110.72	146.94	152.47	101.95	201.4	96.22	88.33	114.74	133.85	32.58	124.468	142.696	93.144
TRINITY_DN100217_c0_g1	8.06	11.7	10.23	5.35	5.08	5.7	5.73	3.82	4.22	3.14	3.49	2.37	3.39	0.91	2.3	8.084	4.522	2.492
TRINITY_DN100217_c1_g1	3.53	6.42	6.48	6.02	4.6	7.37	5.21	9.31	8.11	6.28	5.49	3.51	7.22	4.17	2.8	5.41	7.256	4.638
TRINITY_DN100217_c2_g1	15.15	15.04	14.98	19.72	16.06	13.03	10.8	15.54	10.43	13.65	15.7	11.39	18.4	11.3	7.47	16.19	12.69	12.852
TRINITY_DN100217_c2_g2	6.38	4.19	8.06	3.61	1.65	5.92	1.15	2.93	3.72	7.7	6.52	6.39	10.07	12.04	5.25	4.778	4.284	8.054
TRINITY_DN100218_c0_g1	1.02	0.4	0.66	1.36	0.18	0	0	0.27	1.75	0.21	0.19	0	0.41	0.23	0	0.724	0.446	0.166
TRINITY_DN100218_c1_g1	6.03	6.56	7.68	7.05	5.36	5.31	5.92	5.03	4.82	4.3	4.47	4.58	4.04	4.72	2.39	6.536	5.076	4.04
TRINITY_DN100218_c2_g1	6.45	8.95	7.41	7.04	6.41	4.44	5.4	6.02	5.5	4.9	4.91	5.26	5.55	5.71	3.66	7.252	5.252	5.018
TRINITY_DN100219_c0_g1	0.76	1.34	0.76	1.05	0.73	0	0	0	0	0	0	0	0.72	1.43	0	0.928	0	0.43
TRINITY_DN100219_c0_g2	80.62	91.94	108.84	96.28	88.42	53.92	65.69	74.33	70.37	58.95	63.1	68.54	75.87	63.27	77.6	93.22	64.652	69.676
TRINITY_DN100220_c0_g1	11.05	14.03	12.85	12.49	11.54	11.61	11.99	13.51	11.76	12.74	11.22	10.98	12.24	11.8	7.48	12.392	12.322	10.744
TRINITY_DN100220_c1_g1	6.19	9.25	9.4	8.14	7.71	7.31	9.4	9.75	9.7	8.27	9.61	9.93	9.43	11.38	6.68	8.138	8.886	9.406
TRINITY_DN100220_c1_g2	13.14	16.86	12.63	10.78	14.49	11.71	15.38	13.82	11.16	9.28	13.95	11.51	9.49	13.59	4.48	13.58	12.27	10.604
TRINITY_DN100220_c1_g3	11.52	15.52	13.21	10.41	13.65	12.74	9.95	13.08	12.5	13.28	15.54	12.87	14.47	13.9	7.08	12.862	12.31	12.772
TRINITY_DN100220_c1_g4	21.93	24.22	22.27	18.18	18.86	18.75	22.92	15.14	14.8	23.73	21.95	22.92	17.56	31.75	8.05	21.092	19.068	20.446
TRINITY_DN100221_c0_g1	1.42	0	0	1.63	1.29	2.52	1.18	0	0	0	0	0	0	1.39	0	0.868	0.74	0.278
TRINITY_DN100221_c0_g2	5.33	6.34	5.91	6.17	6.82	4.32	4.5	3.9	3.76	4.01	4.04	5.18	4.92	3.73	3.95	6.114	4.098	4.364
TRINITY_DN100221_c0_g3	0.39	0.33	0	0.53	0	0.15	0	0.74	0	0	0.52	0.1	0.89	0.5	0	0.25	0.178	0.402
TRINITY_DN100221_c1_g1	4.03	3.4	3.77	3.32	3.49	4.04	3.47	4.64	4.16	4.18	3.98	3.37	3.4	3.84	3.98	3.602	4.098	3.714
TRINITY_DN100221_c1_g2	4.15	3.47	5.58	4.91	4.91	2.68	2.41	3.09	3.34	4.3	3.47	4.06	1.72	2.76	3.49	4.604	3.164	3.1
TRINITY_DN100221_c1_g3	9.18	8.26	10.73	9.46	10.94	7.78	7.6	6.78	6.56	8.15	7.41	7.64	6.87	7.58	6.11	9.714	7.374	7.122
TRINITY_DN100222_c0_g2	1.73	0.68	1.05	0.77	0.3	0.49	0	0.47	0	0	0.63	0	1.36	0	0.66	0.906	0.192	0.53
TRINITY_DN100222_c1_g1	7.17	5.31	5.76	5.65	3.75	6.94	3.76	7.26	4.53	5.78	7.95	4.73	6.44	7.08	6.86	5.528	5.654	6.612
TRINITY_DN100222_c2_g1	13.02	25.79	36.66	7.41	21.67	20.88	13.81	12.04	39.57	25.01	25.82	32.08	22.04	20	35.56	20.91	22.262	27.1
TRINITY_DN100222_c2_g2	17.18	13.4	14.78	18.52	14.51	16.86	12.33	14.49	13.44	13.58	19.45	11.94	13.9	15.04	13.94	15.678	14.14	14.854
TRINITY_DN100223_c0_g1	1.01	1.28	1.45	0.84	0.96	1.95	2.27	1.85	1.27	1.62	1.99	2.65	0.85	1.41	1.61	1.108	1.792	1.702
TRINITY_DN100223_c1_g1	1.28	0.9	1.02	0.72	0.83	1.46	0.69	1.02	0.56	0.72	1.38	1.01	1.07	0.43	0.72	0.95	0.89	0.922
TRINITY_DN100224_c0_g1	5.87	5.99	6.36	4.96	5.64	4.57	4.63	5.4	5.48	4.47	4.17	4.64	4.26	3.98	3.13	5.764	4.91	4.036
TRINITY_DN100224_c1_g1	28.84	27.74	34.55	27.78	28.43	25.13	29.61	34.32	29.12	27.83	26.57	28.79	29.27	22.8	27.36	29.468	29.202	26.958
TRINITY_DN100225_c0_g1	0	0	0	0.29	0	0	0	0	0.18	0.14	0	1.08	0.74	0.87	0	0.058	0.064	0.538
TRINITY_DN100225_c1_g2	0	0	0	0	0	0	0	0	0.31	0	0	0	0	0	0	0	0.062	0
TRINITY_DN100225_c1_g4	6.92	7.62	4.29	6.18	5.89	7.37	10.11	9.28	8.82	9.06	6.89	8.24	9.68	9.34	4.06	6.18	8.928	7.642
TRINITY_DN100225_c1_g5	0	0	0	0	0	0	0	2.8	0	0	0	0	0	0	0	0	0.56	0
TRINITY_DN100226_c0_g1	6.84	7.01	8.72	3.93	4.42	6.22	4.65	9.23	6.56	11.8	7.87	5.84	12.08	7.64	5	6.184	7.692	7.686
TRINITY_DN100226_c1_g1	21.95	37.44	29.14	34.5	27.49	26.37	35.15	29.71	37.66	34.85	28.78	37.25	30.84	33.83	42.89	30.104	32.748	34.718
TRINITY_DN100226_c2_g1	42.41	58.49	33.7	33.46	40.55	40.5	34.2	28.39	45.49	43.42	35.03	42.4	34.91	21.4	39.32	41.722	38.4	34.612
TRINITY_DN100226_c2_g2	11.07	16.58	14.86	13.03	12.04	12.64	14.16	14.92	13.78	13.66	12.05	13.75	16.08	13.55	13.37	13.516	13.832	13.76
TRINITY_DN100227_c0_g1	1.18	0.7	1.66	0.26	2.1	1.2	2.38	1.27	0.76	1.2	1.3	2.46	3.05	0.27	0.56	1.18	1.362	1.528
TRINITY_DN100227_c1_g1	1.38	2.2	1.72	2.64	1.42	2.11	1.7	1.75	0.68	2.46	1.71	1.47	0.78	1.65	1.32	1.872	1.74	1.386
TRINITY_DN100227_c2_g1	5.3	4.93	5.72	5.44	6.34	4.24	3.94	4.24	5.26	5.35	3.94	3.97	4.45	4.06	3.81	5.546	4.606	4.046
TRINITY_DN100227_c2_g2	4.09	5.11	10.15	8.03	3.36	8.24	6.78	9.95	6.2	7.31	8.37	6.03	10.09	9.36	4.97	6.148	7.696	7.764
TRINITY_DN100227_c2_g3	1.02	3.09	2.46	2.41	1.58	2.07	1.9	2.6	1.62	1.82	1.65	1.89	0.95	2.18	0.91	2.112	2.002	1.516
TRINITY_DN100228_c1_g1	0.97	1.12	0.83	0.85	0.69	0.96	0.78	0.45	0.94	0.94	0.93	0.66	0.66	1.06	0.64	0.892	0.814	0.79
TRINITY_DN100228_c2_g1	17.52	23.42	21.65	23.02	17.91	16.24	20.56	23.63	24.94	19.61	18.68	21.58	20.65	22.3	21.91	20.704	20.996	21.024
TRINITY_DN100228_c2_g2	0.15	0.39	0.2	0.41	0.51	0.25	0.5	0.46	0.41	0.35	0.13	0.62	0.58	0.29	0.34	0.332	0.394	0.392
TRINITY_DN100228_c2_g3	21.07	15.49	18.17	17.23	16.66	19.25	17.74	13.25	12.39	16.93	15.13	16.93	12.98	12.8	15.93	17.724	15.912	14.754
TRINITY_DN100229_c1_g1	0	0.32	0.22	0	0.46	0	0	0	0.69	0	0	0.54	0.53	0	0	0.2	0.138	0.214
TRINITY_DN100229_c2_g1	0.86	1.04	1.24	0.79	1.03	0.93	1.17	0.77	0.86	1.96	0.7	1.13	0.9	1.15	0.36	0.992	1.138	0.848
TRINITY_DN100229_c2_g3	18.79	29.83	19.13	17.6	20.99	15.29	17.84	17.2	21.46	22.23	13.48	16.99	20.88	13.46	15.99	21.268	18.804	16.16
TRINITY_DN100229_c2_g5	0	0.56	0	0.07	0.84	0	0	0	0.39	0.51	0.14	1.92	0.04	0	0	0.294	0.18	0.42
TRINITY_DN100229_c2_g7	0.9	1.48	0	1.11	1.35	0.44	0.45	0.64	0	1.49	0.25	0	0	0	0.47	0.968	0.604	0.144
TRINITY_DN100229_c2_g8	0	0	0	0	3.64	0	0	0	0	0	0	0	0	0	0	0.728	0	0
TRINITY_DN100229_c2_g9	1.39	0.94	1.54	1.13	0.83	1.43	1.02	1.13	1.62	0.8	0.62	0	1.28	0.62	0.85	1.166	1.2	0.674
TRINITY_DN100229_c3_g1	0	0	0.24	0.54	0.8	0	0	0	0.78	0.48	0	0.25	0.48	0	0.29	0.316	0.252	0.204
TRINITY_DN100230_c0_g1	0	0	0	0	0.13	0	0	0	0	0	0	0	0	0	0	0.026	0	0
TRINITY_DN100230_c0_g2	0	4.9	22.91	0	6.41	0	10.29	6.85	18.56	10.43	32.26	9.51	8.85	47.46	0	6.844	9.226	19.616
TRINITY_DN100230_c0_g3	1.83	0.77	1.91	1.81	1.97	3.47	3.09	3.42	1.82	0.3	3.27	1.26	1.76	0.48	1.28	1.658	2.42	1.61
TRINITY_DN100230_c0_g5	0	1.78	1.7	0	0	0	0	2.37	1.84	1.77	0	7.21	0	8.06	0	0.696	1.196	3.054
TRINITY_DN100230_c0_g6	0	0	0	0.33	0	0.21	0	0.4	0.32	0.6	0	0	0	0.69	0	0.066	0.306	0.138
TRINITY_DN100230_c1_g1	0	1.12	1.13	0.58	0	0	0	0	0	0	0.87	0	0	0.6	0.55	0.566	0	0.404
TRINITY_DN100230_c1_g2	0	0	0	0	0	0	0	0	0	0	0	0	0	0	0	0	0	0
TRINITY_DN100230_c1_g3	11.33	10.1	10.11	15.83	6.73	11.68	6.84	7.06	9.96	5.74	9.44	0	9.32	0	2.42	10.82	8.256	4.236
TRINITY_DN100230_c1_g4	8.03	6.87	10.99	10.31	8.53	5.16	5.33	7.04	6.49	8.56	6.53	7.14	6.41	6.69	3.94	8.946	6.516	6.142
TRINITY_DN100230_c1_g5	18.9	25.33	16.26	24.31	11.39	11.81	15.07	8.27	17.91	17	13.34	17.04	11.97	22	6.43	19.238	14.012	14.156
TRINITY_DN100231_c0_g2	14.57	14.84	8.16	6.28	15.01	12.74	13.03	3.62	0	2.84	2.95	5.94	4.98	0.29	5	11.772	6.446	3.832
TRINITY_DN100231_c1_g2	2.29	0.83	1.84	2.44	2.04	1.49	0.44	1.26	1.83	1.32	0.75	0.46	0.37	0.72	1.38	1.888	1.268	0.736
TRINITY_DN100231_c2_g1	0	0.58	0.87	0.09	0	0	0	0	0.01	0	0	0	0	0	0.2	0.308	0.002	0.04
TRINITY_DN100231_c2_g2	0	0	0	0.8	1.57	0.9	0	0.87	0.72	1.97	0	0.72	0.62	2.33	1.55	0.474	0.892	1.044
TRINITY_DN100231_c3_g1	2.11	2.31	2.56	3.99	1.5	0.28	1.16	0.41	0.49	0.38	0	0.91	1.18	1.04	0.57	2.494	0.544	0.74
TRINITY_DN100231_c3_g2	9.97	26.03	20.87	23.19	20.1	13.15	13.13	19.52	19.73	15.67	15.1	22.33	18.68	17.23	6.4	20.032	16.24	15.948
TRINITY_DN100231_c3_g3	0.96	0.68	0.46	0.55	0	1.17	0.26	0.62	0.99	1.04	0.42	0.48	0.52	0.27	0.27	0.53	0.816	0.392
TRINITY_DN100231_c3_g4	57.96	46.55	48.73	57.27	40.1	40.71	33.6	40.01	37.39	32.08	43.71	28.89	36.19	37.36	34.4	50.122	36.758	36.11
TRINITY_DN100231_c3_g5	0	0	0.23	0	0.29	0	0	0	0.51	0.29	0	0	0	0	0	0.104	0.16	0
TRINITY_DN100231_c4_g1	1.3	1.18	0.58	1.28	0.67	1.48	0.69	5.83	0.8	0.58	1.49	0.75	0.78	1.47	0.91	1.002	1.876	1.08
TRINITY_DN100232_c0_g2	3.24	4	4.36	4.56	3.46	3.39	2.92	5.46	4.7	3.47	3.84	4.16	2.84	4.37	4.14	3.924	3.988	3.87
TRINITY_DN100232_c1_g1	9.01	10.83	7.69	7.2	5.43	5.43	5.4	5.5	5.29	3.15	3.72	4.14	5.7	3.45	3.99	8.032	4.954	4.2
TRINITY_DN100232_c1_g2	0	0.2	0	0.22	0	0.04	0.23	0	1.08	0.2	0.56	0	0.6	0.62	0	0.084	0.31	0.356
TRINITY_DN100233_c0_g1	19.49	22.05	28.74	21.56	20.94	23.65	19.88	22.76	23.71	24.55	21.4	20.4	23.54	23.23	13.79	22.556	22.91	20.472
TRINITY_DN100233_c0_g3	0	1.21	0.61	1.17	0.88	1.26	0.78	2.37	0.38	1.43	2.55	0	0	0.83	0.42	0.774	1.244	0.76
TRINITY_DN100233_c0_g4	50.53	7.69	10.5	33.13	13.57	56.38	4.39	9.36	10.83	26.2	27.2	7.36	8.04	13.95	10.73	23.084	21.432	13.456
TRINITY_DN100234_c1_g2	1.27	0	8.33	1.44	1.93	2.64	1.36	1.75	0	3.95	1.1	7.6	1.19	3.23	0	2.594	1.94	2.624
TRINITY_DN100234_c2_g1	5.68	27.26	2.4	6.23	8.91	10.16	6.69	10.49	47.27	11.9	9.1	0	2.32	12.93	9.53	10.096	17.302	6.776
TRINITY_DN100234_c3_g1	7.02	6.95	2.64	5.33	14.89	3.21	4.96	0	0	2.45	5.94	2.3	6.46	6.19	5.91	7.366	2.124	5.36
TRINITY_DN100234_c4_g1	12.18	14.94	13.17	8.74	12.67	12.04	11.08	9.02	13.93	9.65	7.26	13.24	10.93	7.99	0.58	12.34	11.144	8
TRINITY_DN100234_c5_g1	8.81	11.28	7.79	6.87	17.32	11.21	4.83	4.13	8.86	11.1	6.96	5.93	6.03	8.41	7.95	10.414	8.026	7.056
TRINITY_DN100234_c5_g2	5.9	6.98	9	4.01	3.62	5.73	5.08	8.14	1.38	9.78	3.09	9.43	7.79	7.44	1.46	5.902	6.022	5.842
TRINITY_DN100234_c5_g3	0.78	6.17	2.5	4.42	1.26	0	3.41	5.39	3.59	4.04	1.39	2.37	2.25	3.87	0	3.026	3.286	1.976
TRINITY_DN100235_c0_g1	0	0	0.33	0.37	0.15	0.37	0.19	0.45	0	0.17	0.46	0.35	0.5	0.77	0.39	0.17	0.236	0.494
TRINITY_DN100235_c1_g2	0.54	1.57	1.78	1.83	0.58	0.77	1.01	0.28	0.17	1.82	1.65	1.39	1.11	0.2	0.43	1.26	0.81	0.956
TRINITY_DN100235_c1_g3	1.36	0.87	0.28	0.26	0.37	0.53	0.42	0.79	0.28	0.24	0.81	0.42	0.62	0.07	0.51	0.628	0.452	0.486
TRINITY_DN100235_c1_g4	1.65	2.84	1.84	1.8	3.32	4.11	10.05	2.36	5.48	3.29	6	6.97	2.46	13.41	1.2	2.29	5.058	6.008
TRINITY_DN100235_c1_g5	7.44	7.15	0.78	0.84	3.35	1.95	0.61	0	4.76	0	3.42	4.4	3.61	1.41	0.14	3.912	1.464	2.596
TRINITY_DN100235_c1_g7	0.3	0.58	0.7	0.05	0.53	0.43	0.5	1.17	0.16	1.79	0.82	0.31	1.03	0.5	0.17	0.432	0.81	0.566
TRINITY_DN100236_c0_g1	0	0	0.91	0	0	0	0.93	0	0	0	0	1.72	0	0	0	0.182	0.186	0.344
TRINITY_DN100236_c1_g1	6.05	14.89	12.67	6.51	9.74	6.73	11.56	8.78	7	8.2	10.09	10.02	7.59	7.79	8.61	9.972	8.454	8.82
TRINITY_DN100236_c2_g1	2.84	2.7	1.4	0.38	2	2.96	3	1.59	4.47	4	2.95	5.48	4.72	4.21	2.11	1.864	3.204	3.894
TRINITY_DN100236_c2_g2	1.1	0.54	2.87	3.72	2.75	1.17	0	1.51	2.47	2.83	0	0	0	0	0.67	2.196	1.596	0.134
TRINITY_DN100236_c3_g1	0.18	1.02	1.44	0.35	3.04	1.25	0.26	2.65	0.7	1.23	1.57	0.96	1.55	1.48	0.72	1.206	1.218	1.256
TRINITY_DN100236_c4_g1	1.12	1.46	2.71	0.76	1.39	0.9	1.26	1.54	1.54	1.57	0.62	1.03	1.07	1.62	0.85	1.488	1.362	1.038
TRINITY_DN100237_c0_g1	10.1	10.19	9.46	9.35	9.05	8.58	6.86	7.63	8.96	8.93	8.44	5.53	7	6.79	6.06	9.63	8.192	6.764
TRINITY_DN100237_c1_g1	4.18	3.95	4.33	4.15	6.14	4.65	3.61	4.08	3.58	3.85	3.46	3.22	2.66	2.65	2.16	4.55	3.954	2.83
TRINITY_DN100237_c1_g2	2.75	0.82	3.38	4.5	4.11	1.98	1.39	0.36	0.38	2.01	3.76	2.86	1.35	0.13	0.81	3.112	1.224	1.782
TRINITY_DN100238_c0_g1	0	0	0	0	0	0	0	0	0	0	0	0	0	0	0	0	0	0
TRINITY_DN100238_c1_g1	291.23	413.91	418.23	385.79	407.72	408.9	475.14	467.94	531.44	505.79	521.27	542.72	598.4	639.81	585.86	383.376	477.842	577.612
TRINITY_DN100238_c1_g2	14.73	28.32	19.13	18.3	20.1	23.27	26.99	26.82	30.3	28.55	28.78	26.7	24.11	34.33	19.28	20.116	27.186	26.64
TRINITY_DN100238_c1_g3	0.23	0.11	0.11	0.24	0	0.83	0.19	0.58	0.28	0.44	0.3	0.24	0.06	0.7	0.13	0.138	0.464	0.286
TRINITY_DN100239_c0_g2	0	0	0	0	0	0	0	0	0	0	0	0	0	0	0	0	0	0
TRINITY_DN100239_c0_g3	1.09	1.08	0.86	1.27	0.72	0.49	1.37	1.36	0.37	0.8	0.79	0.42	0.84	1.09	0.34	1.004	0.878	0.696
TRINITY_DN100239_c0_g4	3.43	9.55	16.08	10.98	5.64	7.79	6.88	8.92	9.63	8.4	0	3.89	6.01	4.16	0	9.136	8.324	2.812
TRINITY_DN100239_c0_g5	0	0	0	0	0	0	0	0.32	0	0.2	0	0	0	0	0	0	0.104	0
TRINITY_DN100239_c0_g6	28.32	33.8	27.28	31.61	22.54	29.59	22.83	27.65	31.99	15.32	18.41	21.6	23.06	21.76	19	28.71	25.476	20.766
TRINITY_DN100239_c0_g7	0	3.14	2.3	1.2	1.65	0.74	0	1.47	1.24	1.1	0	0	0	0	1.31	1.658	0.91	0.262
TRINITY_DN100239_c0_g8	0.23	1.03	1.19	0.47	0.94	0.65	0.73	0.14	0.06	0.4	0.86	0.7	0.19	1.31	0.65	0.772	0.396	0.742
TRINITY_DN100239_c0_g9	0.67	0.48	0.88	0.3	0.75	0.2	0.82	0.89	0	0.5	0.78	0.92	1.13	0.99	0.38	0.616	0.482	0.84
TRINITY_DN100240_c0_g1	2.51	3.09	1.89	1.87	3.94	5.16	2.66	12.35	6.92	6.87	3.92	2.8	4.57	4.61	1.1	2.66	6.792	3.4
TRINITY_DN100241_c0_g1	0.18	1.02	0.44	0.8	0.58	0.19	0.67	0	0.63	1	0.49	0.83	1.15	1.28	0.75	0.604	0.498	0.9
TRINITY_DN100241_c0_g3	4.29	6.2	4.68	5.91	5.65	5.85	3.68	5.19	4.14	5.15	4.04	2.76	4.02	3.28	2.28	5.346	4.802	3.276
TRINITY_DN100241_c0_g4	0.47	0.44	0.93	0	0.38	0	0.5	1.59	0	0	0.82	0	0	0	0.54	0.444	0.418	0.272
TRINITY_DN100242_c0_g1	3.39	4.98	1.54	2.5	4.98	9.51	0.59	0.44	5.59	1.59	3.75	1.51	4.01	0.07	8.43	3.478	3.544	3.554
TRINITY_DN100242_c0_g2	1.53	0.47	0.25	1.02	0.46	1.08	0.24	0.21	0.47	0.51	0.57	0.18	0.42	1.19	0.62	0.746	0.502	0.596
TRINITY_DN100242_c0_g3	0.26	1.63	0.83	0.71	0.45	0.46	0.93	1.11	1.14	1.22	0.55	1	0.85	0.8	0.78	0.776	0.972	0.796
TRINITY_DN100242_c0_g4	0.73	0.5	0.25	0.16	0.16	0.34	0	0.45	0.19	0	0.39	0.2	0.19	0.08	0	0.36	0.196	0.172
TRINITY_DN100242_c0_g6	0	0	0.86	0	0	0	0	1.11	0	0	0	0	0	0	0	0.172	0.222	0
TRINITY_DN100242_c0_g8	0.32	0.66	0.74	0	0.37	0	0.64	0.1	0.3	0.31	0.29	0.14	1.04	0.19	0.23	0.418	0.27	0.378
TRINITY_DN100242_c0_g9	0	0	0	0	0	0.08	0	0	0	0	0	0	0	0	0	0	0.016	0
TRINITY_DN100243_c0_g1	24.36	18.13	23.01	20.02	17.98	12.13	9.65	11.45	10.16	9.4	11.09	9.86	9.31	9.96	9.84	20.7	10.558	10.012
TRINITY_DN100244_c0_g1	0.91	1.07	0.98	0.99	1.57	1.54	1.03	1.29	0.68	1.26	1.43	0.81	0.66	0.86	0.83	1.104	1.16	0.918
TRINITY_DN100244_c1_g1	26.87	35.14	40.94	37.9	30.95	19.05	24.34	27.46	26.18	18.4	20.18	29.95	29.05	23.8	29.2	34.36	23.086	26.436
TRINITY_DN100244_c1_g2	4.56	0	2.58	5.19	1.62	1.57	0	3.17	5.56	0	7.74	2.25	0	0	0	2.79	2.06	1.998
TRINITY_DN100244_c1_g3	0	0	0	0	0	0	0	0	0	0	0	0	0	0	0	0	0	0
TRINITY_DN100244_c2_g1	31.26	42.34	48.21	46.89	43.72	15.83	32.22	21.87	43.22	19.31	25.01	19.98	23.97	32.64	33.5	42.484	26.49	27.02
TRINITY_DN100244_c2_g4	0	4.68	5.24	0	1.17	3.27	0	2.18	7.54	0	0	0	1.47	6.11	0	2.218	2.598	1.516
TRINITY_DN100244_c3_g1	11.28	12.16	13.23	13.4	11.68	10.69	11.34	12.18	12.79	10.27	10.97	10.91	9.63	11.37	8.33	12.35	11.454	10.242
TRINITY_DN100244_c3_g2	3.18	2.19	3.86	3.91	3.42	3.22	1.81	3.05	1.24	2.51	3.67	2.05	1.91	2.96	1.76	3.312	2.366	2.47
TRINITY_DN100244_c3_g3	0.88	0	0	0.39	0.97	0.81	1.53	0.81	1.98	0	0	1.23	2.57	0.79	0.61	0.448	1.026	1.04
TRINITY_DN100244_c4_g1	7.93	10.73	9.08	12.27	7.82	9.85	7.21	13.63	8.12	12.32	9.49	7.79	8.83	10.2	7.25	9.566	10.226	8.712
TRINITY_DN100245_c0_g1	7.05	6.91	9.37	8.83	6.35	4.01	4.95	7.21	6.57	4.47	4.28	4.7	7.76	5.49	5.77	7.702	5.442	5.6
TRINITY_DN100245_c0_g2	6.39	7.31	8.59	7.44	7.18	4.35	4.07	5.61	3.83	4.35	4.45	4.95	4.91	4.07	5.16	7.382	4.442	4.708
TRINITY_DN100245_c1_g1	7.92	9.39	9.57	7.77	8	5.13	7.14	6.38	7.02	5.35	4.96	5.84	6.92	5.61	6.09	8.53	6.204	5.884
TRINITY_DN100246_c1_g1	0	0	0	0	0.08	0.71	0	3.75	1.47	0	0	0	0.52	1.58	0	0.016	1.186	0.42
TRINITY_DN100246_c3_g1	1.98	2.76	8.04	1.28	2.65	0.11	0.07	1.24	0.8	0.52	0.19	0.03	0.71	0.03	1.47	3.342	0.548	0.486
TRINITY_DN100246_c3_g2	0	0	0	2.88	0	5.2	0	0	0	0	0	0	0	0	0	0.576	1.04	0
TRINITY_DN100246_c3_g3	1.18	0	2.04	0.55	0	0.39	0	0	0	0	0.61	0	0.16	0.15	0	0.754	0.078	0.184
TRINITY_DN100246_c3_g4	2.24	0.94	2.27	2.5	0.83	1.61	2.48	1.73	0.35	0.65	2.62	1.32	1.26	0	2.67	1.756	1.364	1.574
TRINITY_DN100247_c0_g1	0.25	0.29	0	0	0.28	0.89	0	0.42	0	0.5	0.28	0.26	0	0	0	0.164	0.362	0.108
TRINITY_DN100247_c1_g2	0	0	0	0	0	3.57	0	0	1.59	0	0	0.27	1.26	0	0	0	1.032	0.306
TRINITY_DN100247_c2_g1	0.77	0	0.4	0.43	0.33	0.28	0	0	0	0.4	0.7	0.8	0	0.92	0	0.386	0.136	0.484
TRINITY_DN100247_c3_g1	0	0	0	0	0	0	0	0	0	0	0	0	2.15	0	0	0	0	0.43
TRINITY_DN100247_c3_g2	9.52	9.03	8.48	8.26	9.25	7.05	7.19	6.89	7.21	7.23	6.8	5.89	6.88	5.73	7.25	8.908	7.114	6.51
TRINITY_DN100247_c3_g3	1.34	0.75	1.26	0.72	1.59	0.84	0.74	0.68	0.92	1.38	1.12	0.91	1.06	0.66	0.93	1.132	0.912	0.936
TRINITY_DN100248_c1_g2	0	0	3.77	0	0	0	0	10.46	4.87	11.75	0	0	0	0	0	0.754	5.416	0
TRINITY_DN100248_c1_g3	2.5	4.92	1.4	1.05	1.7	2.15	5.22	2.54	0.88	5.87	4	1.85	2.35	4.97	0.94	2.314	3.332	2.822
TRINITY_DN100248_c1_g4	104.69	25.49	33.11	85.06	42.3	64.34	20.73	21.91	31.92	24.22	36.26	18.53	18.63	33.31	21.66	58.13	32.624	25.678
TRINITY_DN100249_c0_g1	0.56	1.08	0.55	0.34	1.08	0.95	1.39	1.13	0.57	1.6	0.43	1.72	0.39	0.9	0.86	0.722	1.128	0.86
TRINITY_DN100249_c1_g1	0.36	1.24	1.26	0.87	0.95	0.68	0.52	0.57	0.9	0.73	0.52	0.96	1.69	1	0.51	0.936	0.68	0.936
TRINITY_DN100249_c1_g2	5.23	6.46	3.93	5.82	10.65	8.07	9.5	1.49	8.51	7.32	2.86	8.55	8.78	2.69	4.88	6.418	6.978	5.552
TRINITY_DN100249_c1_g3	0	1.06	0	0.36	0	0	0.44	0.1	0	0.72	0	0.11	0.04	0.24	0	0.284	0.252	0.078
TRINITY_DN100249_c1_g4	0.38	0	0.64	0.51	0	0	0	0.49	0.59	0	0.09	0	0.38	0	0.11	0.306	0.216	0.116
TRINITY_DN100249_c1_g5	0.16	0.83	0.35	0.69	0.64	0.17	0	0.09	0	0.25	0	0.39	0.39	0.18	0.52	0.534	0.102	0.296
TRINITY_DN100249_c1_g6	0	0	0	0	0	0	0	0	0	0	0	0	0	0	0	0	0	0
TRINITY_DN100249_c1_g7	0.3	0.76	0.81	0.44	0.58	0.17	0.45	0.1	0.31	0.17	0.51	0.39	0.24	0.34	0.64	0.578	0.24	0.424
TRINITY_DN100249_c1_g8	1.58	3.3	1.44	1.84	1.83	1.52	2.3	0.67	1.8	1.51	1.54	2.59	1.11	1.73	0.61	1.998	1.56	1.516
TRINITY_DN100249_c1_g9	0	0	0	0	0.01	0	0	0	0	0	0	0	0	0	0	0.002	0	0
TRINITY_DN100249_c2_g1	0	2.06	1.17	2.06	1.92	0.44	1.39	0.81	2.64	1.7	1.04	2.3	1.81	0.53	0.59	1.442	1.396	1.254
TRINITY_DN100249_c3_g1	0	1.46	0	0	1.28	0.27	1.65	0	0	0.38	0	0.77	0.37	0	1.78	0.548	0.46	0.584
TRINITY_DN10024_c0_g1	0	0	0	0	0	0	0	0	0	0	0	0	0	0	0	0	0	0
TRINITY_DN100250_c0_g1	18.47	23.78	22.57	23.74	22.76	20.68	19.99	29.08	21.73	19.97	19.01	13.63	22.49	19.1	19.24	22.264	22.29	18.694
TRINITY_DN100250_c0_g2	0	0	0	0.72	0	0	0	0	0	0	0	0	0.47	1.76	0	0.144	0	0.446
TRINITY_DN100250_c0_g3	0.7	0.23	0.91	0	0.21	0	0.67	0.61	0.45	0.47	0.85	0.12	0.92	0.13	0.13	0.41	0.44	0.43
TRINITY_DN100250_c1_g1	24.47	29.05	29.28	24.06	26.59	24.91	26.82	26.52	23.59	24.83	20.43	24.22	21.14	21.34	19.11	26.69	25.334	21.248
TRINITY_DN100251_c0_g1	1.4	0	1.54	0	1.05	0	0	1.93	0	0	0	0	0	0	0	0.798	0.386	0
TRINITY_DN100251_c1_g3	0	0	2.26	0	0	0	0	0	0	0	0	0	0	0	0	0.452	0	0
TRINITY_DN100251_c1_g4	0	0	0	0	0	0	0	0	0	0	0	0	0	0	0	0	0	0
TRINITY_DN100251_c1_g5	1.09	0.66	0.86	0.47	0.58	1.19	1.19	0.81	1.18	1.89	0.77	1.37	1.17	1.65	1.17	0.732	1.252	1.226
TRINITY_DN100251_c1_g7	0	0	0	0	0	0	0	0	0	0	0	0	0	0	3.2	0	0	0.64
TRINITY_DN100252_c0_g1	55.78	90.43	63.24	69.78	75.08	74.91	93.29	78.76	68.41	77.21	101.08	86.56	92.31	98.52	100.43	70.862	78.516	95.78
TRINITY_DN100252_c0_g2	12.27	33.83	27.77	22.92	23.25	16.44	22.46	27.8	20.56	16.53	25.93	25.62	27.35	20.76	34.27	24.008	20.758	26.786
TRINITY_DN100252_c1_g1	38.86	59.9	48.66	39.52	54.28	50.84	59.23	49.42	48.76	48.61	56.46	52.8	57.85	57.59	60.15	48.244	51.372	56.97
TRINITY_DN100253_c1_g1	0.56	1.87	2.02	1.1	1.76	1.4	1.51	1.24	1.76	1.28	1.59	0.71	0.61	0.95	2.42	1.462	1.438	1.256
TRINITY_DN100253_c1_g2	0.3	0.4	0.79	0	0.38	0.17	0	0.31	0.39	0.87	0.31	0.51	0.12	0.34	0.85	0.374	0.348	0.426
TRINITY_DN100254_c0_g1	0.66	0.43	0.36	0.28	0.58	0	0	0	0	0	0	0	0	0	0.1	0.462	0	0.02
TRINITY_DN100254_c1_g1	10.51	5.41	6.61	7.09	9.94	7.83	2.28	5.66	7.67	3.97	8.42	6.2	3.05	7.88	6.24	7.912	5.482	6.358
TRINITY_DN100254_c1_g2	4.94	1.97	1.93	2.62	3.09	4.48	2.35	1.25	4.29	3.22	2.18	1.4	1.31	2.79	1.81	2.91	3.118	1.898
TRINITY_DN100255_c0_g1	4.51	4.31	6.4	4.53	7.19	7.43	8.81	11.36	10.33	9.07	6.41	7.13	8.26	8.86	12.34	5.388	9.4	8.6
TRINITY_DN100255_c1_g1	2.23	0.72	0.45	0.6	1.86	2.05	0.94	1.21	1.74	0.96	1.45	0.39	0.46	1.55	1.49	1.172	1.38	1.068
TRINITY_DN100255_c2_g1	47.12	4.51	17.01	35.48	12.52	46.85	3.27	9.48	32.83	13.33	19.69	3.33	7.66	19.13	9.22	23.328	21.152	11.806
TRINITY_DN100255_c3_g1	33.46	12.6	14	25.3	15.07	30.07	6.8	13.75	20.3	14.71	17.92	6.06	7.26	15.12	12.49	20.086	17.126	11.77
TRINITY_DN100255_c3_g3	1.3	0.31	0.52	1.76	0.82	0.4	0	0.25	1.03	0.54	1.44	0	0.37	0	0.61	0.942	0.444	0.484
TRINITY_DN100256_c0_g2	14.45	5.58	7.82	7.31	6.73	8.29	7.05	3.04	5.69	5.12	4.1	3.38	3.65	3.48	2.89	8.378	5.838	3.5
TRINITY_DN100256_c1_g1	1.73	1.07	1.28	1.83	1.72	4.84	0.36	1.04	1.02	0.9	0.92	0.21	1.09	2.56	0.66	1.526	1.632	1.088
TRINITY_DN100256_c2_g1	23.39	12.56	13.61	11.89	10.77	17.97	9.9	12.71	13.04	10.97	16.47	8.95	11.23	13.02	7.19	14.444	12.918	11.372
TRINITY_DN100257_c1_g1	0	0	3.97	0	0	0	3.63	0	0	0	0	0	0	0	0	0.794	0.726	0
TRINITY_DN100257_c1_g2	0.73	0	0	0.54	0	0	0	0	5.97	0.25	0.24	0.31	0.48	0	0.41	0.254	1.244	0.288
TRINITY_DN100257_c1_g3	0.98	1.13	1.21	0.86	0.96	1.62	1.78	1.91	1	2.21	1.05	1.43	0.96	1.5	0.58	1.028	1.704	1.104
TRINITY_DN100258_c1_g1	0.28	0.31	0	0	0	0	0.77	0	0	0	0	0	0	0	0	0.118	0.154	0
TRINITY_DN100258_c2_g2	2.01	4.23	2.33	4.65	3.1	2.71	1.46	5	3.76	3.78	4.92	6.54	2.77	4.58	0.82	3.264	3.342	3.926
TRINITY_DN100258_c3_g1	0.54	0.35	0.79	0.29	0.64	0.07	0.1	0.71	0.38	0.45	0.25	0	0.36	0.2	0.31	0.522	0.342	0.224
TRINITY_DN100258_c3_g2	1.18	1.74	0	0.66	0	3.32	0	0	0.66	0	0	0	0	0	0	0.716	0.796	0
TRINITY_DN100258_c3_g4	0	0	0	0	0	0	0	2.05	0	0	0	0	0	0	0	0	0.41	0
TRINITY_DN100258_c3_g6	3.12	2.21	3.44	2.97	3.37	2.85	2.82	2.22	1.58	2.28	2.99	4.36	3.22	3.39	4.28	3.022	2.35	3.648
TRINITY_DN100258_c3_g7	1.76	1.05	1.01	1.5	1.49	0	1.68	1.35	0.81	1.27	0	2.27	1.74	0	1.48	1.362	1.022	1.098
TRINITY_DN100258_c3_g8	0.43	0.75	0.2	0.84	0.9	0.26	0.55	1.24	1.31	0.82	0.45	0.66	0.7	0.39	0.48	0.624	0.836	0.536
TRINITY_DN100258_c3_g9	5.02	0.26	0.13	0.57	0	1	0	0	0.14	0	0.41	0	0	0.3	0	1.196	0.228	0.142
TRINITY_DN100258_c4_g1	0.35	0	0.71	0.78	0.6	0	0	0.94	0	0	0.63	0	0	0	0	0.488	0.188	0.126
TRINITY_DN100258_c4_g2	0	0.62	0.6	0.72	0.37	0.87	0.58	1.08	0.35	0	0	0	0.5	0.21	0.49	0.462	0.576	0.24
TRINITY_DN100259_c1_g2	3.55	2.42	2.11	3.98	2.06	1.65	1.47	1.68	0.88	2.03	2.05	1.98	2.21	1.86	1.44	2.824	1.542	1.908
TRINITY_DN100259_c2_g1	3.13	3.08	7.74	6.99	8.37	6.22	6.65	8.39	6.76	4.24	6.27	2.36	9.07	5.47	2.19	5.862	6.452	5.072
TRINITY_DN100259_c2_g2	10.13	13.93	4.12	18.87	8.07	8.43	10.09	13.95	16.53	14.46	11.52	3.4	10.08	5.37	5.33	11.024	12.692	7.14
TRINITY_DN100259_c2_g3	1.47	1.25	2.02	0.75	1.34	2.47	0.51	1.73	0.79	0.85	1.42	0.99	0.55	0.18	0.75	1.366	1.27	0.778
TRINITY_DN100259_c2_g6	15.62	21.28	18.67	16.94	18.58	18.27	16.9	18.34	19.56	24.32	12.82	13.36	14.84	16.21	7.77	18.218	19.478	13
TRINITY_DN100259_c2_g7	1.56	10.07	9.98	3.42	6.2	6.25	3.53	1.32	2.85	4.52	2.76	5.42	4.07	0.72	3.49	6.246	3.694	3.292
TRINITY_DN100259_c2_g8	4.91	4.11	2.27	2.59	3.94	5.43	5.44	6.95	6.78	3.6	2.25	3.2	6.01	6.61	7.38	3.564	5.64	5.09
TRINITY_DN100259_c2_g9	0.89	2.74	1.67	1.01	3.2	1.41	3.35	3.1	2.77	3.16	0.99	2.07	1.56	1.33	1.07	1.902	2.758	1.404
TRINITY_DN100260_c0_g1	1.63	3.19	3.36	2.8	1.89	2.73	2.73	2.02	1.84	1.84	2.42	2.09	2.59	2.29	1.35	2.574	2.232	2.148
TRINITY_DN100260_c1_g1	31.03	30.76	33.02	33.19	33.63	29.97	25.93	31.76	26.65	25.99	27.34	25.27	26.74	27.4	18.48	32.326	28.06	25.046
TRINITY_DN100260_c1_g2	2.86	4.86	1.84	1.36	1.7	2.68	0.55	1.18	2.85	2.64	2.12	3.43	1.76	3.37	0.26	2.524	1.98	2.188
TRINITY_DN100260_c1_g3	0.72	1.26	2.34	0.46	0.03	0.71	0.52	0	1.37	0.52	0	2.06	1.65	2.57	1.35	0.962	0.624	1.526
TRINITY_DN100260_c1_g5	8.66	8.8	8.8	7.85	7.11	6.61	6.19	5.37	11.19	11.47	9.92	8.71	9.92	10.91	12.14	8.244	8.166	10.32
TRINITY_DN100260_c1_g6	3.84	4.12	3.24	2.69	2.49	6.63	2.68	3.05	3.32	7.32	3.16	5.55	2.74	6.24	2.17	3.276	4.6	3.972
TRINITY_DN100261_c0_g1	1.34	0	1.47	1.52	1.01	0	4.32	0	0	1.4	0	0	0	0	0	1.068	1.144	0
TRINITY_DN100261_c0_g2	12.81	22.14	14.25	17.53	16.43	16.81	15.32	14.57	13.65	13.01	16.38	14.1	14	16.89	14.57	16.632	14.672	15.188
TRINITY_DN100261_c0_g3	0	0.45	0.3	0.41	0.39	0.43	0	0	0	0	0.37	0.31	0	0	0	0.31	0.086	0.136
TRINITY_DN100261_c0_g4	0.94	0.46	1.2	0	0	0.51	0.26	0	0	0.24	0.64	0.24	1.04	0.27	0.28	0.52	0.202	0.494
TRINITY_DN100261_c0_g6	0	2.44	0	0	1.73	8.45	0	6.84	0	0	0	7.26	0	0	0	0.834	3.058	1.452
TRINITY_DN100261_c0_g7	0.66	0.65	0	1.47	0	0	0	0.44	0	0	0	0	0	1.16	0	0.556	0.088	0.232
TRINITY_DN100262_c0_g1	4.23	5.63	3.5	3	4.88	5.9	2.73	2.15	4.13	3.91	3.73	3.94	3	3.93	2.04	4.248	3.764	3.328
TRINITY_DN100262_c1_g2	13.28	9.38	12.27	12.36	9.6	10.19	5.33	9.12	6.37	5.94	8.32	5.59	7.74	6.66	7.66	11.378	7.39	7.194
TRINITY_DN100262_c1_g3	6.76	0.38	0.08	4.47	0.5	4.76	0.09	0.4	1.78	0.16	2.65	0.08	0.08	1.46	0.27	2.438	1.438	0.908
TRINITY_DN100262_c1_g4	12.83	14.97	15.22	11.9	12.99	11.53	12.39	12.89	11.21	11.04	11.53	12.71	12.34	10.88	5.6	13.582	11.812	10.612
TRINITY_DN100262_c1_g5	4.03	0.41	0.54	2.04	0	2.13	0	0	1.71	1.02	1.17	0.3	0.35	2.12	1.03	1.404	0.972	0.994
TRINITY_DN100263_c1_g1	0.88	0.96	1.06	0.83	1.05	0.81	1.36	1.57	0.74	0.99	0.66	0.81	1.32	0.85	0.63	0.956	1.094	0.854
TRINITY_DN100263_c2_g1	0	0	0	0.96	0	0	1.56	2.6	0	0.4	0	0	0	0.58	0.38	0.192	0.912	0.192
TRINITY_DN100263_c2_g3	123.95	110.29	164.5	114.14	123.58	71.69	89.28	148.13	91.28	61.74	84.46	77.7	101.52	69.09	90.16	127.292	92.424	84.586
TRINITY_DN100263_c2_g4	0	7.25	2.16	13.08	5.01	3.43	5.54	2.72	3.42	0.57	5.83	7.47	9.01	2.71	3.91	5.5	3.136	5.786
TRINITY_DN100263_c2_g5	40.23	27.08	36.62	23.61	37.11	29.75	18.37	26.13	17.43	39.11	19.61	16.4	27.34	13.99	23.43	32.93	26.158	20.154
TRINITY_DN100263_c3_g1	4.22	1.59	1.59	7.9	10.47	4.81	12.56	6.05	5.01	5.82	3.61	8.53	2.72	0	0.61	5.154	6.85	3.094
TRINITY_DN100264_c0_g1	5.95	3.75	3.87	3.88	3.74	3.22	4.24	3.04	6.54	1.94	3.2	4.13	2.48	2.87	1.23	4.238	3.796	2.782
TRINITY_DN100264_c1_g1	0.66	1.8	1.29	0.99	1.29	1.27	1.5	2.69	1.57	1.29	1.07	1.11	1.28	0.88	1.09	1.206	1.664	1.086
TRINITY_DN100264_c2_g1	0.4	1.19	0.93	0.67	0.34	1.31	1.29	1.28	1.13	1.36	1.34	0.57	0.55	0.09	0.38	0.706	1.274	0.586
TRINITY_DN100264_c2_g2	9.84	10.03	12.64	11.19	12.49	10.68	9.89	12.03	10.62	9.75	10.26	7.39	9.33	7.85	7.67	11.238	10.594	8.5
TRINITY_DN100264_c2_g3	4.57	6.79	6.08	5.47	4.39	6.03	4.74	4.92	4.4	5.6	4.3	4.62	5.23	4.24	3.96	5.46	5.138	4.47
TRINITY_DN100265_c0_g1	9.91	8.59	8.21	12.15	10.24	8.29	5.99	7.52	7.69	8.14	8	4.87	8.15	9.09	7.44	9.82	7.526	7.51
TRINITY_DN100265_c1_g1	4.74	2.01	1.4	3.57	2.39	2.48	1.53	0.68	2.14	2.13	2.16	1.66	1.57	3.79	1.31	2.822	1.792	2.098
TRINITY_DN100265_c1_g2	14.36	11.32	12.01	12.79	10.75	11.51	8.98	8.22	12.13	13.42	9.76	10.53	8.32	10.94	10.63	12.246	10.852	10.036
TRINITY_DN100266_c1_g1	0.67	0.51	1.47	0.25	0.54	0.86	0.34	1.06	0.05	0.41	1.01	0.27	0.92	0.15	0.61	0.688	0.544	0.592
TRINITY_DN100266_c1_g3	0.52	0	1.61	2.91	1.3	0	0	4.24	0.58	0	0	0.53	0.5	0	1.25	1.268	0.964	0.456
TRINITY_DN100266_c2_g1	0	0	1.31	0	0.92	2.5	1.29	0	0	1.25	0	0	0	0	0	0.446	1.008	0
TRINITY_DN100267_c0_g1	7.59	6.98	5.68	7.16	7.94	5.6	4.55	4.44	4.94	4.61	2.57	5.11	2.99	3.18	5.87	7.07	4.828	3.944
TRINITY_DN100267_c1_g1	37.82	11.78	11.74	22.96	17.94	16.29	5.97	9.4	11.18	11.76	9.12	8.95	7.19	12.65	8.71	20.448	10.92	9.324
TRINITY_DN100267_c1_g10	32.67	31.21	30.41	22.94	29.03	23.93	16.9	33.78	35.74	33.06	29.33	20.97	28.03	14.64	17.68	29.252	28.682	22.13
TRINITY_DN100267_c1_g11	17.95	14.25	4.35	9.6	14.46	12.32	8.89	7.13	7.62	12.59	2.83	6.75	10.7	8.79	14.87	12.122	9.71	8.788
TRINITY_DN100267_c1_g2	7.54	3.5	2.41	5.52	2.19	6.1	0.99	3.21	5.81	3.21	6.17	3.07	3.23	3.82	3.18	4.232	3.864	3.894
TRINITY_DN100267_c1_g3	0	0	0	0	0	0	0	0	0	0	0	0	0	0	0	0	0	0
TRINITY_DN100267_c1_g4	1.33	2.83	0.66	1.48	2.17	3.07	1.24	2.38	1.19	1.35	0	0.46	0.88	2.05	1.04	1.694	1.846	0.886
TRINITY_DN100267_c1_g5	40.82	30.28	49.92	39.05	45.63	34.99	28.84	35.33	42.12	40.5	35.5	34.1	38.85	32.74	40.3	41.14	36.356	36.298
TRINITY_DN100267_c1_g6	111.84	52.02	56.88	75.42	53.39	60.81	36.72	39.88	54.84	51.31	80.16	31.39	49.78	56.4	52.58	69.91	48.712	54.062
TRINITY_DN100267_c1_g7	0	0.61	1.92	0	0	0.92	0	0	1.2	0	0	1.27	1.24	0.67	0.63	0.506	0.424	0.762
TRINITY_DN100267_c1_g8	38.12	29.35	21.44	43.37	43.93	36.39	11.24	32.31	12.85	37.7	25.22	18.79	39.13	25.05	50.68	35.242	26.098	31.774
TRINITY_DN100267_c2_g1	0.53	0	0.55	0	0	0.37	0	0	3.54	0	0	0	0	0	0	0.216	0.782	0
TRINITY_DN100268_c2_g1	3.21	2.01	5.6	3.58	3.83	1.68	0.97	1.97	0.63	0.59	1.6	0	1.44	0.34	2.08	3.646	1.168	1.092
TRINITY_DN100268_c2_g2	2.7	0.43	0.8	0	0.77	0.35	0	0	0	0.3	0	0	0	0	0	0.94	0.13	0
TRINITY_DN100268_c2_g3	0	0	0	0	0	1.68	0	1.63	0	0	0	0	0	0	0	0	0.662	0
TRINITY_DN100268_c3_g1	0.76	1.91	1.51	1.1	1.27	1.17	1.2	2.09	0.55	1.72	1.08	1.23	1.46	0.96	0.6	1.31	1.346	1.066
TRINITY_DN100268_c3_g4	1.7	0.5	0.45	0.5	0.2	1.98	0.25	0	0	0.23	0	0.24	0	1.62	0	0.67	0.492	0.372
TRINITY_DN100268_c3_g5	0.29	1.48	0.23	0.13	0.75	0.51	0.97	0.46	0.61	0.35	0	0.12	0.12	0.32	0	0.576	0.58	0.112
TRINITY_DN100269_c2_g1	2.07	0	0	2.35	0	0	0	2.87	0	0	0	0	0	2.71	0	0.884	0.574	0.542
TRINITY_DN100269_c2_g2	0	5.71	0	0	0	7.15	5.29	0	0	0	0	3.68	0	0	7.56	1.142	2.488	2.248
TRINITY_DN100269_c3_g2	0.75	2.19	2.86	1.61	1.4	4.47	5.07	8.63	3.07	13.43	2.78	7.95	5.99	4.08	12.66	1.762	6.934	6.692
TRINITY_DN100269_c4_g2	12.86	42.92	48.48	23.44	47.03	81.74	162.01	228.46	103.86	215.23	72.39	201.36	275.79	110.57	223.03	34.946	158.26	176.628
TRINITY_DN100269_c4_g3	1.6	1.94	2.84	1.65	0.49	0.4	0.1	0	0.14	0.39	0	0.12	0.48	0	0.18	1.704	0.206	0.156
TRINITY_DN100269_c5_g3	0.63	1.58	1.22	0.13	0.5	0.85	1.18	0.51	1.31	0.21	1.52	0.43	0.54	1.06	1	0.812	0.812	0.91
TRINITY_DN100269_c5_g5	1.31	1.7	4.15	1.49	1.2	1.82	0.65	3.33	1.89	1.84	1.09	2.29	5.01	1.08	1.64	1.97	1.906	2.222
TRINITY_DN100269_c5_g6	3.63	2.6	1.65	1.78	0.44	3.37	0	0	0.59	1.62	1.43	1.62	0	1.27	0.64	2.02	1.116	0.992
TRINITY_DN100269_c5_g7	12.11	13.98	2.26	0	8.71	4.17	0	0	0	4.22	5.16	3.98	0	2.65	0	7.412	1.678	2.358
TRINITY_DN10026_c0_g1	0.47	0.47	0.91	0.51	0.92	0	0.69	0	0	0	0	0	0.8	0	1.13	0.656	0.138	0.386
TRINITY_DN100270_c0_g1	41.92	12.62	11.49	29.51	13.06	39.14	11.25	9.63	18.45	12.58	25.51	6.41	6.08	18.14	8.18	21.72	18.21	12.864
TRINITY_DN100270_c0_g2	0	0.11	4.71	0	6.58	0	0	0	0	8.93	0.15	1.64	0	0	0	2.28	1.786	0.358
TRINITY_DN100270_c1_g1	43.69	19.23	21.79	35.61	24.63	32.99	16.74	16.54	26.53	19.42	38.96	19.45	17.94	26.7	21.84	28.99	22.444	24.978
TRINITY_DN100270_c2_g1	37.42	22.76	23.32	35.42	20.6	33.79	19.68	20.65	33.07	18.46	32.49	18.89	21.19	26.54	21.5	27.904	25.13	24.122
TRINITY_DN100270_c2_g2	9.62	1.7	0.43	5.54	1.98	8.99	0	2.09	5.94	0.19	4.26	1.03	1.34	4.16	2.55	3.854	3.442	2.668
TRINITY_DN100271_c0_g1	6.28	9.26	7.72	6.05	5.98	6.56	5.73	5.2	5.18	6.54	5.06	8.94	4.93	6.63	4.07	7.058	5.842	5.926
TRINITY_DN100271_c0_g2	0	4.9	0	5.64	6.41	6.67	0	0	0	0	0	0	0	0	0	3.39	1.334	0
TRINITY_DN100272_c1_g1	0.82	0.09	0	0.59	1.56	0.51	0.32	0.37	3.77	0.71	1.22	0.27	0.09	1.47	0.33	0.612	1.136	0.676
TRINITY_DN100272_c1_g2	9.43	1.95	1.55	3.35	3.34	3.88	0.55	3.39	3.32	1.53	1.34	0.51	0.97	0	0	3.924	2.534	0.564
TRINITY_DN100272_c1_g3	0	0.38	0.81	1.07	0	0.68	0.54	0.52	0.41	0	0	1.01	0	0	0	0.452	0.43	0.202
TRINITY_DN100272_c2_g1	0	0	0	0	0	0	0	0	0	0	0	0	14.21	0	0	0	0	2.842
TRINITY_DN100272_c2_g3	1.48	0.81	0.32	0	3.18	0.3	0	0.56	0	0.12	0.37	0.42	0	0.49	0	1.158	0.196	0.256
TRINITY_DN100272_c2_g5	0.65	0	0.22	0.48	0.19	0	0	0.35	0.7	1.32	0	0.68	0	0.71	0.51	0.308	0.474	0.38
TRINITY_DN100272_c2_g6	0.43	1.15	1.06	0.24	0	0	0	0.65	0.72	0.22	0	0	0.21	0.53	0	0.576	0.318	0.148
TRINITY_DN100272_c2_g7	3.36	0.67	1.05	0	0.78	0.94	3.23	0	2.31	2.06	0.94	3.06	0	2.49	0	1.172	1.708	1.298
TRINITY_DN100272_c2_g8	0	0	0	0	0	0	0	0	0	0	0	0	0	0	0	0	0	0
TRINITY_DN100273_c0_g1	0.85	2.76	1.54	0.38	0.46	0.15	0.19	0.91	0.76	0.4	2.08	0.83	1.9	1.61	0.2	1.198	0.482	1.324
TRINITY_DN100273_c1_g1	20.62	22.52	20.85	23	20.34	18.36	18.12	19.44	21.37	20.42	18.06	19.66	16.1	21.62	10.64	21.466	19.542	17.216
TRINITY_DN100274_c0_g2	0.91	0.17	0.55	1.25	1.14	0.5	0.68	0.57	0.04	0.98	0.98	0.5	0.92	1.42	0.41	0.804	0.554	0.846
TRINITY_DN100275_c0_g2	0	0	0	0	2.21	4.44	0	0	0	0	16.27	0	0	0	0	0.442	0.888	3.254
TRINITY_DN100275_c0_g3	9.65	9.2	6.42	11.15	6.59	7.28	5.43	5.65	7.64	4.01	8.18	3.63	5.31	6.64	2.74	8.602	6.002	5.3
TRINITY_DN100275_c0_g5	0	3.76	0	0	0	1.99	0	0	0	0	0	0	0	0	0	0.752	0.398	0
TRINITY_DN100275_c1_g1	2.63	1.32	1.08	2.77	1.7	4.27	1.32	0.78	2.47	1.03	2.69	0.91	1.44	2.51	2.06	1.9	1.974	1.922
TRINITY_DN100276_c0_g1	5.32	9.88	3.02	22.56	1.86	0	0	7.39	0	5.6	0	5.23	2.74	6.99	0	8.528	2.598	2.992
TRINITY_DN100276_c1_g1	0	0.1	0.3	0.23	0.4	1.24	0.73	2.58	0.92	3.41	0.36	1.4	1.63	0.74	0.55	0.206	1.776	0.936
TRINITY_DN100276_c2_g1	2.12	7.4	2.73	6.08	1.8	0.42	1.04	1.66	6.56	4.68	4.24	0	2.56	8.23	1.68	4.026	2.872	3.342
TRINITY_DN100276_c3_g1	46.9	47.52	56.05	46.12	45.58	34.02	31.27	26.76	27.66	30.42	27.07	29.13	31.07	27.74	31.8	48.434	30.026	29.362
TRINITY_DN100276_c4_g1	0	2.9	2.64	0	0	0	1.02	0	0	0	6.43	2.16	0	0	12.94	1.108	0.204	4.306
TRINITY_DN100276_c4_g2	17.05	17.26	20.27	11.8	12.62	14.23	13.15	24.21	8.21	8.67	17.13	13	16.88	8.56	10.09	15.8	13.694	13.132
TRINITY_DN100276_c5_g1	36.32	27.77	38.26	27.27	31.58	23.82	17.82	30.39	19.14	16.3	34.79	21.93	33.18	14.54	17.49	32.24	21.494	24.386
TRINITY_DN100276_c5_g2	33.93	33.08	32.91	29.59	26.09	26.05	22.69	39.94	24.22	20.39	33.94	26.1	32.24	20.36	16.04	31.12	26.658	25.736
TRINITY_DN100276_c5_g3	1.04	2.3	2.65	2.08	2.08	5.27	4.47	5.91	3.79	5.08	4.69	4.79	3.62	5.42	3.79	2.03	4.904	4.462
TRINITY_DN100277_c0_g1	1.95	3.52	3.3	2.29	2.42	3.55	1.31	2.11	2.12	1.48	3.17	0.92	2.71	2.45	0.98	2.696	2.114	2.046
TRINITY_DN100277_c1_g1	232.85	277.29	226.04	223.89	206.23	186.3	171.96	171.31	159.76	170.04	208.21	174.03	179.9	163.73	174.38	233.26	171.874	180.05
TRINITY_DN100277_c1_g2	1.39	3.31	2.87	2.62	2.53	1.38	1.41	2.08	1.98	1.81	2.36	0.81	2	2.23	1.06	2.544	1.732	1.692
TRINITY_DN100278_c0_g1	37.14	5.54	8.05	0.56	18.17	6.09	0.93	6.73	0	10.35	3.48	16.47	19.82	0	2.81	13.892	4.82	8.516
TRINITY_DN100278_c1_g1	61.99	69.62	75.56	66.67	66.21	62.15	48.5	37.87	45.28	50.24	86.83	58.5	82.81	62.84	80.22	68.01	48.808	74.24
TRINITY_DN100278_c2_g1	10.68	10.65	20.3	10.88	10.52	1.15	1.62	3.35	2.57	1.2	3	0.92	6.54	5.18	5.95	12.606	1.978	4.318
TRINITY_DN100278_c2_g2	15.3	15.08	30.06	14.56	15.48	2.26	0.88	1.11	3.69	0	5.71	0	8.49	8.97	10.87	18.096	1.588	6.808
TRINITY_DN100279_c0_g1	2.62	4.13	3.97	4.14	2.19	1.54	3.22	2.16	2.69	2.7	2.41	1.35	1.69	1.47	3.03	3.41	2.462	1.99
TRINITY_DN100279_c1_g1	18.46	13.52	7.21	22	16.23	16.98	12.64	10.14	12	16.31	19.04	13.99	13.48	10.37	19.37	15.484	13.614	15.25
TRINITY_DN100279_c2_g1	0.69	2.54	3.09	2.71	1.36	1.02	5.67	5.09	1.23	3.05	3.79	2.03	5.29	3.69	1.61	2.078	3.212	3.282
TRINITY_DN100279_c2_g2	0	0	0	0	0	0	0	0	0	0	0	0	0	1.73	0	0	0	0.346
TRINITY_DN100279_c2_g3	1.11	0.09	0.52	1.13	0.46	2.4	0.77	0.33	0.8	0.14	2.32	0.78	0.2	1.44	0.55	0.662	0.888	1.058
TRINITY_DN100279_c3_g1	8.39	7.15	8.18	6.38	8.46	11.28	9.3	13.33	7.4	11.04	8.11	7.31	10.02	7.75	9.37	7.712	10.47	8.512
TRINITY_DN100279_c4_g2	30.36	36.29	37.73	29.12	33.43	35.88	41.03	47.23	35.33	33.33	28.48	35.56	35.82	30.14	34.31	33.386	38.56	32.862
TRINITY_DN100279_c4_g3	0	0.61	0.43	0	0.64	0.11	0.35	0.61	0	0.31	0	0	0.17	0.33	0	0.336	0.276	0.1
TRINITY_DN100279_c4_g4	1.46	1.54	2.46	1.89	2.04	1.2	1.25	1.52	1.9	1	0.48	1.23	1.17	1.46	0.56	1.878	1.374	0.98
TRINITY_DN100279_c4_g5	0	1.14	1.17	0	0	0	1.43	0	2.23	0	0	0	2.37	0	0	0.462	0.732	0.474
TRINITY_DN100279_c4_g6	3.9	0	0	0	1.44	0.64	0	0	0	1.02	0.93	0	0.57	0	0	1.068	0.332	0.3
TRINITY_DN10027_c0_g1	0	0	0	0	1.24	1.08	0	0	0	0	0.69	0	0	0	0	0.248	0.216	0.138
TRINITY_DN100280_c0_g1	9.57	17.69	10.44	11.17	9.28	5.96	9.94	12.04	9.03	7.43	8.01	9.01	11.41	9.11	7.12	11.63	8.88	8.932
TRINITY_DN100280_c1_g1	10.46	15.39	13.92	12.4	13.19	6.75	10.11	9.86	9.59	9.6	8.46	10.78	10.52	11.47	7.84	13.072	9.182	9.814
TRINITY_DN100280_c1_g2	2.07	2.25	2.35	2.23	2.23	2.06	0.41	0	3.84	2.05	1.16	1.8	1.27	1.1	0.58	2.226	1.672	1.182
TRINITY_DN100281_c0_g1	1.51	0	0	0	0	0	0	0	0	0	0	0	1.42	0	0	0.302	0	0.284
TRINITY_DN100281_c1_g1	0	0	0	0	0	0	0	0	0.73	2	0	0	0	0.42	0	0	0.546	0.084
TRINITY_DN100281_c1_g2	4.51	0	0	0	0	2.4	0	0	0	0	0	0	0	0	0	0.902	0.48	0
TRINITY_DN100281_c1_g3	1.28	0	0.93	0.92	0	0.18	0.26	0	0	0	0	0	0	0.27	0.27	0.626	0.088	0.108
TRINITY_DN100281_c1_g4	0.46	0.9	0	1.02	1.43	0.44	0.77	0.31	0.25	0.93	1.9	0	0.23	0.26	0.81	0.762	0.54	0.64
TRINITY_DN100281_c2_g1	9	6.09	8.99	6.93	8.39	3.74	2.72	4.49	3.33	1.91	3.4	2.69	4.57	2.98	2.8	7.88	3.238	3.288
TRINITY_DN100281_c3_g1	0	0	0	0	0	0	0	0	0	0	0	4.6	4.28	0	0	0	0	1.776
TRINITY_DN100281_c3_g2	0	0.34	0	3.8	0	0	0	0	0	0	1.34	0	0	0	0	0.828	0	0.268
TRINITY_DN100281_c3_g3	2.09	0	1.13	2.37	1.62	0.73	0	1.44	1.22	1.08	3.67	3.14	1.98	0	0	1.442	0.894	1.758
TRINITY_DN100281_c3_g4	4.26	3.49	2.9	3.58	2.46	2.8	3.54	4.34	3.5	6.89	2.91	5.13	3.5	4.2	2.98	3.338	4.214	3.744
TRINITY_DN100281_c3_g5	0	0.37	0	0.16	0.14	0	0	0.2	0	0	0	0	0.45	0	0	0.134	0.04	0.09
TRINITY_DN100281_c3_g6	7.63	6.04	9	7.72	7.7	5.77	5.2	7.74	5.19	5.07	7.84	7.22	5.92	5.19	5.77	7.618	5.794	6.388
TRINITY_DN100281_c3_g7	81.35	65.66	66.69	77.81	71.08	72	49.96	47.78	62.26	54.19	57.36	45.78	52.08	57.44	41.1	72.518	57.238	50.752
TRINITY_DN100282_c0_g1	0	0	0	0	0	0	6.1	0	1.69	1.48	0	0	0	0	0	0	1.854	0
TRINITY_DN100282_c1_g1	1.66	0.81	1.67	0.92	2.67	0.2	1.23	0.37	2.39	1.12	0.51	0.29	1.64	0.64	0.33	1.546	1.062	0.682
TRINITY_DN100282_c2_g1	0	0	0	0	0.22	0	0	0	0.8	0	0.68	0.52	0.25	0.57	0	0.044	0.16	0.404
TRINITY_DN100282_c2_g2	0.46	0	0.47	0	0	0	0	0	0	0.93	0	0	0.45	1.09	0.55	0.186	0.186	0.418
TRINITY_DN100282_c2_g3	13.81	18.61	14.23	17.48	16.6	10.38	11.3	10.54	11.62	10.92	9.19	12.33	10.93	12.33	9.98	16.146	10.952	10.952
TRINITY_DN100282_c2_g4	289.52	573.96	542.41	468.93	452.17	303.63	520.2	547.28	445.43	403.79	398.12	492.04	488.66	415.46	561.88	465.398	444.066	471.232
TRINITY_DN100282_c2_g5	4.89	12.06	22.7	15.24	5.6	14.43	17.09	11.82	11.5	5.08	7.46	17.1	25.36	4.66	10.62	12.098	11.984	13.04
TRINITY_DN100282_c2_g6	1.36	3.54	2.52	3.74	10.61	3.99	1.73	0.75	3.11	7.93	0.09	0.05	3.22	2.16	0.38	4.354	3.502	1.18
TRINITY_DN100283_c0_g1	1.13	2.38	1.02	0.39	2.95	4.03	7.1	5.75	5.3	7.4	5.92	7.01	5.39	4.6	6.46	1.574	5.916	5.876
TRINITY_DN100283_c0_g2	4.92	0	11.46	22.55	3.21	10	0	6.85	0	0	4.03	0	8.85	20.34	25.24	8.428	3.37	11.692
TRINITY_DN100283_c0_g3	12.85	17.33	16.77	18.57	9.15	6.28	24.74	8.23	29.71	21.6	13.31	14.23	18.97	13.67	0.04	14.934	18.112	12.044
TRINITY_DN100283_c0_g4	5.65	7.16	6.5	6.51	6.25	5.06	5.02	4.85	5.88	5.83	5.48	5.52	5.44	6.51	5.12	6.414	5.328	5.614
TRINITY_DN100283_c0_g5	4.43	4.81	1.87	5.13	3.54	2.28	2.57	2.47	3.64	3.3	3.38	3.42	4.07	2.79	3.62	3.956	2.852	3.456
TRINITY_DN100283_c0_g6	0	0	0.71	0.06	0.55	0.26	0.15	0.68	0.35	0.23	0.12	0.67	0.55	0.08	0.04	0.264	0.334	0.292
TRINITY_DN100284_c0_g1	7.03	5.44	8.47	3.5	4.31	5.67	4.07	4.16	4.28	4.06	4.09	3.53	5.13	5.13	2.7	5.75	4.448	4.116
TRINITY_DN100285_c0_g1	0	0	0	0	0	0	0	0	0	0	0	0	0	0	0	0	0	0
TRINITY_DN100285_c0_g2	0.34	0.16	0	0.7	0	0	0.38	0.78	0.75	0.42	0	0.64	0.6	0.16	0	0.24	0.466	0.28
TRINITY_DN100285_c0_g3	0	0	0	0	0	0	0	0	0	0	0	0	0	0	0	0	0	0
TRINITY_DN100285_c1_g2	73.6	85.72	96.02	79	93.24	85.62	93.32	97.44	95.29	93.91	66.15	78.74	78.58	80.04	52.68	85.516	93.116	71.238
TRINITY_DN100285_c1_g3	0.11	0.31	0.59	0.17	0.4	1.26	0.61	0.13	1.28	0.48	0.64	1.4	0.7	1.94	0.99	0.316	0.752	1.134
TRINITY_DN100285_c1_g4	3.75	5.11	5.08	3.25	4.58	4.25	6.55	6	3.48	3.42	4.53	7.44	6.21	6.56	3.41	4.354	4.74	5.63
TRINITY_DN100286_c0_g1	3.6	12.23	1.47	2.94	2.89	9.26	2.42	5.71	0.72	8.67	2.6	2.87	1.19	6.34	0	4.626	5.356	2.6
TRINITY_DN100286_c1_g1	0	0	0	0	0	0	0	0	0	0	0	0	0	0	0	0	0	0
TRINITY_DN100286_c1_g2	1.59	2.95	1.56	2.03	7.09	4.86	6.71	1.88	1.88	2.5	2.36	1.29	1.05	2.62	1.86	3.044	3.566	1.836
TRINITY_DN100286_c2_g2	1.74	3.67	1.34	2.06	1.4	1.6	1.33	2.45	1.1	1.99	2.32	2.34	1.92	1.56	0.77	2.042	1.694	1.782
TRINITY_DN100286_c2_g3	0	0	0.1	0	0.18	0	0	0	0	0	0	0	0	0	0	0.056	0	0
TRINITY_DN100287_c0_g1	0.75	0	0.8	0	0.61	0	0.82	0	0.86	1.55	0.67	0	0	0	0	0.432	0.646	0.134
TRINITY_DN100287_c1_g2	0	1.33	0.37	0	0.7	0.56	0.64	0.26	0.62	1.59	0.18	0.19	1.56	0.22	0.69	0.48	0.734	0.568
TRINITY_DN100287_c2_g1	0.46	1.45	1.11	0.95	0.67	1.64	1.25	1.14	0.52	0.99	0	0	0.98	0.56	0.43	0.928	1.108	0.394
TRINITY_DN100287_c3_g11	3.67	0	1.34	0	2.8	0	1.31	0	0	0	2.13	2.44	0	0	0	1.562	0.262	0.914
TRINITY_DN100287_c3_g15	0	1.22	1.89	0	1.63	0.45	0	0	0	0	0.71	0	1.56	0.71	0	0.948	0.09	0.596
TRINITY_DN100287_c3_g3	0.39	0	0	0	0	0.84	0	0	1.29	2.05	0	0	0	0	0	0.078	0.836	0
TRINITY_DN100287_c3_g4	8.11	1.14	0	1.31	0.89	1.61	0	0	0	0	1.01	0	0	0	0	2.29	0.322	0.202
TRINITY_DN100287_c3_g5	0.38	1.04	0.1	0.91	1.09	1.18	1.65	1.59	0.32	1.31	0.37	1.01	0.89	0.89	0.54	0.704	1.21	0.74
TRINITY_DN100287_c3_g6	1.07	0	0.56	0.6	0.45	0	0	0.73	0	0	0.48	0	0	0	1.29	0.536	0.146	0.354
TRINITY_DN100287_c3_g7	1.71	0	0	0	0	0	1.85	0	1.96	0	0.15	0	0	0	0	0.342	0.762	0.03
TRINITY_DN100287_c3_g9	0	0	0	0	0	0	0	0	0	0	0	0	0	0	0	0	0	0
TRINITY_DN100287_c4_g1	0	2.22	0.66	0.39	0.28	0	1.09	0.16	0	0	0	0	1.93	0	0	0.71	0.25	0.386
TRINITY_DN100287_c4_g3	0.71	1.07	0.26	0.19	0.24	0.83	0	0.97	0	0	0.49	1.03	0.86	1.16	0	0.494	0.36	0.708
TRINITY_DN100287_c4_g4	0.78	0.66	1.32	0.58	0.29	0.64	0.41	0.28	0.71	1.73	0.63	1.08	0	1.02	0.16	0.726	0.754	0.578
TRINITY_DN100287_c4_g6	0	0.56	0	0	0.75	0	0	0.39	0	1.17	0.73	0.59	0	0.67	0	0.262	0.312	0.398
TRINITY_DN100288_c0_g1	19.81	25.77	25.34	25.38	22.74	13.75	16.63	16.95	17.34	14.61	17.08	18.12	17.06	16.08	17.85	23.808	15.856	17.238
TRINITY_DN100289_c0_g1	0	0	0	0	0	0	0	0	0	0	0	0	0	0	0	0	0	0
TRINITY_DN100289_c1_g1	2.48	2.22	2.35	1.63	0.95	3.22	1.13	3.07	2.18	1.78	3.04	2.05	1.27	2.97	2.87	1.926	2.276	2.44
TRINITY_DN100289_c2_g1	2.44	1.96	2.59	5.74	2.58	2.15	2.64	4.55	0	2.89	1.3	1.77	5.23	0.66	1.01	3.062	2.446	1.994
TRINITY_DN100289_c3_g1	24.06	31.9	25.54	29.1	17.54	25.11	28.43	30.61	33.19	24.6	27.84	20.61	32.97	23.46	27.92	25.628	28.388	26.56
TRINITY_DN100289_c4_g1	2.65	5.34	4.01	4.3	6.28	5.03	6.01	1.52	5.15	2.01	5.5	6.88	8.28	5.59	1.42	4.516	3.944	5.534
TRINITY_DN100289_c4_g2	3.33	2.71	3.66	1.57	2.14	1.03	2.7	2.87	4.53	4.08	2.25	4.45	2.17	3.47	2.44	2.682	3.042	2.956
TRINITY_DN100290_c0_g1	0.88	0.41	0.39	0.22	0.51	0.1	0	0.39	0.17	0.3	1.21	0	0.26	0.67	0	0.482	0.192	0.428
TRINITY_DN100290_c0_g2	6.58	9.09	8.32	8.81	5.96	5.78	6.99	6.31	6.7	8.18	4.54	5.47	6.27	5.86	7.29	7.752	6.792	5.886
TRINITY_DN100291_c0_g1	0.58	1.61	1.17	1.4	0	0.41	0	0.98	0	1.64	0	0	0	1.03	0	0.952	0.606	0.206
TRINITY_DN100291_c0_g2	1.01	0.5	0.34	0.37	0.47	0.59	0.37	0.22	1.92	0.32	0.31	1.05	0	0.36	0.19	0.538	0.684	0.382
TRINITY_DN100291_c1_g1	19.18	31.4	26.25	24.61	26.1	19.26	22.64	22.4	24.39	24.43	24.15	21.82	20.04	22.53	11.56	25.508	22.624	20.02
TRINITY_DN100292_c0_g1	182.7	400.82	297.45	209.29	291.35	237.39	442.39	321.18	259.15	374.74	225.91	404.83	392.26	287.98	403.63	276.322	326.97	342.922
TRINITY_DN100293_c0_g1	5.86	9.15	7.78	6.82	8.69	5.08	4.25	6.45	5.65	7.39	4.11	5.12	6.22	4.13	3.67	7.66	5.764	4.65
TRINITY_DN100293_c1_g1	1.59	1.74	1.52	1.32	2.7	1.73	1.12	1.49	0.47	0.83	0.88	1.39	1.54	0.97	1.25	1.774	1.128	1.206
TRINITY_DN100293_c1_g2	1.77	1.31	1.91	1.6	1.1	0	1.53	0.85	1.8	0.38	0.83	1.53	1.45	1.66	2.29	1.538	0.912	1.552
TRINITY_DN100293_c1_g3	2.25	5.69	3.19	4.18	0.25	0	1.66	3.82	0.6	0	0.47	3.08	1.33	0	1.87	3.112	1.216	1.35
TRINITY_DN100293_c1_g5	0	0	0	0.4	0.62	0	0	0.97	0	2.56	0	0	0.7	0	0.86	0.204	0.706	0.312
TRINITY_DN100293_c1_g6	0	0	0	0	0	0	0.56	0	0	0	0	0	0	0	0	0	0.112	0
TRINITY_DN100293_c2_g1	5.86	9.18	6.51	7.46	7.09	5.26	4.06	3.23	4.52	4.77	3.49	4.25	4.06	3.75	2.81	7.22	4.368	3.672
TRINITY_DN100293_c2_g2	2.87	4.66	2.33	2.73	3.53	1.65	3.04	2.94	3.78	1.22	2.23	0.81	1.63	2.75	0	3.224	2.526	1.484
TRINITY_DN100293_c2_g3	0	2.07	0	0	0	0	0	10.05	0	0	0	0	0	0	0	0.414	2.01	0
TRINITY_DN100293_c2_g4	4.65	3.9	5.11	5.17	2.66	4.05	0.99	1.85	0.88	1.56	3.78	1.61	2.96	2.49	3.42	4.298	1.866	2.852
TRINITY_DN100294_c1_g1	5.99	22.31	8.68	0.67	4.27	3.45	13.71	7.99	8.26	8.83	0	5.03	11.94	7.99	10.32	8.384	8.448	7.056
TRINITY_DN100294_c2_g1	25.54	22.72	38.51	27.31	29.43	16.36	11.47	23.28	15.63	13.82	11.41	9.29	15.24	11.95	13.82	28.702	16.112	12.342
TRINITY_DN100294_c2_g2	53.3	86.09	122.75	78.09	80.21	39.08	51.66	95.27	46.45	48.44	43.2	40.25	64.7	38.95	65.74	84.088	56.18	50.568
TRINITY_DN100294_c2_g3	2.11	6.13	9.13	3.26	8.44	2.02	4.54	7.87	2.45	7.34	1.53	2.12	6.66	1.47	7.77	5.814	4.844	3.91
TRINITY_DN100295_c0_g1	281.51	175.26	243.09	232.75	281.66	55	87.47	173.69	108.3	91.52	2.88	3.33	8.86	1.67	5.85	242.854	103.196	4.518
TRINITY_DN100295_c1_g1	3.84	4.78	3.7	8.16	2.37	0	0	0	0.07	0	0	0	0	0	0	4.57	0.014	0
TRINITY_DN100295_c1_g2	7.25	2.2	2.03	4.16	3.09	0	0	0	0.03	0.03	0.07	0.07	0	0	0	3.746	0.012	0.028
TRINITY_DN100295_c1_g4	8.89	0.77	1.05	6	1.89	0.66	0.07	0	0.28	0.24	5.29	0.26	2.01	1.31	3.38	3.72	0.25	2.45
TRINITY_DN100296_c0_g1	1.02	0.59	0	1.74	0.21	0	0.66	0	0	0.21	0.81	0.4	0.35	0.22	0	0.712	0.174	0.356
TRINITY_DN100296_c1_g2	4.02	3.83	5.01	2.27	2.94	2.97	2.13	2.4	1.94	3.08	1.82	2.61	1.97	1.58	1.5	3.614	2.504	1.896
TRINITY_DN100296_c2_g1	8.34	7.25	9.97	7.31	7.8	4.97	5.15	9.06	7.28	5.7	4.47	5.65	5.98	6.93	5.28	8.134	6.432	5.662
TRINITY_DN100297_c0_g1	0.24	0.58	0.23	0.26	0	0.23	0	0	0	0.12	0.46	0.25	0.71	0.13	0	0.262	0.07	0.31
TRINITY_DN100297_c0_g2	6.69	8.99	8.84	6.86	8	9.46	8.07	10.03	8.68	10.81	7.28	7.81	7.49	6.87	6.7	7.876	9.41	7.23
TRINITY_DN100297_c0_g4	1.73	1.2	1.28	0.98	0	0	0	1.19	1.99	0	0.77	0	0	0	0	1.038	0.636	0.154
TRINITY_DN100298_c1_g1	4.26	2.88	5.19	2.23	1.87	4.91	2.6	0.26	4.89	7.13	5.38	5.13	3.21	7.12	2.43	3.286	3.958	4.654
TRINITY_DN100298_c2_g1	9.79	5.79	4.22	4.43	3.83	4.1	3.18	0	2.27	2.03	0.86	1.97	0.93	3.68	2.42	5.612	2.316	1.972
TRINITY_DN100298_c3_g1	3.34	1.06	0.76	1.64	1.13	1	0.51	0.12	0.88	0.15	0.17	0.29	1.1	0.61	0	1.586	0.532	0.434
TRINITY_DN100298_c4_g1	0	0	0	0	1.16	0	1.33	0	0	0	0	0	0	0	0	0.232	0.266	0
TRINITY_DN100298_c4_g2	5.25	8.72	10.32	6.32	8.43	6.02	8.39	15.13	8.84	8.56	8.89	8	9.22	9.62	6.69	7.808	9.388	8.484
TRINITY_DN100298_c4_g3	0	0	4.82	0	0	0	0	0	0	0	0	0	6.09	0	0	0.964	0	1.218
TRINITY_DN100298_c4_g4	12.14	6	5.42	6.05	8.19	5.32	5.61	4.46	4.98	4.39	6.41	4.75	5.61	5.72	6.12	7.56	4.952	5.722
TRINITY_DN100298_c4_g5	6.68	8.14	5.91	5.77	8.04	7.21	7.16	5.83	7.92	9.5	5.07	6.86	6.29	12.64	2.51	6.908	7.524	6.674
TRINITY_DN100298_c4_g7	6.01	9.43	8.07	9.3	5.36	5.93	9.67	6.12	7.48	6.52	7.85	7.88	5.14	8.51	1.67	7.634	7.144	6.21
TRINITY_DN100299_c0_g1	17.63	5.32	9.18	2.63	8.61	8.31	16.19	2.64	9.36	10.72	6.08	18.47	22.28	18.69	12.58	8.674	9.444	15.62
TRINITY_DN100299_c1_g1	2.65	3.96	2.57	3.53	4.52	3.35	3.35	1.98	4.8	3.18	3.07	0.1	2.5	4.59	3.03	3.446	3.332	2.658
TRINITY_DN100299_c2_g1	14.21	15.01	14.3	16.67	13.91	15.26	15.61	14.49	14.95	17.19	14.09	15.99	13.28	16.85	16	14.82	15.5	15.242
TRINITY_DN100299_c2_g2	8.35	7.43	12.15	7.94	7.07	7.72	6.9	5.59	10.7	10.65	2.68	6.46	6.78	6.01	8.6	8.588	8.312	6.106
TRINITY_DN100299_c2_g4	9.29	13.95	14.23	14.12	10.13	13.7	10.22	14.01	14.61	12.51	8.65	18.07	10.48	14.41	12.3	12.344	13.01	12.782
TRINITY_DN100299_c2_g5	18.92	27.2	21.05	29.3	25.21	18.98	29.34	11.91	26.82	12.56	22.14	49.41	8	20.08	12.92	24.336	19.922	22.51
TRINITY_DN100299_c2_g6	141.9	201.84	263.88	151.74	171.2	169.94	245.87	311.45	210.65	204.7	167.59	220.08	252.82	165.35	263.58	186.112	228.522	213.884
TRINITY_DN100300_c0_g1	0	0	0	4.47	0	0	4.1	0	4.87	16.5	3.23	0	0	0	0	0.894	5.094	0.646
TRINITY_DN100300_c0_g2	7.65	10.57	7.85	9.57	9.63	6.85	7.01	6.84	7.85	9.5	7.05	6.93	5.16	6.86	1.55	9.054	7.61	5.51
TRINITY_DN100300_c1_g1	21.86	22.75	20.16	22.59	24.15	19.46	19.83	19.59	19.21	22.24	18.86	20.54	19.41	19.17	15.89	22.302	20.066	18.774
TRINITY_DN100300_c2_g1	0.1	0.64	1.6	0.65	0	0	1.31	0	0	0	0	0	0.23	0.56	0.71	0.598	0.262	0.3
TRINITY_DN100300_c2_g2	6.48	14.75	10.85	8.15	8.23	6.99	9.99	7.83	9.02	9.26	7.28	9.98	7.18	10.35	1.97	9.692	8.618	7.352
TRINITY_DN100301_c0_g1	0.5	0	0.66	0.15	1.53	0.49	0.88	1.11	0.35	0.57	0.66	0	0.83	1.09	0	0.568	0.68	0.516
TRINITY_DN100301_c1_g2	0.44	0.84	0.67	0.34	0.42	0.66	0.42	0.86	0.71	0.48	0.55	0.89	0.71	0.54	0.73	0.542	0.626	0.684
TRINITY_DN100301_c1_g3	0	8.11	11.89	3.13	2.4	3.97	2.67	8.9	3.59	1.06	2.71	5.16	3.9	5.16	0	5.106	4.038	3.386
TRINITY_DN100301_c1_g4	4.72	0	0	0	0	0	0	0	0	0	2.06	0	0	0	0	0.944	0	0.412
TRINITY_DN100301_c1_g6	16.81	6.83	5.3	10.79	13.57	9.72	9.66	7.4	8.35	12.86	3.28	7.43	4.05	6.61	4.81	10.66	9.598	5.236
TRINITY_DN100301_c1_g7	65.06	75.08	59.62	51.87	53.94	62.43	46.23	55.54	58.61	74.69	52.84	54.07	50.36	69.07	18.82	61.114	59.5	49.032
TRINITY_DN100302_c0_g2	3.1	6.6	8.86	1.52	6.59	3.7	4.28	3.9	7.94	0	9.29	5.33	5.24	1.72	6.67	5.334	3.964	5.65
TRINITY_DN100302_c2_g1	35.11	28.15	41.53	39.6	46.06	19.68	8.72	14.12	8.28	17.85	17.72	9.89	10.68	11.97	14.02	38.09	13.73	12.856
TRINITY_DN100302_c3_g1	70.52	66.7	79.14	83.98	86.4	51.97	36.48	35.58	31.09	45.96	47.1	27.32	42.18	30.32	40.86	77.348	40.216	37.556
TRINITY_DN100302_c3_g2	14.5	15.29	18.19	13.31	17.01	19.75	18.69	20.33	20.05	16.07	17.25	14.72	17.91	15.42	18.87	15.66	18.978	16.834
TRINITY_DN100302_c3_g4	0.93	0.52	0.4	1.07	0.83	0.76	0.23	0.27	0	0	0	0.97	1.59	0	0.74	0.75	0.252	0.66
TRINITY_DN100302_c4_g1	0	0	1.1	0	0	0.7	0.71	0.64	0	0.25	0.44	0.4	0.79	1.26	0	0.22	0.46	0.578
TRINITY_DN100303_c0_g1	5.17	0.36	1.1	3.83	1.25	2.88	0.31	0.9	1.82	1.45	1.47	0.15	0.62	1.99	1.08	2.342	1.472	1.062
TRINITY_DN100303_c1_g1	40.63	11.31	12.23	23.35	21.53	16.6	4.39	6.68	18.46	10.59	17.54	5.4	7.01	16.45	8.86	21.81	11.344	11.052
TRINITY_DN100303_c1_g2	1.31	0	0.44	0.85	0	0.61	0	0	0.58	0.62	0.72	0	0.41	0.43	0.22	0.52	0.362	0.356
TRINITY_DN100303_c1_g3	40.16	9.45	12.61	27.78	13.57	17.5	7.22	7.14	17.56	10.71	16.19	7.42	9.01	16.23	11.27	20.714	12.026	12.024
TRINITY_DN100304_c1_g1	0	0	4.85	1.11	0.8	0	0	0.95	0	0	0.49	0	2.35	0	1.06	1.352	0.19	0.78
TRINITY_DN100304_c2_g1	1.68	0	0	0	0	0	0	0	0	1.75	0	0	0	0	0	0.336	0.35	0
TRINITY_DN100304_c3_g1	0.5	0.93	0	0.78	1	0.79	1.02	0.37	0.43	1.66	0.26	0.21	0.43	0.65	0.41	0.642	0.854	0.392
TRINITY_DN100304_c4_g1	0.41	0.78	0.6	0.42	0.38	0.18	0.32	0.13	0.08	0.63	0.17	0.17	0.24	0.26	0	0.518	0.268	0.168
TRINITY_DN100304_c5_g1	0.29	0.68	1.2	0.57	1.48	0.74	1.29	1.19	0.24	0.73	0.91	1.23	0.74	0.61	0.39	0.844	0.838	0.776
TRINITY_DN100304_c6_g1	3.97	5.23	5.08	3.6	2.78	3.75	2.7	3.67	2.96	3.81	1.55	2.85	3.23	3.7	2.91	4.132	3.378	2.848
TRINITY_DN100304_c6_g2	0	0.69	0.19	0.36	0.24	0.46	0.11	0	0	0.22	0	0.27	0	0.54	0.49	0.296	0.158	0.26
TRINITY_DN100305_c0_g1	0.81	0.28	0.72	0.27	0.21	1.23	0	0.02	0	0	0	0.5	0.24	0.34	0.28	0.458	0.25	0.272
TRINITY_DN100305_c1_g1	0.76	0.19	0.4	0.6	0.15	1.46	0.18	0.2	0.91	0.41	0.48	0.41	0.16	0.37	0.2	0.42	0.632	0.324
TRINITY_DN100305_c2_g1	7.04	7.63	6.4	4.33	5.03	4.5	4.73	4.74	3.02	3.46	5.35	3.44	3.97	3.65	2.83	6.086	4.09	3.848
TRINITY_DN100305_c2_g2	0.71	0.57	0.72	0.53	0.14	0.88	0	0	0	1.14	0.36	0.22	0.73	0.12	0	0.534	0.404	0.286
TRINITY_DN100306_c0_g1	8.97	3.98	4.67	8.18	6.39	5	2.5	2.29	4.53	2.34	3.65	1.79	2.4	2.3	1.71	6.438	3.332	2.37
TRINITY_DN100306_c1_g1	11.19	4.57	6.36	14.91	5.66	3.17	1.04	1.82	3.52	1.69	2.24	0.87	1.59	1.21	1.7	8.538	2.248	1.522
TRINITY_DN100306_c1_g3	14.02	6.48	8.59	13.66	6.79	3.04	2.33	2.56	2.34	2.45	2.61	2.14	1.98	2.35	2.4	9.908	2.544	2.296
TRINITY_DN100307_c0_g1	0	0	0	0	0	0	0	0	0	0	0	0	0	0	0	0	0	0
TRINITY_DN100307_c1_g1	0	0	0	0	1.77	3.47	0	0	18.59	2.66	2.13	0	0	0	0	0.354	4.944	0.426
TRINITY_DN100307_c1_g2	0.85	1.26	1.11	0.78	0.4	0.65	2.13	1.41	2.24	1.67	0.76	1.01	0.77	1.27	0.45	0.88	1.62	0.852
TRINITY_DN100307_c2_g1	3.81	5.51	5.07	4.2	3.19	5.39	5.83	3.65	5.5	5.15	3.44	4.63	3.85	5.3	2.99	4.356	5.104	4.042
TRINITY_DN100307_c2_g3	0	0	0	0	4.43	0	0	0	0	0	0	0	0	0	0	0.886	0	0
TRINITY_DN100308_c0_g2	0	0	0.71	0	0	0.06	0	0.32	0.77	0.48	0	0	0	0	0	0.142	0.326	0
TRINITY_DN100308_c1_g1	1.84	2.1	1.52	2.37	1.64	0.13	0.22	0.26	0.1	0.3	0	0.02	0	0.11	0.05	1.894	0.202	0.036
TRINITY_DN100308_c1_g2	5.8	5.03	4.64	6.66	4.08	2.49	1.7	1.45	3.41	1.57	2.6	3.05	2.22	2.1	2.65	5.242	2.124	2.524
TRINITY_DN100308_c1_g3	0	0	0	0	0	0	0	0	0	2.39	0	0	0	0	0	0	0.478	0
TRINITY_DN100308_c1_g4	13.01	14.18	11.87	9.47	13	8.62	5.16	5.72	7.33	6.48	6.79	6.81	4.86	6	6.22	12.306	6.662	6.136
TRINITY_DN100309_c0_g1	9.45	10.67	8.89	9.99	8.38	8.85	7.44	7.38	8.06	7.39	7.25	7.55	8.03	7.01	7.07	9.476	7.824	7.382
TRINITY_DN100309_c0_g2	2.7	2.41	2.52	2.31	1.92	1.21	1.71	2.77	1.11	2	3.46	0	2.8	0	2.3	2.372	1.76	1.712
TRINITY_DN100310_c0_g1	0	0	0	0	0	0	0	0	0	0	0	0	0	0	0	0	0	0
TRINITY_DN100310_c0_g2	8.06	7.21	6.72	9.65	5.97	6.97	4.86	6.24	7.94	6.04	5.34	3.01	4.73	4.97	5.31	7.522	6.41	4.672
TRINITY_DN100311_c0_g1	0.38	0.37	0.39	0	0.33	0.81	0	0	0.42	3.09	0	0.39	0	0	1.36	0.294	0.864	0.35
TRINITY_DN100311_c1_g4	0	1.21	1.57	0	1.35	0.89	0.34	0.83	0.34	0.63	1.41	1.6	0.3	0.72	0	0.826	0.606	0.806
TRINITY_DN100311_c1_g5	0.33	1	1.73	0.76	1.38	0.92	0.65	1.54	0.69	1.91	2.15	3.1	0.95	2.31	0.15	1.04	1.142	1.732
TRINITY_DN100311_c2_g1	61.08	52.25	45.3	49	50.18	49.1	40.68	51.34	47.73	55.8	40.69	50.47	50.26	52.41	39.69	51.562	48.93	46.704
TRINITY_DN100311_c3_g1	21.02	14.89	16.02	11.79	19.37	19.2	20.43	16.61	17.66	15.06	17.54	17.26	14.42	20.55	18.22	16.618	17.792	17.598
TRINITY_DN100311_c3_g2	27.2	30.16	31.15	44.29	30.07	45.64	25.41	29.41	26.19	29.52	40.5	28.83	24.5	25.68	19.31	32.574	31.234	27.764
TRINITY_DN100311_c3_g3	0	0	0	0	0	1.82	1.02	0.3	0.24	0.69	0	0	0	0	0	0	0.814	0
TRINITY_DN100311_c4_g1	10.67	7.63	2.86	0	5.48	3.65	5.64	0	0	0	2.25	0	1.6	0	10.14	5.328	1.858	2.798
TRINITY_DN100312_c0_g2	0.85	1.23	0.5	0.79	1.3	1.83	0.75	1.02	0.72	2.19	0	1.13	0.53	0.95	0.64	0.934	1.302	0.65
TRINITY_DN100312_c0_g3	3.9	0	0	0	0	2.66	4.1	0	0	0	0	0	0	0	0	0.78	1.352	0
TRINITY_DN100312_c1_g1	2.6	2.14	2.37	2.54	2.41	1.74	1.78	2.14	1.58	1.58	1.62	1.83	1.56	2.23	1.91	2.412	1.764	1.83
TRINITY_DN100312_c2_g1	0	0	0	0.28	0.24	0.57	0	0	0.35	0	0	0	0	0	0	0.104	0.184	0
TRINITY_DN100312_c2_g3	3.5	4.02	4.35	4.34	2.69	2.17	2.17	2.67	2.64	1.89	2.23	3.47	2.89	2.41	3.03	3.78	2.308	2.806
TRINITY_DN100312_c3_g1	0.23	0.34	0.32	0.45	0	0	0.45	0.36	0.61	0	0.93	0	0.21	0.2	0	0.268	0.284	0.268
TRINITY_DN100312_c4_g1	0.32	0.64	0.88	0.46	0.31	0.05	0.39	0.49	0	0.49	0.51	0.64	0.54	0.35	0.24	0.522	0.284	0.456
TRINITY_DN100313_c0_g1	2.79	0	0	0	0	0	0	1.93	0	0	0	0	1.31	0	0	0.558	0.386	0.262
TRINITY_DN100313_c1_g1	2.9	1.3	1.33	2.64	1.22	2.82	1.46	1.91	1.71	2.64	2.62	1.14	2.2	4.42	3.1	1.878	2.108	2.696
TRINITY_DN100313_c2_g1	2.59	4.88	4.9	4.68	3.96	2.42	1.82	3.73	5.16	3.65	4.69	2.49	3.33	3.3	1.87	4.202	3.356	3.136
TRINITY_DN100313_c3_g1	0	0	0	0	2.76	0	0	0	0	0	0	0	0	11.37	0	0.552	0	2.274
TRINITY_DN100313_c3_g2	13.49	10.73	9.48	6.63	8.13	11.8	6.67	11.24	11.37	11.11	9.9	8.64	9.98	11.01	6.6	9.692	10.438	9.226
TRINITY_DN100313_c4_g1	19.12	26.64	22.95	23.09	20.51	22.87	20.13	26.76	20.14	19.85	21.34	28.99	20.09	25.86	15.29	22.462	21.95	22.314
TRINITY_DN100313_c4_g2	0.69	0.68	0	0	0.3	0	0.38	0	0	0	0.63	0	0	0	0	0.334	0.076	0.126
TRINITY_DN100313_c4_g3	6.06	3.87	4.63	4.89	11	2.84	6.58	0	0.99	1.38	5.78	3.48	2.48	8.22	1.06	6.09	2.358	4.204
TRINITY_DN100313_c4_g4	0.35	0.41	0.34	0.08	0.26	0.31	0.24	0.27	0.22	0.42	0.64	0.59	0.69	0.54	0.4	0.288	0.292	0.572
TRINITY_DN100314_c1_g1	2.12	2.65	3.03	1.8	0.97	1.97	1.88	1.24	3.83	1.36	1.39	1.62	1.92	1.37	0.94	2.114	2.056	1.448
TRINITY_DN100314_c1_g3	0	0	0	0	0	0	0	0	0	0	0	0	0	0	0	0	0	0
TRINITY_DN100314_c1_g6	7.15	13.87	6.48	9.94	11.3	9.88	15.27	9.82	7.8	17.49	5.56	13.15	8.81	12.45	4.6	9.748	12.052	8.914
TRINITY_DN100314_c1_g7	0.1	1.17	1.67	0.84	0.74	1.12	1.85	0.3	0.54	1.23	0	1.46	0	0.6	1.1	0.904	1.008	0.632
TRINITY_DN100314_c1_g8	1.13	1.92	1.37	0	0.25	0	0.43	0	0.13	0.8	1.28	0.4	1.02	0	0.18	0.934	0.272	0.576
TRINITY_DN100315_c0_g1	3.79	6.29	6.49	4.69	5.95	2.6	3.51	4.87	4.29	4.09	3.31	4.11	5.1	4.65	2.78	5.442	3.872	3.99
TRINITY_DN100315_c0_g2	0.38	0	0.82	0.1	0.6	0.21	0.63	0	0.49	0.38	0.52	0.1	0.47	0.31	0.32	0.38	0.342	0.344
TRINITY_DN100315_c1_g1	0	0.55	0	0	0	0	0	1.1	0	0	0	0	0	0	0	0.11	0.22	0
TRINITY_DN100315_c1_g2	3.91	5.01	3.98	5.29	4.8	2.96	3.02	3.34	2.93	3.35	3.32	2.36	3.79	2.47	2.32	4.598	3.12	2.852
TRINITY_DN100315_c1_g3	1.55	0.21	0.57	0	0	0.11	0.4	0	0.78	0	0.22	0	0	0	0	0.466	0.258	0.044
TRINITY_DN100316_c1_g1	25.9	39.88	32.7	37.9	41.74	115.87	102.28	150.06	84.6	105.12	94.94	75.62	87.93	102.68	71.76	35.624	111.586	86.586
TRINITY_DN100316_c1_g2	583.87	615.77	786.45	426.73	647.82	362.86	309.05	315.45	257.21	485.16	229.16	303.06	323.31	149.48	333.84	612.128	345.946	267.77
TRINITY_DN100316_c2_g2	0.87	0.92	0	0.43	1.01	1.34	1.41	0.92	1.05	2.39	1.69	0.69	0.99	0.67	0.31	0.646	1.422	0.87
TRINITY_DN100316_c2_g3	0.46	0.74	0.65	0.56	1.31	1.46	0.84	0.34	2.72	0.36	0.69	0.26	0.25	1.17	1.79	0.744	1.144	0.832
TRINITY_DN100316_c3_g1	8.65	11.13	9.57	8.82	9.14	6.81	8.73	8.08	7.09	9.27	7.59	8.51	6.84	7.36	9.57	9.462	7.996	7.974
TRINITY_DN100316_c4_g1	1.69	0.97	0.14	1.67	0.63	0	0	0	1.28	0	0	2.71	1.78	1.07	1.99	1.02	0.256	1.51
TRINITY_DN100316_c4_g2	0.39	0.96	1.5	1.69	2.05	1.45	1.01	1.22	0.39	0.94	1.15	0.87	0.77	0.31	0.88	1.318	1.002	0.796
TRINITY_DN100316_c4_g3	6.36	8.14	7.55	6.72	5.6	5.71	6.22	8.87	6.68	5.39	6.66	6.4	7.78	7.2	6.31	6.874	6.574	6.87
TRINITY_DN100317_c0_g1	1.5	0.74	0	0	0	0	0	0	0	0	0	0	0	2.78	1.84	0.448	0	0.924
TRINITY_DN100317_c1_g1	0	0.35	0.68	0.27	0.15	0.41	0.94	0.82	0	0	0.73	0.33	0.56	0.72	0.92	0.29	0.434	0.652
TRINITY_DN100317_c2_g1	0.42	0.73	0.39	0.51	0.64	0.78	0.33	1.25	0.3	0.99	0.86	0.55	0.27	0.8	0	0.538	0.73	0.496
TRINITY_DN100317_c3_g1	0.95	0.26	1.14	0.94	0.89	0.52	0.46	0.49	0.62	0.29	0.28	0.46	0.39	0.41	0.25	0.836	0.476	0.358
TRINITY_DN100317_c3_g2	0.71	0.42	0.5	0	0.41	0.54	0.54	0.53	0	0.18	0.71	0	0.61	0.53	0.23	0.408	0.358	0.416
TRINITY_DN100317_c3_g3	2.41	1.09	4.17	2.66	4.49	1.17	0.61	6.37	2.14	2.6	0.88	1.19	1.95	1.17	0.92	2.964	2.578	1.222
TRINITY_DN100317_c3_g4	0.88	0	0.39	0.41	0.12	1.1	0	0.54	0.1	0.38	0.52	0.1	0.29	0.15	0	0.36	0.424	0.212
TRINITY_DN100318_c0_g1	2.3	1.85	1.91	2.24	2.87	1.67	1.62	1.77	1.97	1.76	1.01	0.99	0.95	0.9	1.03	2.234	1.758	0.976
TRINITY_DN100318_c0_g2	3.77	4.54	4.91	6.6	4.68	3.26	3.96	2.81	4.01	5.16	2.25	2.7	2.44	2.94	1.76	4.9	3.84	2.418
TRINITY_DN100318_c1_g1	2.77	2.64	2.65	2.72	2.82	2.06	1.95	1.61	3	2.19	1.33	2.2	1.23	1.12	0.54	2.72	2.162	1.284
TRINITY_DN100319_c0_g1	34.08	31.98	32.22	38.59	39.09	42.83	13.82	21.24	39.83	39.87	32.72	17.61	29.14	19.41	25.85	35.192	31.518	24.946
TRINITY_DN100319_c0_g2	22.79	16.37	16.01	19.66	18.58	23.17	12.99	14.84	17.55	15.45	18.99	13.61	14.89	20.56	15.83	18.682	16.8	16.776
TRINITY_DN100319_c0_g3	11.86	2.6	7.22	10.46	18.94	11.87	5.65	3.64	6.23	15.06	16.02	3.94	13.62	18.48	16.38	10.216	8.49	13.688
TRINITY_DN100319_c0_g5	0.36	1.61	1.26	0.34	0.22	0	0	0.93	0.25	0.31	0.31	0.62	0.83	0.67	0	0.758	0.298	0.486
TRINITY_DN100320_c0_g1	9.76	12.85	8.2	11.34	8.93	15.03	18.56	14.49	18.03	19.09	15.05	18.4	17.28	23.11	20.65	10.216	17.04	18.898
TRINITY_DN100320_c0_g3	1.7	1.68	1.19	0.64	0.52	1.41	0.62	0.78	0	1.75	2.97	1.16	1.1	2.07	0	1.146	0.912	1.46
TRINITY_DN100320_c0_g5	0	1.23	0.38	0.86	0.6	0	0	0	2.6	0.96	0	0	1.83	0	0.38	0.614	0.712	0.442
TRINITY_DN100320_c1_g1	11.07	6.06	12.38	13.45	9.54	4.6	8.68	18.9	13.53	9.71	8.71	9.61	7.74	9.27	13.99	10.5	11.084	9.864
TRINITY_DN100320_c1_g2	11	13.7	17.71	11.68	14.29	5.5	5.55	7.26	5.5	4.48	10.48	8.34	10.11	6.77	10.23	13.676	5.658	9.186
TRINITY_DN100320_c1_g3	0	0	0	0	0	0	0	0	0	0	9.91	0	0	0	0	0	0	1.982
TRINITY_DN100320_c2_g1	0	0	0	0	0	0	0	0	0	0	0	0.36	0	0	0	0	0	0.072
TRINITY_DN100320_c3_g1	0	0	0	0	2.63	4.54	0	0	0	0	4.33	0	4.01	0	0	0.526	0.908	1.668
TRINITY_DN100321_c1_g1	0	0.48	0.49	0.32	0	0.24	0	0.38	0	0	0.54	0	0.98	0.99	0	0.258	0.124	0.502
TRINITY_DN100321_c2_g1	0	1.01	3.39	0.64	0	0	0	0	0	3.22	0	0.84	0	1.52	1.96	1.008	0.644	0.864
TRINITY_DN100321_c3_g1	8.39	11.96	9.6	10.29	9.95	9.45	9.85	8.95	9.2	10.7	9.55	9.54	8.83	9.56	9.19	10.038	9.63	9.334
TRINITY_DN100321_c3_g2	7.85	8	8.07	8.98	9.05	7.23	9.36	7.9	7.45	8.17	7.6	6.99	8.8	9.59	8.4	8.39	8.022	8.276
TRINITY_DN100321_c3_g3	0.57	0	1.2	0	0.48	0.41	0	0	0	0.59	0.52	0.59	2.79	0.7	0	0.45	0.2	0.92
TRINITY_DN100321_c3_g4	0.32	0.58	0	0.47	0.2	0	0	0.64	0.22	0.37	0.51	0.17	0.13	0.26	0.13	0.314	0.246	0.24
TRINITY_DN100321_c4_g1	0	0	0	0	0	0	1.1	0	1.68	1.03	0	0.51	0	1.21	0.61	0	0.762	0.466
TRINITY_DN100322_c0_g2	2.17	10.74	2.44	7.41	1.55	2.98	6.91	0	10.55	0	3.69	6.42	2	11.43	0	4.862	4.088	4.708
TRINITY_DN100322_c1_g1	6.09	5.73	3.93	6.13	6.67	10.98	9.19	5.75	7.18	9.78	11.57	11.7	8.33	10.12	10.48	5.71	8.576	10.44
TRINITY_DN100322_c1_g2	0	0	0	3.37	3.03	2.24	0	1.66	2.74	4.84	5.65	0	0	2.17	4.88	1.28	2.296	2.54
TRINITY_DN100322_c2_g1	2.82	1.35	1.22	0.7	0.49	1.75	0.24	1.58	0.55	0.74	0.44	1.5	0.43	0.61	0.19	1.316	0.972	0.634
TRINITY_DN100322_c3_g1	4.78	6.87	5.03	4.55	4.86	7.2	9.35	6.2	6.57	5.45	10.95	10.97	6.49	12.35	7.77	5.218	6.954	9.706
TRINITY_DN100322_c3_g3	0.69	0.91	0.89	0.51	0.2	0	0.26	0.62	0	0	0.85	1.39	0.62	1.33	0.82	0.64	0.176	1.002
TRINITY_DN100322_c3_g5	9.69	9.27	10.47	10.13	9.55	11.81	5.9	6.5	8.38	9.14	10.38	8.41	8.34	8.08	6.22	9.822	8.346	8.286
TRINITY_DN100322_c3_g6	0	0.87	0.73	0	1.01	0	1.42	0.28	0.69	0.52	0.3	0	0.41	0	0	0.522	0.582	0.142
TRINITY_DN100322_c3_g7	6.1	8.82	5.55	6.29	6.44	5.87	4.73	2.55	6.41	7.03	4.32	7.49	3.78	5.62	2.57	6.64	5.318	4.756
TRINITY_DN100322_c3_g8	7.6	0	0	4.35	0	0.88	6.51	0	6.77	8.54	0	10.1	0	7.75	11.39	2.39	4.54	5.848
TRINITY_DN100323_c1_g1	3.6	5.47	4.79	3.09	3.57	3.16	4.41	4.48	4.14	3.5	4.05	5.34	4.06	4.72	1.92	4.104	3.938	4.018
TRINITY_DN100324_c0_g1	0.25	0.36	0.42	0.15	0.3	0.59	0.84	0.22	1.07	0.66	0.81	0.36	0.2	0.37	0.35	0.296	0.676	0.418
TRINITY_DN100325_c0_g1	6.1	8.19	9.8	6.73	7.73	6.15	6.86	6.94	7.07	6.53	6.55	8.25	8.08	6.95	8.03	7.71	6.71	7.572
TRINITY_DN100325_c1_g1	22.89	26.17	15.62	23.34	22.35	25.67	25.51	18.63	31.77	30.39	24.31	17.39	20.04	22.09	9.24	22.074	26.394	18.614
TRINITY_DN100325_c1_g2	16.95	27.82	23.98	26.06	18.55	10.98	18.59	15	20.55	20.9	18.8	15.09	25.53	12.74	16.96	22.672	17.204	17.824
TRINITY_DN100325_c1_g3	11.88	7.6	12.31	9.11	10.1	3.35	3.68	2.64	3.89	3.8	3.36	7.28	5.78	3.82	5.87	10.2	3.472	5.222
TRINITY_DN100325_c1_g4	3.87	0	4.41	0	4.26	4.71	3.91	0.12	0	1.79	0	1.83	0	1.13	0	2.508	2.106	0.592
TRINITY_DN100325_c1_g5	5.59	7.8	8.06	6.09	6.96	4.84	6.89	7.32	6.36	5.46	6.5	6.24	8.38	6.32	7.2	6.9	6.174	6.928
TRINITY_DN100326_c0_g1	10.88	8.96	14.62	10.34	15.69	9.42	9.82	13.75	7.71	12.51	4.43	8.35	7.83	9.92	4.49	12.098	10.642	7.004
TRINITY_DN100326_c1_g1	5.91	8.24	6.5	6.78	5.95	4.48	6.08	5.49	5.62	6.56	4.18	5.27	4.86	4.31	5.78	6.676	5.646	4.88
TRINITY_DN100326_c1_g2	3.2	0.91	6.44	2.08	2.9	0	0	0	0	0	0	0	0	0	0	3.106	0	0
TRINITY_DN100327_c2_g2	17.98	16.78	21.83	22.33	22.01	12.65	9.33	14.26	11.23	13.76	12.02	9.04	10.36	10.4	9.99	20.186	12.246	10.362
TRINITY_DN100327_c3_g1	41.3	36.64	45.47	40.57	39.16	20.6	16.56	24.53	19.05	17.07	18.66	15.08	17.58	19.48	18.93	40.628	19.562	17.946
TRINITY_DN100327_c3_g2	2.32	1.04	2.6	3.27	3.42	0.27	1.08	2.85	2.08	1.74	2.57	1.08	1.19	2.65	0.91	2.53	1.604	1.68
TRINITY_DN100328_c0_g1	0.66	0.38	0.87	0.54	0.83	0.12	0.28	0.46	0.5	0.4	0	0.28	0.29	0.1	0.24	0.656	0.352	0.182
TRINITY_DN100328_c1_g1	0.58	0.74	0.57	0.87	1	0.36	0.22	0.31	0.55	0.34	0.55	0.29	0.22	0.29	0.35	0.752	0.356	0.34
TRINITY_DN100329_c1_g1	0	0	0	0	1.36	0	0	0	0	0	0	0	0	0	0	0.272	0	0
TRINITY_DN100329_c1_g2	14.72	12.95	11.8	11.95	11.73	8.87	7.31	7.53	7.48	7.9	8.18	8.27	6.52	8.28	5.5	12.63	7.818	7.35
TRINITY_DN100329_c1_g3	0	0	0	0	0	0	0	0	0	0	0	0	0	0	0	0	0	0
TRINITY_DN10032_c0_g1	0	0	0	0	0	0	0	0	0	0	0	0	0	0	0	0	0	0
TRINITY_DN10032_c1_g1	0	0.88	0	0	0	0	0	0	0	0	0	0	0.85	1.11	2.19	0.176	0	0.83
TRINITY_DN100330_c0_g1	3.6	4.62	4.56	3.9	4.05	4.43	4.67	5.94	4.8	5.64	5.76	3.96	4.42	4.06	2.59	4.146	5.096	4.158
TRINITY_DN100330_c1_g1	7.42	12.13	13.27	9.89	10.24	5.43	6.99	9.64	4.5	8.58	4.61	4.36	5.84	4.62	6.26	10.59	7.028	5.138
TRINITY_DN100330_c1_g2	9.31	10.92	12.99	8.65	11.07	11	6.5	9.26	8.15	12.1	8.28	7.53	6.76	8.98	10.2	10.588	9.402	8.35
TRINITY_DN100331_c0_g1	0	0.28	0	0	0.33	0.29	0.38	0	0.93	0.29	0.26	0.3	0.76	1.34	0	0.122	0.378	0.532
TRINITY_DN100331_c1_g1	6.67	2.57	5.21	4.25	4.72	4.71	4.81	4.58	4.2	3.85	3.55	3.23	2.72	4	3.19	4.684	4.43	3.338
TRINITY_DN100331_c2_g1	34.16	35.96	52.87	72.32	36.51	46.77	40.73	42.34	67.91	26.28	41.7	37.36	46.78	37.42	27.06	46.364	44.806	38.064
TRINITY_DN100331_c3_g1	19.99	9.37	19.56	18.32	16.5	13.45	16.25	12.78	22.25	21.78	20.95	16.13	9.89	26.17	9.67	16.748	17.302	16.562
TRINITY_DN100331_c3_g2	0.4	0.53	0.61	0.37	0.62	0.38	0.32	0.54	0.41	0.23	0.33	0.43	0.54	0.13	0.3	0.506	0.376	0.346
TRINITY_DN100331_c3_g3	5.04	6.98	5.63	5	9.3	8.06	9.22	13.12	6.43	9.39	7.33	10.27	8.05	5.1	7.51	6.39	9.244	7.652
TRINITY_DN100331_c3_g5	1.82	3.83	2.08	2.29	3.37	2.4	2.8	1.8	2.6	1.77	1.33	1.55	3.85	2.79	3.62	2.678	2.274	2.628
TRINITY_DN100332_c0_g2	0	0.17	0	0	0.58	0.17	0	0.76	1.18	0.18	1.21	0.18	0.71	0.5	0.55	0.15	0.458	0.63
TRINITY_DN100332_c0_g3	6.77	6.51	8.84	7.1	7.15	6.5	7.67	7.81	4.7	7.73	5.26	6.85	7.06	5.7	8.31	7.274	6.882	6.636
TRINITY_DN100332_c0_g4	4.99	5.64	7.95	4.5	7.09	4.34	6.17	4.49	4.93	5.87	5.5	8.53	9.14	10.29	5.36	6.034	5.16	7.764
TRINITY_DN100332_c1_g1	35.86	58.42	46.8	49.59	50.82	47.25	51.67	53.14	56.97	55.72	57.15	61.24	57.64	60.01	26.79	48.298	52.95	52.566
TRINITY_DN100332_c1_g2	0	0.29	0.29	0	0.26	0	0.32	0.39	0	0	0.27	0	0.86	0.68	0.32	0.168	0.142	0.426
TRINITY_DN100332_c1_g3	0.64	0.72	1.34	1.1	1.3	1.02	1.75	0.99	0.62	1.2	0.42	0.69	0.74	1.27	0.43	1.02	1.116	0.71
TRINITY_DN100333_c0_g1	0	0	0	0	0	1.12	0.58	0	0	0	0	0	2.05	0.64	0	0	0.34	0.538
TRINITY_DN100333_c1_g2	1.49	1.47	5.24	0	7.01	1.09	0	0	0.48	0	1.36	3.64	0	1.22	0	3.042	0.314	1.244
TRINITY_DN100333_c2_g2	12.38	6.78	9.75	7.68	6.4	9.53	8.96	9.87	3.74	7.43	7.1	6.25	9.54	9.43	8.01	8.598	7.906	8.066
TRINITY_DN100333_c2_g3	0	0	0	0	0	0	0	0	0	1.25	0	0	0	0	0	0	0.25	0
TRINITY_DN100333_c3_g1	26.16	39.71	37.38	29.01	29.47	28.27	30.16	28.7	32.22	35.59	26.92	30.57	31.12	26.14	14.79	32.346	30.988	25.908
TRINITY_DN100333_c3_g2	0	0	0	0	0	0	0	4.26	0	0	0	0	0	0	0	0	0.852	0
TRINITY_DN100334_c0_g3	0.51	0.51	0.58	0.94	0.91	1.01	0.75	0.86	0.18	1.35	0.6	0.43	0.12	0.24	0.09	0.69	0.83	0.296
TRINITY_DN100334_c1_g2	2.12	0.76	1.93	1.14	0.75	1.28	1.15	0.26	0.81	1.19	0.54	0.65	0.38	0.8	0.53	1.34	0.938	0.58
TRINITY_DN100334_c2_g1	0.29	0.68	0.76	1	0.86	0.95	0.39	0.18	0	0.85	0.41	0.68	0.12	0.77	0.21	0.718	0.474	0.438
TRINITY_DN100335_c0_g1	0	0	0	2.62	0	0	0	0	0	0	0	0	0	0	0	0.524	0	0
TRINITY_DN100335_c1_g1	0	0.47	0.79	0	1.38	0.94	0	0	0.85	0.6	0	0	2.04	0.73	0	0.528	0.478	0.554
TRINITY_DN100335_c2_g1	0.09	0.62	0.57	0.57	0.36	0.17	1.38	1	0.85	1.54	0.85	1.57	0.7	1.06	0.61	0.442	0.988	0.958
TRINITY_DN100335_c3_g1	1.07	1.58	0.97	0.69	0.99	1.55	1.38	1.2	2.32	1.84	0.94	1.87	0.93	1.47	1.15	1.06	1.658	1.272
TRINITY_DN100335_c3_g2	0.47	0.31	0	0.3	0.4	0.15	0.1	0	0	0.11	0.26	0.1	0.11	0.23	0.21	0.296	0.072	0.182
TRINITY_DN100335_c3_g3	1.37	0	0	0	0	0	0	0	0	0	0	1.36	0	0	3.41	0.274	0	0.954
TRINITY_DN100335_c4_g1	0.83	1.16	0.65	0.38	0.4	1.94	1.95	0.6	1.82	1.31	1.31	0.36	1.16	0.84	1.84	0.684	1.524	1.102
TRINITY_DN100336_c0_g1	5.82	5.84	5.61	5.86	5.61	4.46	2.8	5.48	4.84	3.72	4.32	2.69	5.31	4.39	7.06	5.748	4.26	4.754
TRINITY_DN100336_c0_g2	20.56	20.04	23.49	22.48	33.92	34.53	20.93	39.17	42.09	36.56	32.68	21.54	24.16	19.66	20.72	24.098	34.656	23.752
TRINITY_DN100336_c1_g1	17.77	23.28	26	28.44	25.39	28.24	25.33	38.84	40.51	28.34	25.35	21.5	29.54	24.9	26.29	24.176	32.252	25.516
TRINITY_DN100336_c1_g2	102.69	4.3	5.85	49.17	12.3	22.39	0.84	2.32	11.55	2.06	17.6	0.78	3.1	8.73	2.72	34.862	7.832	6.586
TRINITY_DN100336_c1_g3	10.42	6.48	6.87	4.09	4.95	5.62	2.53	3.67	4.61	3.28	6.51	4.07	4.56	4.94	2.35	6.562	3.942	4.486
TRINITY_DN100337_c0_g1	4.94	5.53	5.33	5.23	4.81	6.37	3.81	6.41	4.5	4.04	5.05	4.41	5.49	5.04	4.38	5.168	5.026	4.874
TRINITY_DN100337_c1_g1	4.28	3.32	4	3.63	3.12	4.59	3.25	3.38	4.02	3.09	4.05	2.57	4.05	4.52	3.87	3.67	3.666	3.812
TRINITY_DN100337_c1_g2	2.47	3.53	2.94	3.45	2.43	3.36	2.79	4.4	2.99	2.26	2.76	2.77	3.68	2.72	1.98	2.964	3.16	2.782
TRINITY_DN100338_c1_g1	0.87	0	0	1.01	0	2.79	0	1.11	0	0	1.43	0.81	0.77	1	0	0.376	0.78	0.802
TRINITY_DN100338_c2_g1	6.03	3.53	3.01	4.76	2.76	2.44	3.19	2.38	2.82	1.78	2.21	2.45	1.98	3.68	1.8	4.018	2.522	2.424
TRINITY_DN100338_c2_g2	12.86	15.94	13.94	13.34	10.64	14.29	16.93	15.87	15.06	14.18	11.6	10.85	11.63	15.17	5.5	13.344	15.266	10.95
TRINITY_DN100338_c2_g3	4.75	6.04	5.64	5.91	2.46	3.23	5.6	4.14	6.35	3.13	4.6	2.03	5.25	2.93	2.32	4.96	4.49	3.426
TRINITY_DN100338_c2_g4	10.19	0	0	5.84	3.31	3.45	0	0	0	0	0	4.92	0	0	0	3.868	0.69	0.984
TRINITY_DN100339_c0_g2	0.59	0.62	0.38	0.43	0.46	1.01	1.34	1.15	0.43	0.44	1.07	0.96	0.92	0.7	0.34	0.496	0.874	0.798
TRINITY_DN100339_c1_g1	0.13	0.1	0.24	0.96	0.57	0.87	0	0.18	0	0.59	0	0.14	0	0.33	0	0.4	0.328	0.094
TRINITY_DN100339_c1_g3	0.95	0.77	0.75	1.08	0.27	0.64	0.25	0.56	1.04	1.17	0.46	0.43	0.78	0.32	0.41	0.764	0.732	0.48
TRINITY_DN10033_c0_g1	0	3.65	0	0	0	0	0	0	0	0	0	0	0	4.98	0	0.73	0	0.996
TRINITY_DN100340_c0_g1	2.15	1.88	1.2	0	1.06	1.56	1.07	0	2.06	0.24	1.77	0.5	0.95	0.55	2.26	1.258	0.986	1.206
TRINITY_DN100340_c1_g1	9.33	20.56	7.08	15.97	19.47	21.59	34.37	14.61	30.57	31.14	35.92	33.67	18.31	14.4	3.07	14.482	26.456	21.074
TRINITY_DN100340_c1_g2	93.95	102.12	100.62	100.05	109.18	111.12	99.42	117.15	110.51	121.53	93.85	90.64	85.68	106.88	84.23	101.184	111.946	92.256
TRINITY_DN100340_c1_g3	15.03	26.32	22.69	24.36	34.84	6.58	29.98	6.96	3.27	25.3	16.92	33.14	30.54	13.88	0	24.648	14.418	18.896
TRINITY_DN100340_c1_g4	2.14	8.15	1.46	9.88	1.16	0	8.51	2.21	1.53	0	3.2	3.33	6.31	7.66	1.52	4.558	2.45	4.404
TRINITY_DN100341_c0_g1	10.45	13.94	9.7	8.16	14.13	15.66	11.95	14.54	9.01	13.9	14.23	16.59	16.1	10.84	6.3	11.276	13.012	12.812
TRINITY_DN100341_c0_g2	4.66	2.71	2.92	2.52	5.58	3.34	3.82	4.19	3.11	3.64	2.85	3.52	4.81	3.72	2.13	3.678	3.62	3.406
TRINITY_DN100341_c0_g3	2.34	1.95	4.33	3.06	7.26	1.05	3.59	0.93	2.24	2.7	2.93	1.67	1.76	2.16	0	3.788	2.102	1.704
TRINITY_DN100341_c0_g4	6.52	5.71	6.69	6.17	6.64	4.39	4.38	4.63	4.09	4.44	3.99	5.08	3.91	4.49	4.6	6.346	4.386	4.414
TRINITY_DN100342_c0_g1	7.89	9.52	8.37	5.27	7.3	5.69	2.97	7.22	6.73	5.33	4.46	5.91	6.31	6.46	5.64	7.67	5.588	5.756
TRINITY_DN100342_c1_g1	1.14	2.8	0	0	0	0.8	0	1.56	0	0.58	0	0	0	3.45	0	0.788	0.588	0.69
TRINITY_DN100342_c1_g2	10.63	10.97	13.96	8.17	9.57	6.08	9.38	10.15	8.93	9.2	10.1	5.96	9.42	7.14	6.97	10.66	8.748	7.918
TRINITY_DN100342_c2_g1	7.07	5.55	9.63	7.7	8.46	6.01	6.52	5.65	6.07	4.76	10.76	7.52	9.25	7.19	8.83	7.682	5.802	8.71
TRINITY_DN100342_c2_g2	17.97	15.5	23.45	19.88	22.76	18.34	17.16	21.52	21.15	21.41	22.08	24.19	19.9	27.21	18.44	19.912	19.916	22.364
TRINITY_DN100342_c3_g1	0	0.95	0	0	0	0.83	0	0	0	0	0.38	0.47	0	1.33	0	0.19	0.166	0.436
TRINITY_DN100342_c3_g2	51.04	66.33	35.84	46.32	66.63	42.02	57.21	56.41	47.2	30.1	49.13	56.95	40.53	63.34	34.58	53.232	46.588	48.906
TRINITY_DN100342_c3_g3	0	2.01	2.44	0.91	1.31	0.79	3.52	1.63	1.88	2.86	0.89	2.25	0.66	1.82	1.89	1.334	2.136	1.502
TRINITY_DN100342_c3_g6	0	0	0	0	0	0	0	0	0	0	0	0	0	0	0	0	0	0
TRINITY_DN100343_c0_g1	0.23	0.82	0.33	0.33	0.34	0.27	0.56	0.4	0.4	0.32	0	0.46	0.74	0.41	0.49	0.41	0.39	0.42
TRINITY_DN100343_c1_g1	0.78	0.68	0.77	0.35	0.72	0.92	1.08	0.41	0.66	1.29	0.41	1.42	0.92	0.12	0.48	0.66	0.872	0.67
TRINITY_DN100343_c1_g2	0.63	1.08	0.95	0.44	0.98	0.32	0.99	0.67	0.29	0.81	0.55	0.69	0.31	0.95	0.18	0.816	0.616	0.536
TRINITY_DN100344_c0_g1	11.13	12.42	16.54	7.54	9.59	8.86	4.85	13.25	7.62	5.35	7.26	6	6.42	9.13	3.63	11.444	7.986	6.488
TRINITY_DN100344_c1_g2	0	1.55	1.72	0	0.62	0.81	0	0.79	0	0.2	0.36	0.21	0.59	0.68	0	0.778	0.36	0.368
TRINITY_DN100344_c2_g1	17.08	17.32	23.88	22	18.66	17.24	22.28	22.74	20.39	16.06	20.5	19.95	20.15	21.6	18.95	19.788	19.742	20.23
TRINITY_DN100344_c3_g1	0.18	0	0	0.64	0	1.32	0	0	0.26	0	0.53	0	0	0.67	0	0.164	0.316	0.24
TRINITY_DN100344_c4_g1	1.99	0.31	0	0	0	2.41	0	0	0	0	1.32	0	0	2.29	0	0.46	0.482	0.722
TRINITY_DN100344_c4_g2	1.95	0	0.01	0.34	2	0	2.66	0.34	3.61	0.58	0.38	0	0	0	0.97	0.86	1.438	0.27
TRINITY_DN100344_c4_g3	1.04	1.48	1.5	0.7	1.01	1.1	1.38	0.82	1.48	2.24	1.2	0.98	0.94	1.14	0.73	1.146	1.404	0.998
TRINITY_DN100344_c5_g1	0.24	1.04	0.37	0.37	1.66	0.98	0.8	0.45	0.12	0.61	0.34	0	0.59	0.65	0.14	0.736	0.592	0.344
TRINITY_DN100344_c5_g2	16.94	19.84	19.57	19.38	18.33	21.36	17.26	20.02	19.15	19.15	16.75	19.53	19.91	17.95	17.8	18.812	19.388	18.388
TRINITY_DN100344_c5_g3	0	0	0.5	1.95	0.24	0	0.38	0.56	0.8	0.26	0	0.18	0.51	0	0.78	0.538	0.4	0.294
TRINITY_DN100344_c5_g4	0.69	0.58	0.95	0.69	0.14	0.15	0.52	0	1.22	0.84	1.25	0.84	0.86	0.26	0	0.61	0.546	0.642
TRINITY_DN100344_c5_g5	0	0	0	0	0	0.19	0	0	0	0.31	0	0.13	1.55	0	0.77	0	0.1	0.49
TRINITY_DN100345_c0_g1	1.93	3.9	2.96	2.07	3.56	1.92	3.3	2.69	3.41	4.17	3.48	2.86	3.36	2.94	3.32	2.884	3.098	3.192
TRINITY_DN100345_c0_g2	0	1.49	0.86	1.27	0.54	0.87	0.7	1.05	0.56	0	1.47	0.53	1.98	0.31	0	0.832	0.636	0.858
TRINITY_DN100345_c0_g3	9.88	0	0	0	0	2.4	24.03	0	0	52.95	0	1.25	5.8	0	0	1.976	15.876	1.41
TRINITY_DN100345_c0_g4	8.32	1.41	0	2.52	0	6.2	0	0.57	4.96	3.01	0	4.03	15.15	0	0	2.45	2.948	3.836
TRINITY_DN100345_c1_g2	8.92	14.47	13.25	6.31	10.02	14.94	13.78	14.83	6.33	13.61	16.29	13	11.46	4.37	8.12	10.594	12.698	10.648
TRINITY_DN100345_c1_g3	19.45	31.14	25.19	22.1	26.89	21.35	26.52	24.94	20.62	25.32	27.98	27.57	35.72	22.7	12.14	24.954	23.75	25.222
TRINITY_DN100346_c0_g1	0.65	1.25	0	0	0	0	0	0	0	0	0	0.69	0	1.43	0	0.38	0	0.424
TRINITY_DN100346_c1_g1	2.6	1.64	1.7	2.31	1.71	2.47	1.22	1.41	1.53	1.16	1.42	1.14	0.85	1.39	0.77	1.992	1.558	1.114
TRINITY_DN100346_c1_g2	0	4.68	0	0	0	1.09	0	0	0	0	1.36	0	0	0	0	0.936	0.218	0.272
TRINITY_DN100346_c2_g2	0.9	2.57	2.21	1.2	1.61	1.8	1.91	1.88	2.44	2.72	1.36	2.43	2.33	1.59	1.09	1.698	2.15	1.76
TRINITY_DN100347_c0_g1	13.87	14.48	8.66	17.45	16.86	18.3	6.97	4.01	14.41	10.76	9.15	5.18	9.06	7.52	3.54	14.264	10.89	6.89
TRINITY_DN100347_c1_g1	5.18	2.18	3.79	4.1	4.21	1.58	1.28	1.79	1.09	1.22	1.67	1.83	1.69	1.8	1.45	3.892	1.392	1.688
TRINITY_DN100347_c1_g2	0	2.45	0	0.51	1.46	0	0.9	0	0	0	0	0.84	0.44	2.05	0	0.884	0.18	0.666
TRINITY_DN100348_c1_g1	3.5	2.27	1.81	2.51	1.8	0	1.61	1.82	0	0.94	2.17	1.44	0.92	1.54	1.14	2.378	0.874	1.442
TRINITY_DN100348_c1_g2	1.94	2.35	1.8	1.78	2.43	2.59	1.58	1.67	0.74	1.98	0.78	1.18	0.98	1.12	1.27	2.06	1.712	1.066
TRINITY_DN100348_c1_g3	0	0	0	0	1.69	0	0	0	0	0	0	2.36	0	0	0	0.338	0	0.472
TRINITY_DN100348_c1_g4	0.61	0.59	0.49	0.37	0	0.26	0.47	0.33	0	0.97	0	0.39	0.5	0	0.35	0.412	0.406	0.248
TRINITY_DN100348_c1_g5	3.82	1.64	4.75	2.96	2.29	2.84	3.94	3.26	5.08	3.19	1.22	6.04	4.36	2.12	2.4	3.092	3.662	3.228
TRINITY_DN100348_c1_g6	4.17	2.97	2.02	1.99	2.15	7.22	4.99	5.16	3.4	4.92	3.94	6.17	3.58	3.13	4.82	2.66	5.138	4.328
TRINITY_DN100348_c1_g7	0	0.44	0.46	1.51	3.04	1.27	0.99	3.05	1.98	1.38	0.81	1.83	0	0.86	1.08	1.09	1.734	0.916
TRINITY_DN100349_c0_g1	0	0	0	0	0	0	0	0	0	0	0	0	0	0	0	0	0	0
TRINITY_DN100349_c1_g1	3.52	4.16	4.27	3.48	3.88	2.77	2.41	3.09	2.98	3.38	2.63	2.76	2.59	2.57	3.39	3.862	2.926	2.788
TRINITY_DN100349_c1_g3	0.69	0.68	3.87	1.54	0.6	1.49	1.15	0.47	3.02	2.46	0.31	0	1.02	0.41	0	1.476	1.718	0.348
TRINITY_DN100349_c1_g5	0.47	0.99	0.74	0.12	0.11	0.77	0.96	0.7	1.2	0.79	0.98	1.21	1.09	0.85	1.31	0.486	0.884	1.088
TRINITY_DN100350_c0_g1	0	0	0	0	0	0	1.12	0.7	1.14	2.1	0	0	0	0	0	0	1.012	0
TRINITY_DN100350_c1_g1	1.67	1.73	2.09	2.11	1.08	0.55	1.07	0.39	0.84	0	0.12	0.21	0.27	0	0.29	1.736	0.57	0.178
TRINITY_DN100350_c1_g2	11.73	11.12	8.91	12.39	9.57	6.42	7.17	4.4	5.74	4.54	7.72	4.1	5.19	4.84	8.59	10.744	5.654	6.088
TRINITY_DN100350_c1_g3	0	0	0	0	0	0	0	0	0	0	0	0	0	0	0	0	0	0
TRINITY_DN100351_c0_g1	0	0	0	0	0	1.84	3.23	0	7.58	0	10.18	0	0	4.12	0	0	2.53	2.86
TRINITY_DN100351_c0_g2	3.49	7.59	6.37	5.94	4.27	5.57	8.16	7.2	4.06	5.55	5.28	5.76	5.48	4.87	2.42	5.532	6.108	4.762
TRINITY_DN100351_c0_g3	1.73	3.3	3.03	2.87	1.98	1.46	2.25	1.93	1.49	2.21	1.82	2.21	0.99	1.84	0.92	2.582	1.868	1.556
TRINITY_DN100351_c0_g4	0.12	0	0	0	0.22	0.43	0.39	0.3	1.82	0.86	1.17	0.65	0.6	0.79	0.39	0.068	0.76	0.72
TRINITY_DN100351_c1_g1	11.15	15.02	15.87	11.85	14.11	18.05	19.09	19.57	17.86	23.15	15.35	17.73	15.19	13.11	10.22	13.6	19.544	14.32
TRINITY_DN100351_c1_g2	2.49	4.24	3.88	2.81	4.43	3.01	3.55	2.89	1.74	3.08	2.13	2.99	2.46	2.28	0.99	3.57	2.854	2.17
TRINITY_DN100351_c1_g3	1.61	6.37	3.57	0	0	1.11	3.44	4.46	1.93	3.36	4.16	11.19	3.01	0	0	2.31	2.86	3.672
TRINITY_DN100352_c0_g1	0.84	1.68	1.64	1.37	1.56	0.45	0.91	0.63	0.8	0.6	1.07	0.64	0.75	0.79	0.35	1.418	0.678	0.72
TRINITY_DN100352_c1_g1	3.62	4.02	3.53	3.49	3.72	3.68	3.84	3.38	2.4	3.73	2.25	2.4	1.61	3.56	2.26	3.676	3.406	2.416
TRINITY_DN100352_c2_g1	4.25	6.03	5.27	6.55	6.61	4.99	7.28	7.33	4.8	9.22	4.47	5.6	7.75	4.87	3.06	5.742	6.724	5.15
TRINITY_DN100353_c0_g1	2.82	1.37	1.17	2.42	1.68	2.09	1.17	1.12	1.73	0.65	1.82	1.79	1.03	1.25	1.41	1.892	1.352	1.46
TRINITY_DN100353_c1_g1	0	2.06	0	0	0.78	0.09	0.32	0.07	0	0.1	0.66	2.1	0.9	0.96	1.91	0.568	0.116	1.306
TRINITY_DN100353_c1_g2	26.52	30.63	28.9	25.24	22.18	29.43	20.85	21.2	27.76	22.95	32.6	26.52	26.65	28.73	21.06	26.694	24.438	27.112
TRINITY_DN100354_c1_g1	36.7	30.48	26.02	28.19	36.83	41.9	36.79	31.57	55.35	47.28	31.5	26.12	36.92	33.24	28.54	31.644	42.578	31.264
TRINITY_DN100354_c2_g1	72.39	59.9	60.88	70.9	71.34	70.33	56.99	65.12	80.3	69.48	65.49	57.27	60.99	68.23	69.06	67.082	68.444	64.208
TRINITY_DN100355_c0_g1	0.55	1.63	2.91	0.35	1.47	0.29	0	1.81	0.61	0.56	0.22	0.05	0.21	0	0.28	1.382	0.654	0.152
TRINITY_DN100355_c1_g1	1.58	1.78	2.64	1.88	1.49	0.78	0.59	1.54	0.34	0.66	0.45	0.31	1.06	0.92	0.77	1.874	0.782	0.702
TRINITY_DN100355_c1_g2	14.85	16.77	37.15	12.46	16.22	4.9	6.31	25.26	6.69	6.79	1.81	1.4	6.91	1.98	5.96	19.49	9.99	3.612
TRINITY_DN100356_c0_g1	0	0	0	0	0	0	0	5.26	0	0	0	0	0	0	0	0	1.052	0
TRINITY_DN100356_c2_g1	0.98	0.52	0	0.78	0.06	2.19	0.71	4.14	1.68	0.73	0.19	2.3	1.7	1.27	1.62	0.468	1.89	1.416
TRINITY_DN100356_c2_g2	0	0.84	0	0	0	0.53	0	0	0	0	0	0	0	0	0	0.168	0.106	0
TRINITY_DN100356_c2_g3	39.97	35.08	29.7	38.84	17.74	14.61	26.71	32.07	8.62	32.27	22.55	15.23	22.65	25.59	0	32.266	22.856	17.204
TRINITY_DN100356_c2_g6	40.58	74.51	58.77	45.61	41.94	37.94	47.07	37.57	50.7	35.41	36.58	43.58	40.73	44.72	22.19	52.282	41.738	37.56
TRINITY_DN100356_c2_g7	2.96	3.11	3.78	3.24	2.84	2.43	3.63	4.21	2.79	2.58	3.52	3.33	4.41	3.22	3.32	3.186	3.128	3.56
TRINITY_DN100356_c2_g8	15.92	29.13	28.42	25.2	21.53	17.61	21.57	20.2	25.99	24.02	20.23	20.01	21.61	21.16	5.76	24.04	21.878	17.754
TRINITY_DN100357_c0_g1	0	0	0	0	0	0	0	0	0	0	0	0	0	0	3.75	0	0	0.75
TRINITY_DN100357_c0_g2	17.15	19.56	19.15	16.72	16.73	15.39	16.57	19.36	15.77	14.5	14.96	16.64	18.33	15.67	20.89	17.862	16.318	17.298
TRINITY_DN100357_c1_g1	0.98	3.08	2.71	2.42	3.96	1.9	1.92	2.1	1.54	2.57	2.41	2.59	2.84	2.64	1.67	2.63	2.006	2.43
TRINITY_DN100358_c0_g1	2.91	0	5.9	1.36	0.37	0	5.04	3	2.78	0	0	1.37	1.75	4.01	1.36	2.108	2.164	1.698
TRINITY_DN100358_c1_g1	6.46	7.22	8.83	6.09	6.43	6.14	7.26	8.28	6.02	7.07	6.81	5.53	7.41	6.92	6.92	7.006	6.954	6.718
TRINITY_DN100358_c2_g1	0	0	0	0	0	0	0	0	0	0	0	0	0	0	0	0	0	0
TRINITY_DN100358_c2_g2	8.47	3.96	3.01	5.68	4.02	5.28	1.71	3.36	3.37	2.77	5.49	3.44	1.32	5.38	3	5.028	3.298	3.726
TRINITY_DN100358_c3_g1	1.09	0.67	0	0.63	0	0.79	0.25	0	0.75	0.72	0.39	1.17	0.31	1.2	0.19	0.478	0.502	0.652
TRINITY_DN100358_c4_g2	7.05	7.78	6.54	6.63	5.91	5.33	5.86	6.28	6.98	6.28	5.96	6.14	7.17	7.95	7.14	6.782	6.146	6.872
TRINITY_DN100358_c4_g3	0	0.19	0	0.1	0.09	0.12	0	0	0.21	0	0	0.12	0	0	0.23	0.076	0.066	0.07
TRINITY_DN100358_c5_g1	0	0	0	0	0	0	5.36	0	0	0	4.8	2.38	0	0	0	0	1.072	1.436
TRINITY_DN100358_c5_g2	20.43	25.79	27.42	18.72	16.63	25.12	18.34	16.85	18.22	22.03	19.38	19.25	17.62	20.04	11.83	21.798	20.112	17.624
TRINITY_DN100359_c0_g1	1.65	6.51	0	0	7.28	3.41	8.79	9.12	0	8.58	0	1.63	0	0	2.06	3.088	5.98	0.738
TRINITY_DN100359_c1_g1	0.86	1.05	0	2.38	0.54	0.68	3.6	2.58	1.61	1.32	1.18	1.14	0.58	2.19	0.5	0.966	1.958	1.118
TRINITY_DN100359_c1_g2	8.07	39.53	28.73	8.62	26.55	5.3	26.25	26.53	5.45	22.49	6.58	30.74	33.3	8.16	15.21	22.3	17.204	18.798
TRINITY_DN100360_c0_g1	0.16	0.23	0.11	0.06	0.2	0.04	0.36	0.23	0.22	0.25	0.24	0.2	0.23	0.18	0.28	0.152	0.22	0.226
TRINITY_DN100360_c1_g1	0.68	0	0	0.38	0.88	0.49	1.12	1.37	0	0	0.31	0.35	1	0.4	0.81	0.388	0.596	0.574
TRINITY_DN100360_c1_g2	6.08	8.22	6.21	7.25	7.45	5.56	6.16	5.74	5.74	5.59	6.52	6.64	6.84	7.32	3.68	7.042	5.758	6.2
TRINITY_DN100361_c0_g1	34.97	41.84	49.02	35.78	39.31	33.79	28.45	34.41	35.48	35	23.07	22.14	23.9	23.36	19.1	40.184	33.426	22.314
TRINITY_DN100361_c0_g2	0	0.96	0.99	1.46	1.54	0	1.09	0	0	0	0.3	1.01	0.32	0	1.17	0.99	0.218	0.56
TRINITY_DN100361_c0_g4	10.35	0	0	3.94	0	2.35	0	0	0	0	0	0	0	0	0	2.858	0.47	0
TRINITY_DN100362_c0_g1	11.14	10.11	11.38	9.15	9.52	7.63	6.95	8.57	3.94	9.11	7.14	6.05	6.37	6.79	7.11	10.26	7.24	6.692
TRINITY_DN100363_c0_g1	0	1.1	0.78	1.17	0.32	0.66	0	0.92	1.45	0	1.95	1.05	0.42	0	0.49	0.674	0.606	0.782
TRINITY_DN100363_c1_g1	3.38	0.14	0.24	2.44	0.53	1.76	0	0	0.76	0.56	0.96	0	0.08	0.75	0.35	1.346	0.616	0.428
TRINITY_DN100363_c2_g1	0	0.34	0	0	0	0	0	0	0	0	0	0	0	0	0.43	0.068	0	0.086
TRINITY_DN100363_c2_g2	7.33	0	0.77	5.25	2.24	3.81	0	0	3.52	2.55	1.95	0	0.5	3.98	0.72	3.118	1.976	1.43
TRINITY_DN100363_c2_g3	0	0	1.06	0	0	1.45	0.29	0	0	0.54	0	0	0.26	0	2.18	0.212	0.456	0.488
TRINITY_DN100363_c2_g4	4.19	2.35	0	0	3.15	3.87	0	0	3.31	1.45	1.21	0	0	0	3.15	1.938	1.726	0.872
TRINITY_DN100363_c2_g5	26.7	2.63	3.48	18.57	6.65	10.02	3.46	1.43	7.98	1.87	6.45	0.95	3.05	4.49	1.59	11.606	4.952	3.306
TRINITY_DN100363_c2_g6	11.8	8.91	10.49	12.05	11.04	7.3	9.61	10.39	8.35	7.81	10.52	9.86	12.13	10.33	9.45	10.858	8.692	10.458
TRINITY_DN100364_c0_g1	1.08	0.77	1.59	0.61	0.75	1.68	1.13	2.68	0.81	2.05	0.22	0.4	0.23	0.68	1.04	0.96	1.67	0.514
TRINITY_DN100364_c0_g3	0	0	0	0	0	0	0	0	0	0	0	0	0	0	0	0	0	0
TRINITY_DN100364_c1_g1	11.56	15.38	14.11	11.98	13.39	20.82	32.38	25.56	27.51	34.05	6.72	8.97	7.72	7.79	14.55	13.284	28.064	9.15
TRINITY_DN100364_c1_g2	0	0.2	0.9	0.47	0.51	0.15	0	0	0	0	0	0.43	0	0	0	0.416	0.03	0.086
TRINITY_DN100364_c1_g3	13.06	16.16	12.64	8.52	12.48	13.32	7.9	9.82	8.55	8.93	4.87	8.7	7.68	7.35	6	12.572	9.704	6.92
TRINITY_DN100365_c0_g1	2.38	4.55	2.53	3.37	2.89	3.91	2.67	2.29	1.02	1.83	3.1	2.3	3.3	2.78	1.59	3.144	2.344	2.614
TRINITY_DN100365_c1_g1	11.88	12.32	7.32	17.21	7.37	16.58	5.81	8.03	15.9	7.86	12.19	7.7	10.25	26.49	13.39	11.22	10.836	14.004
TRINITY_DN100365_c1_g2	12.21	19.27	19.43	23.23	15.77	12.46	17.77	11.73	14.54	14.22	11.53	17.28	18.22	11	20.75	17.982	14.144	15.756
TRINITY_DN100365_c1_g3	12.45	11.59	13.81	12.95	12.05	10.4	12.14	8.17	9.18	11.46	9.56	11.06	10.88	7.33	9.98	12.57	10.27	9.762
TRINITY_DN100366_c1_g2	4.69	0.18	0.97	4.77	0.01	7.33	0.3	1.1	3.62	0.88	1.5	0.39	0.06	4.27	0.58	2.124	2.646	1.36
TRINITY_DN100366_c2_g1	0	0	0.1	0	0	0	0	0	0	0	0	0	0	0	0	0.02	0	0
TRINITY_DN100366_c2_g2	0	0	0	0	0.1	0	0	0	0	0	0	0	0	0	0	0.02	0	0
TRINITY_DN100366_c2_g3	0.64	0.31	1.72	0.36	0.92	1.15	0.71	0	0.35	0.65	0.87	0.99	0	1.12	0.38	0.79	0.572	0.672
TRINITY_DN100366_c2_g4	0.18	0.47	0.73	0.18	0.18	0.25	0.34	0.22	0.21	0.32	0.11	0.35	0.28	0.2	0.06	0.348	0.268	0.2
TRINITY_DN100366_c2_g5	0	0.14	2.22	0.12	0.11	0.11	0.25	1.55	0.09	0	0.24	0.25	1.66	0.27	0.03	0.518	0.4	0.49
TRINITY_DN100366_c2_g7	0.06	0.46	0.19	0.36	0.33	0.54	0.28	0.86	0.12	0.38	0.14	0.27	0.74	0.66	0.79	0.28	0.436	0.52
TRINITY_DN100366_c3_g1	0.48	1.75	0.82	0.39	0.65	0.79	0.94	0.94	1.5	2.16	0.55	1.5	1.42	0.8	1.24	0.818	1.266	1.102
TRINITY_DN100366_c4_g1	0	0	0	0	0	0	0	13.69	0	0	0	0	0	0	18.93	0	2.738	3.786
TRINITY_DN100367_c0_g1	3.48	5.95	6.31	5.31	5.6	6.22	6.38	6.95	5.68	7.09	5.03	6.74	6.98	5.89	2.66	5.33	6.464	5.46
TRINITY_DN100367_c0_g2	0	0	0	0	0	0	0	0	0	0	0	0	0	0	0	0	0	0
TRINITY_DN100367_c1_g1	5.44	7.23	8.53	12.49	9.2	9.73	7.86	9.79	9.59	7.54	5.91	6.06	6.73	11.65	5.97	8.578	8.902	7.264
TRINITY_DN100367_c1_g2	1.41	9.27	3.24	2.38	4.01	3.47	4.18	3.13	8.01	7.98	0.63	1.8	4.69	0.86	5.03	4.062	5.354	2.602
TRINITY_DN100368_c0_g1	2.32	2.37	2.42	2.8	2.32	2.96	1.94	3.09	3.52	2.26	3.02	2.41	2.33	2.56	1.14	2.446	2.754	2.292
TRINITY_DN100368_c0_g2	17.03	32.36	22.37	28.13	24.38	21.57	22.49	27.92	27.91	26.97	19.63	20.04	25.65	25.23	12.43	24.854	25.372	20.596
TRINITY_DN100368_c1_g1	32.28	15.61	19.19	23.79	33.98	25.09	9.74	20.08	6.53	34.57	29.57	12.58	14.06	16.23	49.83	24.97	19.202	24.454
TRINITY_DN100368_c1_g2	5.7	15.47	18.83	8.08	12.81	8.87	19.83	25.22	11.83	28.6	15.75	8.5	2.67	9.13	5.32	12.178	18.87	8.274
TRINITY_DN100368_c2_g1	0	1.4	0.4	0.23	0.23	0.46	0.6	0.47	0.92	0.36	0.2	0	0.4	0.2	0	0.452	0.562	0.16
TRINITY_DN100369_c0_g1	2.58	0	0	2.25	0	0.97	0	0	3.93	3.35	0	2.46	2.22	0.55	1.61	0.966	1.65	1.368
TRINITY_DN100369_c0_g2	12.55	12.24	8.58	10.64	11.02	17.41	7.93	8.76	12.5	12.69	14.77	8.44	7.99	12.13	8.58	11.006	11.858	10.382
TRINITY_DN10036_c0_g1	0	0	0	0	0.55	0	0	0	0	0	0	0	0	0.82	0	0.11	0	0.164
TRINITY_DN100370_c0_g1	0.85	0.55	0.79	0.35	1.15	2.55	4.82	2.76	4.32	3.28	0.88	0.66	0.6	0.72	0.75	0.738	3.546	0.722
TRINITY_DN100370_c0_g2	0.15	0	0.1	0	0.39	0.73	0	0.48	0.25	0.11	0	0.11	0	0.17	0.12	0.128	0.314	0.08
TRINITY_DN100370_c1_g1	0	0.98	0.19	0.02	0	0	0	1.33	0	0	0	0	0	0	0.41	0.238	0.266	0.082
TRINITY_DN100370_c2_g1	0	0	0	0	0	0	0	0	0	0	0	0	0	0	0	0	0	0
TRINITY_DN100370_c2_g2	0	0.35	0	0	0	0	0	0	0	0	0	0	0.3	0	0.87	0.07	0	0.234
TRINITY_DN100370_c2_g3	1.2	0.32	0.39	0.29	0	0.73	0	0.69	0.51	0	0	0.35	0.38	0	0.26	0.44	0.386	0.198
TRINITY_DN100370_c2_g4	25.24	20.07	23.48	27.66	24.53	31.81	25.44	17.13	21.36	28.24	29.57	18.25	17.39	22.57	18.51	24.196	24.796	21.258
TRINITY_DN100370_c2_g6	6.36	1.89	2.51	4.45	2.49	8.11	3.05	3.91	4.43	4.89	3.06	2.84	1.21	4.14	1.39	3.54	4.878	2.528
TRINITY_DN100371_c0_g1	0.42	1.02	1.86	0.69	1.86	1.06	1.39	1.94	0.22	1.26	0.76	0.43	0.41	0.96	0.98	1.17	1.174	0.708
TRINITY_DN100371_c1_g1	2.28	4.84	3.5	1.91	2.11	2.6	1.61	3.42	1.58	1.67	1.86	2.71	2.61	3.06	1.79	2.928	2.176	2.406
TRINITY_DN100372_c0_g2	6.6	2.44	0	2.69	1.99	3.45	1.77	0	0	0	0	0	0	2.26	0	2.744	1.044	0.452
TRINITY_DN100372_c1_g1	12.38	8.63	6.57	8.92	5.56	21.08	4.27	5.63	8.37	7.58	14.75	5.38	8.88	9.93	5.76	8.412	9.386	8.94
TRINITY_DN100372_c1_g2	3.39	2.96	2.66	2.26	2.87	3.86	1.9	3.89	3.15	3.88	3.16	1.54	3.66	2.18	2.9	2.828	3.336	2.688
TRINITY_DN100372_c2_g1	2.53	6.15	2.61	2.61	3.06	5.81	4.13	4.26	3.11	6.32	3.26	4.88	1.58	3.07	3.51	3.392	4.726	3.26
TRINITY_DN100372_c2_g2	9.28	8.38	6.84	8.27	7.33	13.97	6.96	7	8.15	6.44	10.4	7.04	8.32	9.79	6.01	8.02	8.504	8.312
TRINITY_DN100372_c2_g3	6.4	3.6	4.94	1.7	5.33	3.74	1.95	3.3	2.65	3.89	4.46	3.78	2.11	3.93	3.27	4.394	3.106	3.51
TRINITY_DN100372_c2_g4	13.26	26.19	25.68	11.26	11.46	18.49	15.55	17.81	6.24	6.71	18.24	49.57	8.2	18.16	6.43	17.57	12.96	20.12
TRINITY_DN100373_c1_g2	9.69	15.77	3.05	8.83	14.5	7.69	9.1	5.03	12.82	16.29	7.23	16.31	2.32	12.31	6.71	10.368	10.186	8.976
TRINITY_DN100373_c1_g3	0	0	0	1.11	2.3	0.68	0	0	0	0	0.86	0.98	0	2.45	0	0.682	0.136	0.858
TRINITY_DN100373_c1_g5	0	0	0	0	0	0	0	3.27	0	0.58	0.51	0	0.7	0	0	0	0.77	0.242
TRINITY_DN100374_c0_g1	5.21	4.88	3.02	3.62	5.33	5.7	5.67	3.6	3.26	4.94	4.69	5.93	4.07	5.11	6.7	4.412	4.634	5.3
TRINITY_DN100374_c0_g2	8.73	9.92	6.47	8.79	6.94	8.2	7.71	6.82	7.57	5.05	11.36	8.1	9.52	13.4	11.59	8.17	7.07	10.794
TRINITY_DN100374_c1_g1	0	0	0	0	0	9.5	6.29	2.73	4.77	6.19	0	9.73	1.83	5.16	0	0	5.896	3.344
TRINITY_DN100374_c1_g2	0.49	0.67	0.48	0.35	0.39	0.64	0.69	0.44	0.61	0.89	0.78	0.91	0.84	0.63	0.87	0.476	0.654	0.806
TRINITY_DN100374_c1_g3	4.46	7.3	5.35	7.22	6.2	6.67	9.03	5.52	7.25	8.99	6.84	7.26	7.91	9.05	11.08	6.106	7.492	8.428
TRINITY_DN100374_c2_g1	0	0	0	0	0	0.32	0	0	0.5	1.39	0.41	0.46	0	0.54	1.63	0	0.442	0.608
TRINITY_DN100375_c0_g2	0.24	0.13	0.16	0	0.16	0	0.12	0.03	0	0.14	3.64	2.16	0.88	3.66	0.33	0.138	0.058	2.134
TRINITY_DN100375_c0_g3	0.27	0.09	0.35	0.4	0.01	0.1	0	0	0	0.09	0.7	0.69	0.7	1.01	0.57	0.224	0.038	0.734
TRINITY_DN100375_c1_g1	1.88	0.39	0.6	0.89	0.66	0.35	0.06	0.09	0.08	0.35	5.31	1.1	0.68	6.79	2.3	0.884	0.186	3.236
TRINITY_DN100375_c2_g1	0.37	0	0.77	1.26	0	0.54	0	0	2.47	0	1.36	0	0	1.33	0	0.48	0.602	0.538
TRINITY_DN100376_c0_g1	0	0.28	0	0.47	0.6	0.3	0.21	0.24	0.77	0.44	0.67	0	0.4	0	0.33	0.27	0.392	0.28
TRINITY_DN100376_c0_g2	3.49	4.46	6.45	8.31	3.06	0.06	3.95	6.31	7.7	3.16	5.48	2.5	5.76	5.19	3.7	5.154	4.236	4.526
TRINITY_DN100376_c1_g1	5.15	5.31	5.35	5.6	3.07	2.25	3.29	2.95	7.59	3.07	5.52	4.58	3.97	3.95	1.25	4.896	3.83	3.854
TRINITY_DN100376_c2_g1	4.45	3.01	6.46	2.41	5.94	3.17	2.17	3.53	3.23	4.32	1.22	2.64	3.42	1.8	3.29	4.454	3.284	2.474
TRINITY_DN100376_c3_g1	7.08	6.04	4.14	5.78	5.43	6.06	3.87	5.36	4.45	4.24	4.98	2.67	4.33	5.1	3.67	5.694	4.796	4.15
TRINITY_DN100376_c4_g1	5.49	7.28	6.03	7.79	5.11	2.41	4.13	2.74	5.62	3.08	3.83	3.25	2.47	2.74	4.25	6.34	3.596	3.308
TRINITY_DN100376_c5_g2	8.21	6.01	6.45	5.92	5.44	7.91	3.65	5.15	4.96	6.2	5.89	5.24	5.03	5.67	4.1	6.406	5.574	5.186
TRINITY_DN100376_c5_g3	4.26	4.66	3.42	3.33	2.43	3.21	3.59	5.98	5.98	4.83	6.75	5.62	6.55	5.34	4.65	3.62	4.718	5.782
TRINITY_DN100376_c5_g4	0	0	2.31	0	0	0	0	0	0	0	0	0	0	0	0	0.462	0	0
TRINITY_DN100377_c1_g1	2.8	2.4	2.08	2.08	2.83	3.71	2.04	1.24	1.75	2.46	1.36	2.08	1.53	1.93	0.89	2.438	2.24	1.558
TRINITY_DN100377_c2_g1	7.77	7.68	6.67	7.34	6.72	9.05	6.72	7.54	7.96	7.98	6.37	7.79	6.29	8.15	5.82	7.236	7.85	6.884
TRINITY_DN100377_c2_g2	7.93	10.46	8.26	9.67	9.46	9.46	8.43	6.76	8.42	8.19	6.57	7.53	7.85	10	4.38	9.156	8.252	7.266
TRINITY_DN100378_c0_g1	3.54	2.33	0	0	0	2.46	0	0	0	0	0	0	0	1.49	2.92	1.174	0.492	0.882
TRINITY_DN100378_c1_g1	0.38	0	0.19	0.63	0.34	0.14	0	0	0.2	0	1.23	0	0	0	0.22	0.308	0.068	0.29
TRINITY_DN100378_c2_g1	0.11	0	0.12	0.39	0.38	0.15	0.24	0.28	0	0	0.21	0.11	0	0.16	0.27	0.2	0.134	0.15
TRINITY_DN100378_c3_g1	0.49	1.45	0.37	1.04	1.88	0.49	0.73	0	0	1.37	0.24	0.32	0	0.67	0	1.046	0.518	0.246
TRINITY_DN100378_c3_g2	11.95	0	0	0	0	0	0	0	0	0	0	0	0	0	0	2.39	0	0
TRINITY_DN100378_c3_g3	2.46	1.78	0.93	1.37	0.27	4.51	0.68	0.41	0.67	0.31	0.28	0.63	2.12	1.8	0.73	1.362	1.316	1.112
TRINITY_DN100378_c4_g1	0.39	0.84	0.38	1.47	0.62	0.96	0.16	0.16	0.15	0	0.16	0	0.67	1.09	0.32	0.74	0.286	0.448
TRINITY_DN100378_c4_g2	1.03	0.69	0.15	0	0.53	0.35	0.51	0.31	0.4	0.58	0.35	0.14	0.51	0.6	0	0.48	0.43	0.32
TRINITY_DN100378_c5_g1	1.19	0.54	0.61	0.56	0	0.2	0.1	0.36	0.19	0.37	0.16	0	0.18	0.27	0.4	0.58	0.244	0.202
TRINITY_DN100378_c6_g1	3.53	3.25	2.41	1.77	3.07	2.62	2.52	2.11	2.24	2.14	1.21	1.89	2.61	3.02	0.9	2.806	2.326	1.926
TRINITY_DN100378_c7_g2	0.17	1.5	0.45	0.92	0.51	0	1.2	0.6	0	1.1	0.39	0.7	0.42	0	0	0.71	0.58	0.302
TRINITY_DN100378_c8_g2	2.22	4.25	2.85	2.53	3.48	1.99	2.91	1.49	3.33	3.41	2.86	3.3	1.6	2.64	2.17	3.066	2.626	2.514
TRINITY_DN100378_c8_g3	0	0	0	0	0	0	0	0	0	0	0	0	0	0	0	0	0	0
TRINITY_DN100379_c0_g1	1.41	0.16	0.52	1.14	0.5	1.28	0.15	0	0.54	0.1	0.51	0	0	0.6	0.31	0.746	0.414	0.284
TRINITY_DN100379_c1_g1	30.22	28.09	26.57	25.2	26.48	26.34	28.46	32.6	27.03	20.64	22.68	20.89	24.15	20.69	27.06	27.312	27.014	23.094
TRINITY_DN100379_c1_g2	0.95	0.39	0.42	0	0.38	0.35	0	0	0	0	0.56	0.64	0.21	0.21	0.22	0.428	0.07	0.368
TRINITY_DN100379_c2_g1	22.97	25	25	21.14	21.33	22.2	22.4	25.2	20.97	25.39	16.31	17.01	21.23	20.32	23.24	23.088	23.232	19.622
TRINITY_DN100379_c2_g3	11.99	11.07	12.6	15.46	13.24	11.25	10.46	16.83	9.57	12.74	9.33	8.91	9.97	11.69	9.5	12.872	12.17	9.88
TRINITY_DN100379_c3_g1	1.46	0.72	0.41	0.74	0.89	1.25	1.34	0.17	0.8	1.11	0.5	1.3	1.03	0.85	1.15	0.844	0.934	0.966
TRINITY_DN100379_c3_g2	1.9	0.86	0.95	1.36	4.4	0	0	0	0	0	0	0	0	0	0	1.894	0	0
TRINITY_DN100379_c4_g1	2.4	2.85	3.02	1.58	0	0.94	0.36	1.97	1.58	1.14	0.76	0.8	1.07	1.12	0.65	1.97	1.198	0.88
TRINITY_DN100379_c4_g2	0.74	0.43	0.53	0.8	0.7	1.01	0.57	0.12	0.58	1.99	0.47	0.66	0.54	1.41	0.18	0.64	0.854	0.652
TRINITY_DN100379_c5_g3	1.24	1.18	0	1.59	0	0	0.18	0	2.1	0	0	0	0.46	0	0.57	0.802	0.456	0.206
TRINITY_DN100379_c5_g5	3.65	1.82	2.12	1.32	2.36	3.02	0.64	0.44	1.28	2.33	1.47	0.78	0.96	1.93	0.94	2.254	1.542	1.216
TRINITY_DN100379_c5_g6	21.58	7.33	5.28	19.78	9.74	1.36	1.09	0	17.94	15.34	9.02	7.27	0	7.52	7.58	12.742	7.146	6.278
TRINITY_DN100379_c5_g7	1.84	0.63	2.44	0	0	0.9	0	0.03	2.89	1.31	0	0	0.28	0	1.55	0.982	1.026	0.366
TRINITY_DN100379_c5_g8	0	0	0.63	0	0	0.85	0	0	0	0.62	0	0.61	3.95	0	0	0.126	0.294	0.912
TRINITY_DN10037_c0_g1	0.34	0	0	0	1.46	0.42	0.75	0	0.37	0.69	0	0.35	1.33	0.8	0.81	0.36	0.446	0.658
TRINITY_DN100380_c1_g1	0	0.31	0.31	0	0.57	0.69	0	0.42	0.5	0.48	0.29	0.5	0.16	0.18	0.37	0.238	0.418	0.3
[truncated: 180,883 more rows]
