# Supplementary material for: Comprehensive Characterization for Ginsenosides Biosynthesis in Ginseng Root by Integration Analysis of Chemical and Transcriptome
Source: Molecules. 2017 May 31;22(6):889. doi: 10.3390/molecules22060889 (PMC6152789; doi:10.3390/molecules22060889)
Supplement: Supplementary file 1 [file molecules-22-00889-s001.zip › molecules-192541-supplementary /Supplementary material 9-Dataset S1/A/CvsS_down_BP.csv]

GO.ID	Term	Annotated	Significant	Expected	classic
GO:0009699	phenylpropanoid biosynthetic process	175	11	0.66	7.9e-11
GO:0009800	cinnamic acid biosynthetic process	18	5	0.07	5.8e-09
GO:0009803	cinnamic acid metabolic process	18	5	0.07	5.8e-09
GO:0009698	phenylpropanoid metabolic process	265	11	0.99	6.3e-09
GO:0044550	secondary metabolite biosynthetic proces...	445	13	1.67	1.7e-08
GO:0055114	oxidation-reduction process	6422	53	24.09	2.1e-08
GO:0006559	L-phenylalanine catabolic process	24	5	0.09	2.8e-08
GO:0007389	pattern specification process	666	15	2.5	4.2e-08
GO:0032352	positive regulation of hormone metabolic...	4	3	0.02	2.1e-07
GO:0033240	positive regulation of cellular amine me...	4	3	0.02	2.1e-07
GO:0090354	regulation of auxin metabolic process	4	3	0.02	2.1e-07
GO:0090355	positive regulation of auxin metabolic p...	4	3	0.02	2.1e-07
GO:0090357	regulation of tryptophan metabolic proce...	4	3	0.02	2.1e-07
GO:0090358	positive regulation of tryptophan metabo...	4	3	0.02	2.1e-07
GO:0003002	regionalization	379	11	1.42	2.4e-07
GO:0010051	xylem and phloem pattern formation	171	8	0.64	3.1e-07
GO:0006558	L-phenylalanine metabolic process	53	5	0.2	1.8e-06
GO:0048507	meristem development	1031	16	3.87	2.1e-06
GO:0060918	auxin transport	225	8	0.84	2.5e-06
GO:0009914	hormone transport	228	8	0.86	2.7e-06
