# Supplementary material for: Comprehensive Characterization for Ginsenosides Biosynthesis in Ginseng Root by Integration Analysis of Chemical and Transcriptome
Source: Molecules. 2017 May 31;22(6):889. doi: 10.3390/molecules22060889 (PMC6152789; doi:10.3390/molecules22060889)
Supplement: Supplementary file 1 [file molecules-22-00889-s001.zip › molecules-192541-supplementary /Supplementary material 9-Dataset S1/B/CvsS_up_BP.csv]

GO.ID	Term	Annotated	Significant	Expected	classic
GO:0055114	oxidation-reduction process	6422	89	35.31	6.1e-17
GO:0008643	carbohydrate transport	290	12	1.59	9.3e-08
GO:1902025	nitrate import	10	4	0.05	1.8e-07
GO:0044710	single-organism metabolic process	17081	130	93.93	7.4e-06
GO:0010016	shoot system morphogenesis	703	15	3.87	1.0e-05
GO:0033383	geranyl diphosphate metabolic process	28	4	0.15	1.7e-05
GO:0048443	stamen development	234	8	1.29	5.1e-05
GO:0048466	androecium development	234	8	1.29	5.1e-05
GO:0009963	positive regulation of flavonoid biosynt...	52	4	0.29	0.00020
GO:0042744	hydrogen peroxide catabolic process	232	7	1.28	0.00032
GO:0048438	floral whorl development	666	12	3.66	0.00037
GO:0010051	xylem and phloem pattern formation	171	6	0.94	0.00039
GO:0042743	hydrogen peroxide metabolic process	501	10	2.75	0.00051
GO:0009962	regulation of flavonoid biosynthetic pro...	67	4	0.37	0.00052
GO:0010103	stomatal complex morphogenesis	129	5	0.71	0.00077
GO:0042908	xenobiotic transport	75	4	0.41	0.00080
GO:0002237	response to molecule of bacterial origin	79	4	0.43	0.00097
GO:0009704	de-etiolation	9	2	0.05	0.00106
GO:0042814	monopolar cell growth	9	2	0.05	0.00106
GO:0048437	floral organ development	860	13	4.73	0.00108
