# Supplementary material for: Comprehensive Characterization for Ginsenosides Biosynthesis in Ginseng Root by Integration Analysis of Chemical and Transcriptome
Source: Molecules. 2017 May 31;22(6):889. doi: 10.3390/molecules22060889 (PMC6152789; doi:10.3390/molecules22060889)
Supplement: Supplementary file 1 [file molecules-22-00889-s001.zip › molecules-192541-supplementary /Supplementary material 9-Dataset S1/C/PvsC_down_BP.csv]

GO.ID	Term	Annotated	Significant	Expected	classic
GO:0005977	glycogen metabolic process	82	19	0.91	5.9e-20
GO:0006112	energy reserve metabolic process	82	19	0.91	5.9e-20
GO:0005978	glycogen biosynthetic process	48	15	0.53	3.3e-18
GO:0019252	starch biosynthetic process	428	28	4.76	1.1e-13
GO:0005982	starch metabolic process	558	30	6.21	2.2e-12
GO:0015980	energy derivation by oxidation of organi...	503	27	5.6	2.9e-11
GO:0055114	oxidation-reduction process	6422	124	71.45	6.0e-10
GO:0009250	glucan biosynthetic process	940	35	10.46	8.2e-10
GO:0005975	carbohydrate metabolic process	4811	100	53.53	9.6e-10
GO:0034637	cellular carbohydrate biosynthetic proce...	1295	42	14.41	1.1e-09
GO:0016051	carbohydrate biosynthetic process	2066	53	22.99	2.2e-08
GO:0000271	polysaccharide biosynthetic process	1349	40	15.01	3.1e-08
GO:0033692	cellular polysaccharide biosynthetic pro...	1149	35	12.78	1.2e-07
GO:0005976	polysaccharide metabolic process	1954	49	21.74	1.5e-07
GO:0044262	cellular carbohydrate metabolic process	2217	53	24.67	2.1e-07
GO:0006073	cellular glucan metabolic process	1344	38	14.95	2.2e-07
GO:0044042	glucan metabolic process	1344	38	14.95	2.2e-07
GO:0048443	stamen development	234	14	2.6	4.7e-07
GO:0048466	androecium development	234	14	2.6	4.7e-07
GO:0044723	single-organism carbohydrate metabolic p...	3242	68	36.07	4.7e-07
