# Supplementary material for: Comprehensive Characterization for Ginsenosides Biosynthesis in Ginseng Root by Integration Analysis of Chemical and Transcriptome
Source: Molecules. 2017 May 31;22(6):889. doi: 10.3390/molecules22060889 (PMC6152789; doi:10.3390/molecules22060889)
Supplement: Supplementary file 1 [file molecules-22-00889-s001.zip › molecules-192541-supplementary /Supplementary material 9-Dataset S1/D/PvsC_UP_BP.csv]

GO.ID	Term	Annotated	Significant	Expected	classic
GO:0055114	oxidation-reduction process	6422	337	161.21	< 1e-30
GO:0044710	single-organism metabolic process	17081	559	428.79	3.3e-14
GO:0015979	photosynthesis	941	62	23.62	9.9e-12
GO:0044550	secondary metabolite biosynthetic proces...	445	35	11.17	4.0e-09
GO:0019684	photosynthesis, light reaction	601	41	15.09	1.2e-08
GO:0009698	phenylpropanoid metabolic process	265	25	6.65	1.9e-08
GO:0009773	photosynthetic electron transport in pho...	83	14	2.08	1.9e-08
GO:0019748	secondary metabolic process	935	52	23.47	1.2e-07
GO:0010207	photosystem II assembly	237	22	5.95	1.8e-07
GO:0009699	phenylpropanoid biosynthetic process	175	18	4.39	5.1e-07
GO:0042744	hydrogen peroxide catabolic process	232	21	5.82	5.1e-07
GO:0042743	hydrogen peroxide metabolic process	501	33	12.58	6.8e-07
GO:0000272	polysaccharide catabolic process	374	27	9.39	1.2e-06
GO:0019344	cysteine biosynthetic process	337	25	8.46	1.8e-06
GO:0052889	9,9'-di-cis-zeta-carotene desaturation t...	25	7	0.63	2.0e-06
GO:0006534	cysteine metabolic process	342	25	8.59	2.4e-06
GO:0009767	photosynthetic electron transport chain	158	16	3.97	2.7e-06
GO:0072593	reactive oxygen species metabolic proces...	662	38	16.62	2.8e-06
GO:0045490	pectin catabolic process	126	14	3.16	3.7e-06
GO:0009835	fruit ripening	29	7	0.73	6.0e-06
