# Supplementary material for: Comprehensive Characterization for Ginsenosides Biosynthesis in Ginseng Root by Integration Analysis of Chemical and Transcriptome
Source: Molecules. 2017 May 31;22(6):889. doi: 10.3390/molecules22060889 (PMC6152789; doi:10.3390/molecules22060889)
Supplement: Supplementary file 1 [file molecules-22-00889-s001.zip › molecules-192541-supplementary /Supplementary material 9-Dataset S1/E/PvsS_down_BP.csv]

GO.ID	Term	Annotated	Significant	Expected	classic
GO:0005977	glycogen metabolic process	82	21	0.98	2.6e-22
GO:0006112	energy reserve metabolic process	82	21	0.98	2.6e-22
GO:0005978	glycogen biosynthetic process	48	16	0.57	2.1e-19
GO:0019252	starch biosynthetic process	428	32	5.09	2.8e-16
GO:0005982	starch metabolic process	558	36	6.64	4.0e-16
GO:0034637	cellular carbohydrate biosynthetic proce...	1295	51	15.41	1.6e-13
GO:0009250	glucan biosynthetic process	940	40	11.18	6.9e-12
GO:0000271	polysaccharide biosynthetic process	1349	49	16.05	8.5e-12
GO:0044262	cellular carbohydrate metabolic process	2217	66	26.38	1.3e-11
GO:0015980	energy derivation by oxidation of organi...	503	28	5.99	2.5e-11
GO:0005975	carbohydrate metabolic process	4811	110	57.25	2.5e-11
GO:0005976	polysaccharide metabolic process	1954	59	23.25	9.9e-11
GO:0016051	carbohydrate biosynthetic process	2066	61	24.58	1.1e-10
GO:0033692	cellular polysaccharide biosynthetic pro...	1149	42	13.67	2.3e-10
GO:0003002	regionalization	379	23	4.51	2.9e-10
GO:0044723	single-organism carbohydrate metabolic p...	3242	80	38.58	6.7e-10
GO:0006073	cellular glucan metabolic process	1344	45	15.99	8.1e-10
GO:0044042	glucan metabolic process	1344	45	15.99	8.1e-10
GO:0007389	pattern specification process	666	30	7.92	8.1e-10
GO:0048509	regulation of meristem development	487	25	5.79	1.6e-09
