# Supplementary material for: Comprehensive Characterization for Ginsenosides Biosynthesis in Ginseng Root by Integration Analysis of Chemical and Transcriptome
Source: Molecules. 2017 May 31;22(6):889. doi: 10.3390/molecules22060889 (PMC6152789; doi:10.3390/molecules22060889)
Supplement: Supplementary file 1 [file molecules-22-00889-s001.zip › molecules-192541-supplementary /Supplementary material 9-Dataset S1/F/PvsS_up_BP.csv]

GO.ID	Term	Annotated	Significant	Expected	classic
GO:0055114	oxidation-reduction process	6422	366	171.96	< 1e-30
GO:0044710	single-organism metabolic process	17081	607	457.38	3.8e-17
GO:0015979	photosynthesis	941	67	25.2	7.9e-13
GO:0042743	hydrogen peroxide metabolic process	501	41	13.42	3.9e-10
GO:0042744	hydrogen peroxide catabolic process	232	26	6.21	1.0e-09
GO:0019684	photosynthesis, light reaction	601	43	16.09	8.5e-09
GO:0072593	reactive oxygen species metabolic proces...	662	45	17.73	1.8e-08
GO:0044550	secondary metabolite biosynthetic proces...	445	34	11.92	6.4e-08
GO:0009773	photosynthetic electron transport in pho...	83	13	2.22	3.2e-07
GO:0010207	photosystem II assembly	237	22	6.35	5.3e-07
GO:0006629	lipid metabolic process	3751	150	100.44	6.5e-07
GO:0009698	phenylpropanoid metabolic process	265	23	7.1	9.6e-07
GO:0019344	cysteine biosynthetic process	337	26	9.02	1.8e-06
GO:0006534	cysteine metabolic process	342	26	9.16	2.4e-06
GO:0052889	9,9'-di-cis-zeta-carotene desaturation t...	25	7	0.67	3.1e-06
GO:0000272	polysaccharide catabolic process	374	27	10.01	4.0e-06
GO:0009699	phenylpropanoid biosynthetic process	175	17	4.69	5.5e-06
GO:0042214	terpene metabolic process	62	10	1.66	5.6e-06
GO:0009070	serine family amino acid biosynthetic pr...	364	26	9.75	7.3e-06
GO:0045490	pectin catabolic process	126	14	3.37	7.8e-06
